# Supplementary material for: Mitochondrial genome fragmentation is correlated with increased rates of molecular evolution
Source: PLoS Genet. 2024 May 3;20(5):e1011266. doi: 10.1371/journal.pgen.1011266 (PMC11095710; doi:10.1371/journal.pgen.1011266)
Supplement: S1 Table — Previously published raw reads are in grey; all samples were newly assembled. NC—number of chromosomes. (XLSX) [file pgen.1011266.s013.xlsx]

## Sheet: Sheet1
S1 Table. Summary of analysed mitogenomes of Amblycera, including accession numbers for the original raw data used for assembly. Previously published raw reads are in grey; all samples were newly assembled. NC - number of chromosomes.
Louse	Family	Host	Country	Architecture	NC	NCBI SRA	GenBank Accessions
Actornithophilus sp.	Menoponidae	Charadrius vociferus	Canada	Fragmented	6	SRR8127689	OR691459, OR691460, OR691461, OR691462, OR691463, OR691464
Amyrsidea sp.	Menoponidae	Penelope jacquacu	Brazil	Fragmented	3	SRR8334233	OR691467, OR691468, OR691469
Amyrsidea sp.	Menoponidae	Ortalis vetula	USA	Single	1	SRR8145976	OR691436
Aotiella sp.	Gyropidae	Aotus trivirgata		Fragmented	5	SRR8172494	OR691470, OR691471, OR691472, OR691473, OR691474
Apterygon sp.	Menoponidae	Apteryx sp.	New Zealand	Fragmented	2	SRR8172495	OR691475, OR691476
Austromenopon sp.	Menoponidae	Hydroprogne caspia	Canada	Fragmented	2	SRR8172491	OR691465, OR691466
Austromenopon sp.	Menoponidae	Fulmarus glacialis	USA	Single	1	SRR8334234	OR691410
Bonomiella sp.	Menoponidae	Columba livia	Canada	Fragmented	2	SRR8582558	OR691477, OR691478
Bonomiella sp.	Menoponidae	Columba arquatrix	Malawi	Fragmented	3	SRR8334235	OR691479, OR691480, OR691481
Chapinia sp.	Menoponidae	Tockus erythrorhynchus	Ghana	Single	1	SRR8146024	OR691452
Chinchillophaga sp.	Trimenoponidae	Dolichotis patagonum	Czechia	Single	1	SRR8582564	OR691411
Ciconiphilus sp.	Menoponidae	Ardea herodias	Canada	Single	1	SRR8145881	OR691412
Ciconiphilus sp.	Menoponidae	Ardea melanocephala	Malawi	Single	1	SRR8334240	OR691414
Colimenopon sp.	Menoponidae	Colius colius	South Africa	Single	1	SRR8145884	OR691415
Colpocephalum (Aquiligogus) sp.	Menoponidae	Buteo jamaicensis	Canada	Single	1	SRR8145895	OR691419
Colpocephalum (Pelecanigogus) sp.	Menoponidae	Pelecanus erythrorhynchos	Canada	Single	1	SRR8145897	OR691420
Colpocephalum (Vulturigogus) sp.	Menoponidae	Cathartes aura	Canada	Single	1	SRR8145894	OR691418
Colpocephalum sp.	Menoponidae	Chunga burmeisteri	Bolivia	Single	1	SRR8145893	OR691417
Cuculiphilus sp.	Menoponidae	Scythrops novaehollandiae	Australia	Single	1	SRR8145892	OR691416
Cummingsia maculata	Trimenoponidae	Lestoros inca	Peru	Fragmented	5	SRR5308146	BK067841, BK067842, BK067843, BK067844, BK067845
Dennyus (Collodennyus) sp.	Menoponidae	Aerodramus papuensis	Papua-New Guinea	Fragmented	2	SRR8177107	OR691482, OR691483
Dennyus (Collodennyus) sp.	Menoponidae	Collocalia esculenta	Papua-New Guinea	Single	1	SRR8177110	OR691423
Dennyus (Dennyus) sp.	Menoponidae	Cypseloides senex	Brazil	Single	1	SRR8145899	OR691422
Dennyus (Dennyus) sp.	Menoponidae	Chaetura egregia	Peru	Fragmented	6	SRR8177108	OR691484, OR691485, OR691486, OR691487, OR691488, OR691489
Dennyus (Dennyus) sp.	Menoponidae	Chaetura spinicaudus	Brazil	Fragmented	6	SRR8177109	OR691490, OR691491, OR691492, OR691493, OR691494, OR691495
Dicteisia sp.	Menoponidae	Chauna torquata	Argentina	Single	1	SRR8145898	OR691421
Eidmanniella sp.	Menoponidae	Morus bassanus	USA	Fragmented	3	SRR8145949	OR691496, OR691497, OR691498
Eomenopon sp.	Menoponidae	Trichoglossus haematodus	Australia	Fragmented	2	SRR8145950	OR691499, OR691500
Franciscoloa sp.	Menoponidae	Calyptorhynchus banksii	Australia	Single	1	SRR8145966	OR691429
Franciscoloa sp.	Menoponidae	Calyptorhynchus banksii	Australia	Single	1	SRR8145954	OR712924
Fregatiella sp.	Menoponidae	Fregata magnificens		Fragmented	2	SRR8334256	OR691501, OR691502
Gliricola sp.	Gyropidae	Proechimys gardneri	Brazil	Fragmented	4	SRR8145956	OR691503, OR691504, OR691505, OR691506
Gruimenopon sp.	Menoponidae	Grus canadensis	USA	Fragmented	4	SRR8334259	OR691507, OR691508, OR691509, OR691510
Harrisonia sp.	Trimenoponidae	Proechimys gardneri	Brazil	Fragmented	6	SRR8145962	OR691514, OR691515, OR691516, OR691517, OR691518, OR691519
Heterodoxus sp.	Boopidae	Macropus agilis	Australia	Single	1	SRR8145963	OR691427
Heterodoxus spiniger	Boopidae	Canis lupus	India	Single	1	SRR5308125	BK067840
Heteromenopon sp.	Menoponidae	Aratinga jandaya	Brazil	Single	1	SRR8334261	OR691424
Hoazineus sp.	Menoponidae	Opisthocomus hoazin		Single	1	SRR8145964	OR691428
Hohorstiella sp.	Menoponidae	Columba livia	Canada	Single	1	SRR8145959	OR691425
Hohorstiella sp.	Menoponidae	Otidiphaps nobilis	Papua-New Guinea	Fragmented	3	SRR8145960	OR691511, OR691512, OR691513
Holomenopon sp.	Menoponidae	Mareca strepera	USA	Single	1	SRR8145961	OR691426
Kelerimenopon (Kelerimenopon) sp.	Menoponidae	Pitta iris	Australia	Single	1	SRR8145967	OR691430
Kurodaia (Kurodaia) sp.	Menoponidae	Pandion haliaetus	Canada	Single	1	SRR8145968	OR691431
Laemobothrion (Eulaemobothrion) sp.	Laemobothriidae	Fulica americana	Canada	Single	1	SRR8145969	OR691432
Laemobothrion (Eulaemobothrion) sp.	Laemobothriidae	Psophia crepitans	Brazil	Fragmented	2	SRR8334262	OR691522, OR691523
Laemobothrion (Eulaemobothrion) sp.	Laemobothriidae	Opisthocomus hoazin		Fragmented	2	SRR8145972	OR691524, OR691525
Laemobothrion (Laemobothrion) sp.	Laemobothriidae	Cathartes aura	Canada	Fragmented	2	SRR8145970	OR691520, OR691521
Laemobothrion (Laemobothrion) sp.	Laemobothriidae	Ictinia mississippiensis	USA	Single	1	SRR8145971	OR691433
Laemobothrion (Laemobothrion) tinnunculi	Laemobothriidae	Falco longipennis	Australia	Fragmented	2	SRR5308127	BK067838, BK067839
Machaerilaemus sp.	Menoponidae	Willisornis poecilinotus	Brazil	Single	1	SRR8334264	OR691434
Macrogyropus costalimai	Gyropidae	Cuniculus paca	Peru	Fragmented	9	SRR5308130	BK067823, BK067824, BK067825, BK067826, BK067827, BK067828, BK067829, BK067830, BK067831
Menacanthus sp.	Menoponidae	Pternistis ahatensis	Ghana	Single	1	SRR8172517	OR691413
Menacanthus sp.	Menoponidae	Ramphastos tucanus	Brazil	Fragmented	2	SRR8145974	OR691526, OR691527
Menacanthus sp.	Menoponidae	Melanerpes pucherani	Panama	Single	1	SRR8145975	OR691435
Menacanthus sp.	Menoponidae	Phyllastrephus albigularis	Ghana	Single	1	SRR8145977	OR691437
Menopon sp.	Menoponidae	Gallus gallus	Ghana	Single	1	SRR8145978	OR691438
Meromenopon sp.	Menoponidae	Merops apiaster	Malawi	Fragmented	2	SRR8334265	OR691530, OR691531
Myrsidea sp.	Menoponidae	Corcorax melanorhamphos	Australia	Fragmented	2	SRR8175165	OR691528, OR691529
Myrsidea sp.	Menoponidae	Philepitta castanea	Madagascar	Fragmented	3	SRR8145981	OR691532, OR691533, OR691534
Myrsidea sp.	Menoponidae	Myiothlypis luteoviridis		Fragmented	4	SRR5328047	BK067832, BK067833, BK067834, BK067835
Myrsidea sp.	Menoponidae	Eurylaimus javanicus	Borneo	Fragmented	3	SRR8145982	OR691535, OR691536, OR691537
Myrsidea sp.	Menoponidae	Gymnobucco calva	Ghana	Fragmented	3	SRR8145983	OR691538, OR691539, OR691540
Myrsidea sp.	Menoponidae	Hylocichla mustelina	USA	Fragmented	3	SRR8145984	OR691541, OR691542, OR691543
Myrsidea sp.	Menoponidae	Tyrannus melancholicus	Panama	Fragmented	3	SRR8175168	OR691544, OR691545, OR691546
Myrsidea sp.	Menoponidae	Bleda syndactyla	Ghana	Fragmented	3	SRR8175169	OR691547, OR691548, OR691549
Myrsidea sp.	Menoponidae	Rollandia rolland?	Bolivia	Fragmented	5	SRR8145996	OR691554, OR691555, OR691556, OR691557, OR691558
Myrsidea sp. 1	Menoponidae	Ramphastos tucanus	Brazil	Fragmented	3	SRR8173305	OR691572, OR691573, OR691574
Myrsidea sp. 2	Menoponidae	Ramphastos tucanus	Brazil	Fragmented	3	SRR8175167	OR704532, OR704533, OR704534
Niethammerella sp.	Menoponidae	Lipaugus vociferans	Brazil	Single	1	SRR8334266	OR691439
Nosopon sp.	Menoponidae	Falco sparvarius	Canada	Fragmented	2	SRR8145985	OR691550, OR691551
Numidicola sp.	Menoponidae	Numida meleagris	South Africa	Fragmented	2	SRR8175175	OR691552, OR691553
Odoriphila sp.	Menoponidae	Phoeniculus bollei	Ghana	Single	1	SRR8145991	OR691440
Osborniella crotophagae	Menoponidae	Crotophaga ani		Single	1	SRR5088470	BK067837
Piagetiella sp.	Menoponidae	Pelecanus erythrorhynchus	USA	Fragmented	10	SRR8146000	OR691559, OR691560, OR691561, OR691562, OR691563, OR691564, OR691565, OR691566, OR691567, OR691568
Plegadiphilus sp.	Menoponidae	Plegadis chihi	USA	Single	1	SRR8146002	OR691443
Pseudomenopon sp.	Menoponidae	Fulica americana	Canada	Single	1	SRR8145997	OR691442
Psittacobrosus sp.	Menoponidae	Pionus senilis	Panama	Single	1	SRR8145992	OR691441
Psittacomenopon sp.	Menoponidae	Poicephalus gulielmi	Ghana	Single	1	SRR8146003	OR691444
Quateia sp.	Menoponidae	Otidiphaps nobilis	Papua-New Guinea	Fragmented	3	SRR8173277	OR691569, OR691570, OR691571
Ricinus sp.	Ricinidae	Turdus migratorius	Canada	Single	1	SRR8146009	OR691445
Ricinus sp.	Ricinidae	Bleda syndactyla	Ghana	Single	1	SRR8146010	OR691446
Ricinus sp.	Ricinidae	Junco hyemalis	Canada	Single	1	SRR8146011	OR691447
Ricinus sp.	Ricinidae	Myiothlypis luteoviridis		Single	1	SRR5308140	BK067836
Trimenopon sp.	Trimenoponidae	Cavia aperea	Peru	Single	1	SRR8173306	OR691449
Trinoton sp.	Menoponidae	Dendrocygna eytoni	Australia	Fragmented	2	SRR8146020	OR691575, OR691576
Trinoton sp.	Menoponidae	Cygnus atratus	Australia	Fragmented	5	SRR8146021	OR691577, OR691578, OR691579, OR691580, OR691581
Trinoton sp.	Menoponidae	Anas platyrhynchos	USA	Fragmented	6	SRR8146022	OR691582, OR691583, OR691584, OR691585, OR691586, OR691587
Trochiliphagus sp.	Ricinidae	Thalurania colombica	Panama	Single	1	SRR8146023	OR691450
Trochiloecetes sp.	Ricinidae	Archilochus colubris	Canada	Single	1	SRR8146017	OR691448
Turacoeca sp.	Menoponidae	Musophaga johnstoni	Democratic Republic of Congo	Single	1	SRR8334280	OR691451
