# Supplementary material for: Mitochondrial genome fragmentation is correlated with increased rates of molecular evolution
Source: PLoS Genet. 2024 May 3;20(5):e1011266. doi: 10.1371/journal.pgen.1011266 (PMC11095710; doi:10.1371/journal.pgen.1011266)
Supplement: S2 Table — *at the beginning of a fragment–this fragment was not considered circular. +at the end of a fragment–more genes were cut away during the circularization process by AWA. NC—number of chromosomes. (XLSX) [file pgen.1011266.s014.xlsx]

## Sheet: Sheet1
S2 Table. Gene order of analysed mitogenomes. *at the beginning of a fragment – this fragment was not considered circular. +at the end of a fragment – more genes were cut away during the circularization process by AWA. NC - number of chromosomes.
Louse	NC	Gene order starting from cox1	Missing genes
Actornithophilus sp. ex Charadrius vociferus	6	cox1-trnC-cox3-trnY-atp8-atp6-trnN-trnM-trnT-trnG-trnI-cox2, nad5-trnD-trnL2-nad2-trnS1-rrnS-nad6-trnH-trnS2, cob-nad1-trnP-trnV, *nad4-nad4l-trnE, trnK-trnQ-trnL1-trnS1, nad3-trnK-trnA
Amyrsidea sp. ex Ortalis vetula	1	cox1-cox2-rrnS-rrnL-trnS1-trnI-trnF-trnS2-trnR-trnD-nad6-nad4-nad4l-trnC-trnM-trnH-trnC-trnY-cob-trnK-nad5-rrnS-trnS1-trnE-trnA-trnG-nad3-nad1-trnT-trnP-trnV-trnL1-nad2-trnN-atp8-atp6-trnL2-trnQ-trnY-cox3
Amyrsidea sp. ex Penelope jacquacu	3	cox1-cox2-nad3-nad1-trnW-trnT-trnP-trnV-trnL1-nad2-trnN-atp8-atp6-trnL2-trnQ-trnY-cox3, cob-trnK-trnD-nad5-rrnS-nad6-nad4-nad4l-trnC-trnM-trnH+, rrnL-rrnS-trnD-trnR-trnS2-trnF-trnI-trnS1-trnN
Aotiella sp. ex Aotus trivirgatus	5	cox1-cox2-cox3-atp6-atp8-nad6, nad4-nad4l-trnW-trnY-nad5-trnT-trnP-trnQ-trnK, *nad1-trnL1-trnD-trnI-trnE-rrnL-trnH-trnC-trnR-nad3-trnG-trnA-trnF-trnS1-trnN-rrnL-trnM-trnS2-trnL2-trnK-trnV, cob-trnM-nad2-trnG-trnL2-trnK, rrnS-trnP-trnC
Apterygon sp. ex Apteryx sp.	2	cox1-cox2-nad3-trnP-trnD-trnV-nad1-nad6-nad4-nad4l-rrnS-rrnL-trnT-trnL2-trnQ-trnY-trnK-trnF-trnE-trnI-trnS2-trnM-trnN-trnL1-trnH-trnG-trnW-trnA-nad5-nad2-cob-trnC-cox3, atp8-atp6-trnR
Austromenopon sp. ex Fulmarus glacialis	1	cox1-atp6-atp8-trnQ-nad2-nad5-trnI-nad4l-nad4-trnE-cox3-trnT-trnH-trnV-trnA-trnC-cob-trnL2-trnN-nad6-nad1-trnW-trnM-trnD-trnF-nad3-trnY-trnR-trnS2-rrnL-rrnS-trnL1-trnG-trnP-trnK-trnS1-cox2
Austromenopon sp. ex Hydroprogne caspia	2	cox1-cox2-trnG-trnR-nad1—nad6-trnL2-trnN-cob-cox3-trnH-trnI-nad5-nad2-atp8-atp6, nad4l-nad4-trnE-trnT-trnV-trnC-trnW-nad3-trnY-trnD-trnS2-trnM-trnF-rrnL-rrnS-trnL1-trnP-trnK-trnS1
Bonomiella sp. ex Columba arquatrix	3	cox1-trnP-trnV-nad1-trnK-trnG-trnT-trnY, cox2-trnS1-trnE-nad3-trnD-trnL1-nad4-nad4l-trnS2-rrnS-rrnL-trnN-trnH-nad6-trnW-cob-trnK-trnF-trnM-trnL2-trnT-cox3, nad5-trnA-trnI-nad2-trnQ-trnC-atp6+	atp8
Bonomiella sp. ex Columba livia	2	cox1-trnR-trnP-trnV-nad1-trnS2-rrnS-rrnL-trnN-trnH-nad6-trnW-cob-trnK-trnF-trnM-trnL2-trnT-cox3-cox2-trnS1-trnE-nad3-trnD-trnL1-nad4-nad4l-trnY, trnG-atp8-atp6-trnC-trnQ-nad2-trnI-trnA-trnS1-nad5
Chapinia sp. ex Tockus erythrorhynchus	1	cox1-cox3-trnD-trnG-nad3-trnI-trnT-trnE-nad5-trnL2-atp6-atp8-trnA-trnS2-rrnS-nad6-nad1-trnR-trnP-trnV-trnQ-trnN-nad4-nad4l-trnK-trnM-rrnL-trnY-trnW-nad2-trnC-cob-trnF-trnL1-trnS1-cox2
Chinchillophaga sp. ex Dolichotis patagonum	1	cox1-cox2-rrnS-rrnL-trnG-trnL2-atp6-atp8-nad3-trnV-cob-trnQ-trnF-trnS2-trnT-trnN-trnE-nad1-trnS1-trnI-nad2-trnA-trnK-trnD-nad5-nad4l-nad6-trnY-trnP-trnR-trnL1-nad4-trnM-trnH-trnW-cox3
Ciconiphilus sp. ex Ardea herodias	1	cox1-trnY-trnT-trnD-cox3-nad3-trnK-trnQ-trnI-rrnL-rrnS-trnL2-trnS2-atp6-atp8-nad6-nad1-nad2-trnR-trnL1-trnE-trnM-nad5-trnA-trnF-trnW-cob-trnN-trnH-trnC-nad4l-nad4-trnP-trnG-trnS1-cox2
Ciconiphilus sp. ex Ardea melanocephala	1	cox1-cox2-trnS1-trnG-trnP-nad4-nad4l-trnC-trnH-trnN-cob-trnW-trnF-trnA-nad5-trnM-trnE-trnL1-trnR-nad2-trnV-nad1-nad6-atp8-atp6-trnS2-trnL2-rrnS-rrnL-trnI-trnQ-trnK-nad3-cox3-trnD-trnT-trnY
Colimenopon sp. ex Colius colius	1	cox1-trnD-rrnS-rrnL-trnN-nad2-trnL1-nad6-trnT-nad1-trnY-trnS2-trnE-nad5-atp6-atp8-trnF-cob-trnH-trnQ-nad3-trnS1-trnG-trnI-trnM-cox3-trnC-nad4l-nad4-trnA-trnK-trnR-trnW-trnP-trnV-cox2
Colpocephalum (Aquiligogus) sp. ex Buteo jamaicensis	1	cox1-trnT-trnD-trnY-cox3-trnQ-rrnL-rrnS-trnL2-trnS2-atp6-atp8-nad6-nad2-trnL1-trnW-nad3-trnI-nad5-trnA-trnV-trnR-trnE-nad1-trnM-cob-trnK-trnN-trnF-nad4l-nad4-trnG-trnP-trnH-trnC-trnS1-cox2
Colpocephalum (Pelecanigogus) sp. ex Pelecanus erythrorhynchos	1	cox1-trnY-trnT-trnD-cox3-rrnL-rrnS-trnL2-nad6-nad1-trnV-nad2-trnR-trnM-trnL1-trnE-nad5-trnW-cob-nad3-trnQ-trnI-trnS2-atp6-atp8-trnN-trnF-trnH-trnC-nad4l-nad4-trnG-trnP-trnS1-cox2
Colpocephalum (Vulturigogus) sp. ex Cathartes aura	1	cox1-trnS2-trnD-atp6-atp8-trnM-trnE-nad5-trnA-trnW-trnY-cob-nad3-trnF-trnH-trnL2-nad6-nad1-trnV-nad2-trnI-trnT-trnC-trnL1-cox3-rrnL-rrnS-trnR-trnK-trnN-nad4l-nad4-trnG-trnP-trnS1-trnG-trnS1-cox2
Colpocephalum sp. ex Chunga burmeisteri	1	cox1-cox2-nad4-nad4l-trnF-trnN-trnK-cob-nad1-trnL1-trnV-trnM-trnW-nad2-trnA-nad5-trnI-nad3-trnE-trnR-nad6-atp8-atp6-trnS2-trnL2-rrnS-rrnL-trnQ-trnD-trnT-trnY-trnS1-trnC-trnH-trnP-trnG-cox3
Cuculiphilus sp. ex Scythrops novaehollandiae	1	cox1-cox3-trnY-nad4-nad4l-trnI-rrnS-trnT-trnL1-nad2-trnS1-trnP-trnN-trnE-trnK-nad5-cob-atp8-atp6-trnF-trnC-trnW-nad3-trnG-trnR-trnH-trnL2-trnV-trnA-trnM-trnQ-trnS2-nad1-trnD-cox2+	nad6
Cummingsia maculata ex Lestoros inca	5	cox1-cox2-trnE-nad4l-nad4-nad3+, cox3-trnL2-trnI-trnW-trnM-trnS1, rrnL, *cob-trnL1-nad6-trnF-trnA-nad2-trnG-trnR, *atp6-trnD-trnY	atp8, nad1, nad5
Dennyus (Collodennyus) sp. ex Aerodramus papuensis	2	cox1-trnL1-trnV-trnH-trnR-trnT-trnC-trnF-trnY-rrnL-trnG-atp8-trnK-trnI-trnW-trnL2-trnS2-trnA-trnN-nad5-nad2-cob-nad4l-nad4-nad6-nad1-cox3-trnE-cox2+, atp6-nad3-trnI
Dennyus (Collodennyus) sp. ex Collocalia esculenta	1	cox1-cox2-trnE-cox3-nad1-nad6-nad4-nad4l-cob-nad2-nad5-trnN-trnA-trnS2-trnL2-trnW-trnI-trnK-rrnS-atp8-rrnL-trnY-trnF-trnC-trnT-trnR-trnH-trnV-trnL1-trnM-trnP-trnD-atp6-nad3-trnQ
Dennyus (Dennyus) sp. ex Chaetura egregia	6	cox1-nad3-trnL2-trnV-trnS1-nad1-trnN-cox3-trnP-cox2+, cox2-cox3-atp6-atp8-trnF+, cob-nad4-nad4l+, nad4+, nad5-nad2+, rrnL-trnL2-trnC-trnL1-trnA-trnS2-trnK-trnP-trnW-trnD-trnM-trnV-trnE-trnQ-trnF-trnY	nad6
Dennyus (Dennyus) sp. ex Chaetura spinicaudus	6	cox1-nad2-atp8-trnG-rrnS-trnI-trnN-trnR-trnT-atp6-trnS1-nad3+, cox2-cox3+, cob-nad4-nad4l+, nad1-nad4-nad6+, nad5+, rrnL-trnY-trnF-trnQ-trnL2-trnS1-trnE-trnV-trnM-rrnS-trnD-trnW-trnP-trnK-trnS2-trnA-trnL1-trnC
Dennyus (Dennyus) sp. ex Cypseloides senex	1	cox1-trnQ-nad3-atp6-atp8-trnD-trnP-trnS1-rrnL-trnG-rrnS-trnI-trnW-trnC-trnA-trnT-trnS2-trnF-trnY-trnM-trnN-trnH-trnR-trnL1-trnV-trnL2-trnK-nad2-cob-nad4l-nad4-nad6-nad1-cox3-trnE-cox2+	nad5
Dicteisia sp. ex Chauna torquata	1	cox1-cox2-trnS1-trnA-trnW-trnP-trnG-nad5-trnM-trnR-trnE-nad4-nad4l-trnC-trnH-trnF-nad2-nad1-nad6-atp8-atp6-trnN-trnS2-trnC-trnL1-trnL2-rrnS-rrnL-cox3-nad3-trnD-trnK-trnQ-cob-trnT-trnI-trnY
Eidmanniella sp. ex Morus bassanus	3	cox1-cox2-cob-nad2-trnR-trnE-trnP-trnW-trnV-nad4-nad1-nad6-trnL1-trnG-trnH-trnM-trnD-trnN-nad3-trnY-trnC-cox3-trnQ-trnK-trnS2, nad5-trnI-trnA-atp6+, rrnL	atp8, nad4l
Eomenopon sp. ex Trichoglossus haematodus	2	cox1-cox2-trnE-trnW-trnA-nad5-trnL1-nad4-nad4l-trnC-trnF-trnH-trnP-trnV-nad1-nad6-atp8-atp6-trnS2-trnL2-nad3-trnD-cob-trnT-rrnS-rrnL-cox3, nad2-trnY
Franciscoloa sp. ex Calyptorhynchus banksii	1	cox1-cox2-trnS1-trnW-trnG-trnP-trnA-nad5-trnM-trnR-trnE-trnL1-nad4-nad4l-trnC-trnH-trnF-nad2-trnV-nad1-trnL2-nad6-atp8-atp6-trnN-trnS2-rrnS-rrnL-cox3-nad3-trnD-trnK-trnQ-cob-trnT-trnI-trnY
Franciscoloa sp. ex Calyptorhynchus banksii	1	cox1-cox2-trnS1-trnW-trnG-trnP-trnA-nad5-trnM-trnR-trnE-trnL1-nad4-nad4l-trnC-trnH-trnF-nad2-trnV-nad1-trnL2-nad6-atp8-atp6-trnN-trnS2-rrnS-rrnL-cox3-nad3-trnD-trnK-trnQ-cob-trnT-trnI-trnY
Fregatiella sp. ex Fregata magnificens	2	cox1-trnH-trnI-nad1-trnF-trnW-trnP-rrnL-rrnS-trnG-trnE-atp6-atp8-trnS1-trnN-nad6-nad4l-nad5-trnM-cox3-trnL2-trnD-trnC-nad2-trnL1-trnK-trnQ-trnA-cob-trnT-trnS2-trnV-nad3-cox2, nad4-trnY
Gliricola sp. ex Proechimys gardneri	4	cox1-cox2-rrnS-nad4-trnH-trnM-nad4l-trnW-cox3+, cob-trnE-trnN-trnQ-trnF-nad1-trnP-trnS1-nad2-nad3-trnV+, atp6-rrnS-atp8-trnI-trnT-trnL1-nad6-rrnL-trnG-trnC-trnS2-trnL2, nad5-trnT-trnL1-trnR-trnY-trnI-trnD+
Gruimenopon sp. ex Antigone canadensis	4	cox1-cox2-trnS1-trnR-trnD-trnM-trnS1-trnF-nad3-trnH-trnS2-trnW-trnL1-trnA-trnG-trnL2-nad5-trnN-atp6-atp8-trnY-cox3-trnC-nad2-nad6-trnT-trnI, cob-nad1-trnV-trnP-trnK, nad4-trnL2-trnE-nad4l, rrnL-trnL2-trnQ
Harrisonia sp. ex Proechimys gardneri	6	cox1-cox2-trnC-trnM-nad2-trnD-nad5-trnT-trnA-rrnL-atp6-atp8-trnV-trnG-trnH-cox3-trnL1-trnY-trnK-trnR, cob-trnS1-trnI-trnP-trnQ, nad4, *nad3-trnL2-nad4l-rrnS-trnA, *trnI, *nad1-trnW-trnK	nad6
Heterodoxus sp. ex Macropus (Notamacropus) agilis	1	cox1-trnC-trnM-trnW-trnE-trnR-trnH-cox3-trnS2-nad1-cob-trnL2-nad4-nad4l-nad2-trnG-trnL1-nad5-trnK-trnN-trnA-trnY-cox2-nad3-trnD-trnI-trnF-trnS1-rrnL-rrnS-atp6-trnQ-trnV-nad6-trnP-trnT	atp8
Heterodoxus spiniger ex Canis lupus	1	cox1-trnT-trnP-nad6-trnV-trnQ-atp8-atp6-rrnS-rrnL-trnS1-trnF-trnI-trnD-nad3-cox2-trnY-trnA-trnN-trnK-nad5-trnL1-trnG-nad2-nad4l-nad4-trnL2-cob-nad1-trnS2-cox3-trnH-trnR-trnE-trnW-trnM-trnC
Heteromenopon sp. ex Aratinga jandaya	1	cox1-cox2-trnP-trnW-trnG-trnA-nad5-trnM-trnE-trnL1-trnR-nad4-nad4l-trnC-trnF-trnH-nad2-trnV-nad1-nad6-trnS2-trnL2-trnN-atp8-atp6-trnK-nad3-rrnS-rrnL-cox3-trnQ-trnD-cob-trnT-trnI-trnY
Hoazineus sp. ex Opisthocomus hoazin	1	cox1-cox2-trnS1-nad3-trnR-trnW-nad6-trnL2-nad4l-nad4-trnF-trnQ-trnL1-trnT-trnC-trnY-cox3-nad5-trnG-atp8-nad2-trnD-trnS2-nad1-trnA-trnH-cob	atp6
Hohorstiella sp. ex Columba livia	1	cox1-trnY-trnC-trnN-trnA-trnW-nad2-trnM-trnQ-trnI-nad1-rrnL-trnV-rrnS-trnF-trnE-nad6-trnP-trnT-cob-nad5-trnL1-trnS1-trnH-nad4-nad4l-trnR-nad3-trnG-cox3-atp6-atp8-trnK-cox2-trnD
Hohorstiella sp. ex Otidiphaps nobilis	3	cox1-trnS2-nad4l-nad4-trnD-nad3-trnS1-cox2-cox3-trnL2-trnF-trnK-cob, nad1-nad6-trnC-trnW-trnG-atp8-atp6-trnQ-nad2-trnI-nad5-trnY-trnA-trnV-trnP, rrnL-trnN-trnH-trnD-trnM-trnT-trnL1-trnY-trnE-trnR
Holomenopon sp. ex Mareca strepera	1	cox1-rrnS-trnW-trnQ-trnY-trnR-trnL1-nad4l-nad4-trnT-trnD-nad5-nad6-nad3-cox3-cox2-trnH-cob-nad1-nad2-atp8-atp6-rrnL
Kelerimenopon (Kelerimenopon) sp. ex Pitta iris	1	cox1-cox2-trnS1-trnE-nad3-trnP-trnR-trnV-trnL1-trnD-nad1-nad6-trnW-nad4-nad4l-trnS2-trnG-atp8-atp6-rrnS-rrnL-trnN-trnH-cob-trnK-trnC-trnQ-trnF-nad2-trnM-trnL2-trnA-trnT-trnI-nad5-trnY-cox3
Kurodaia (Kurodaia) sp. ex Pandion haliaetus	1	cox1-trnY-trnD-trnT-cox3-rrnL-rrnS-trnL2-trnL1-trnR-trnS2-trnE-trnV-nad3-atp6-trnW-nad6-nad2-trnM-nad1-nad5-trnA-cob-trnK-atp8-trnQ-trnI-trnN-trnH-trnC-trnF-nad4l-nad4-trnG-trnP-trnS1-cox2
Laemobothrion (Eulaemobothrion) sp. ex Fulica americana	1	cox1-trnN-trnK-trnH-trnV-trnR-trnD-rrnL-trnS2-trnE-rrnS-trnL2-trnL1-trnS1-nad3-trnF-trnM-trnQ-trnT-nad5-nad6-trnC-nad4l-nad4-trnY-atp8-atp6-cox3-trnP-nad2-cob-trnG-trnW-nad1-trnI-cox2
Laemobothrion (Eulaemobothrion) sp. ex Opisthocomus hoazin	2	cox1-trnN-trnI-trnK-trnH-trnR-trnA-trnV-trnF-trnD-rrnL-trnS2-nad3-trnE-rrnS-trnL2-trnM-trnL1-trnQ-nad6-trnC-nad4l-nad4-trnY-atp8-atp6-cox3-trnP-nad2-cob-trnG-nad1-trnW-cox2, nad5-trnS1-trnS2
Laemobothrion (Eulaemobothrion) sp. ex Psophia crepitans	2	cox1-cox2-nad1-trnW-trnG-cob-nad2-trnQ-trnL1-trnM-trnD-trnF-trnV-trnH-trnK-trnN-trnP-cox3-atp6-atp8-trnY-nad6-nad5-trnL2-rrnS-trnE-nad3-trnS2-rrnL-trnA-trnR-trnI, nad4-trnK-trnL1+	nad4l
Laemobothrion (Laemobothrion) sp. ex Cathartes aura	2	cox1-trnI-trnN-trnK-trnH-trnR-trnA-trnV-trnF-trnD-rrnL-trnS2-nad3-trnE-nad1-cox2, cob-nad2-trnP-trnW-trnG-cox3-atp6-atp8-trnY-nad4-nad4l-nad6-trnC-nad5-trnT-trnS1-trnQ-trnL1-trnM-trnL2-rrnS
Laemobothrion (Laemobothrion) sp. ex Ictinia mississippiensis	1	cox1-trnI-trnN-trnK-trnH-trnA-trnV-trnF-trnD-rrnL-trnS2-nad3-trnE-rrnS-trnL2-trnM-trnL1-trnQ-trnS1-trnT-nad5-nad6-trnC-nad4l-nad4-trnY-atp8-atp6-cox3-trnG-trnW-trnP-nad2-cob-nad1-cox2
Laemobothrion (Laemobothrion) tinnunculi ex Falco longipennis	2	cox1-cox2-nad1-nad2-trnP-trnW-trnS1-trnG-atp6-atp8-trnY-nad4-nad4l-trnC-nad6-nad5-trnT-trnQ-trnL1-trnM-trnL2-rrnS-trnE-nad3-trnS2-rrnL-trnD-trnH-trnV-cox3-trnF-trnA-trnR-trnK-trnN-trnI, *cob
Machaerilaemus sp. ex Willisornis poecilinotus	1	cox1-cox2-trnV-trnP-trnW-trnR-trnK-nad4-nad4l-trnC-trnA-cox3-trnS1-trnM-trnI-trnG-nad3-trnQ-trnH-cob-trnL2-trnF-atp8-atp6-nad5-trnY-trnE-trnL1-nad1-rrnS-rrnL-trnT-nad6-trnS2-nad2-trnD-trnN
Macrogyropus costalimai ex Cinuculus paca	9	cox1-cox2, cox3-trnY-atp6-atp8-trnS1, cob-nad2, nad3-trnH-trnS2-trnC-trnK-nad6, trnF-rrnS-trnA-rrnL-trnK, trnW, trnR-trnE-trnF-trnN-trnY-trnL2-trnV-trnM, nad5, nad4-trnL1-trnM-trnQ-trnD-trnK-nad4l-trnE	nad1
Menacanthus sp. ex Melanerpes pucherani	1	cox1-cox3-trnY-nad5-cob-trnI-nad3-trnC-trnW-nad1-trnF-trnE-nad2-trnH-trnG-rrnS-trnS2-trnM-trnK-trnN-atp8-atp6-trnQ-trnR-trnD-trnL2-trnA-nad4l-nad4-nad6-trnT-trnL1-trnP-trnV-cox2-trnS1-rrnL
Menacanthus sp. ex Phyllastrephus albigularis	1	cox1-cox2-trnS1-trnS2-nad2-trnE-trnV-nad4-nad4l-trnA-trnC-trnI-trnM-trnQ-trnL2-trnF-nad1-trnW-trnP-nad5-trnY-trnD-rrnL-rrnS-trnH-trnM-nad3-trnN-nad6-trnT-trnL1-trnG-trnR-atp8-atp6-cob-trnK-cox3
Menacanthus sp. ex Pternistis ahantensis	1	cox1-cox2-trnS1-rrnS-rrnL-nad5-trnH-trnG-nad2-nad6-trnL1-nad1-trnW-trnF-trnT-nad4-nad4l-trnA-trnC-trnM-nad3-trnN-atp8-atp6-trnQ-trnS2-trnP-trnE-trnD-trnI-cob-trnK-trnL2-trnV-trnR-trnY-cox3
Menacanthus sp. ex Ramphastos tucanus	2	cox1-rrnL-cox2-trnV-trnP-trnL1-trnT-nad6-nad4-nad4l-trnL2-trnR-trnQ-trnK-trnS2-rrnS-trnG-nad2-trnD-trnE-trnF-nad1-trnW-trnC-nad3-trnI-cob-nad5-trnY-cox3, atp6-atp8-trnN-trnM-trnS2
Menopon sp. ex Gallus gallus	1	cox1-cox2-trnL1-nad1-trnA-nad6-trnT-trnS2-trnM-trnI-atp8-atp6-trnQ-trnK-nad5-trnD-trnS1-trnP-trnW-trnE-rrnS-rrnL-nad3-nad2-trnC-trnG-trnN-trnR-nad4-nad4l-trnF-trnH-cob-trnL2-trnY-trnV-cox3
Meromenopon sp. ex Merops apiaster	2	cox1-trnS1-nad3-trnD-cox2-trnE-trnP-trnR-trnV-nad1-trnL1-nad6-trnW-trnF-trnG-atp8-atp6-trnH-rrnS-rrnL-cob-trnK-trnQ-nad2-trnI-trnL2-trnA-trnT-trnN-trnC-trnM-nad5-trnY-cox3, nad4-trnL2-trnG-trnF-trnS2-nad4l
Myrsidea sp. ex Bleda syndactylus	3	cox1-cox3-trnY-nad5-trnL1-nad3-trnE-trnS1-cox2, cob-trnQ-atp6-atp8-nad4l-nad4-nad6-nad1-nad2, rrnL-trnM-trnK-rrnS
Myrsidea sp. ex Corcorax melanorhamphos	2	cox1-cox2-trnS1-trnE-trnL1-trnK-trnN-trnP-trnT-nad3-nad5-trnV-rrnS-trnM-trnH-trnC-trnY-cox3, cob-trnQ-atp6-atp8-nad4l-trnK-nad4-nad6-nad1-nad2-trnF
Myrsidea sp. ex Eurylaimus javanicus	3	cox1-cox3-trnY-nad5-nad3-trnS1-cox2, cob-trnQ-atp6-atp8-nad4l-nad4-nad6-nad1-nad2-trnM-trnG, rrnL-trnT-trnS1-rrnS
Myrsidea sp. ex Gymnobucco calvus	3	cox1-cox2-trnS1-nad3-nad5-trnY-cox3, cob-trnQ-atp6-atp8-nad4l-nad4-nad6-nad1-trnM-trnR-trnE-trnL2-trnS1-trnA-trnS2-trnP-trnH-trnC-trnK-trnI-trnN-trnV-trnW-trnF-nad2-trnG, rrnL-trnG-trnL2-trnT-rrnS-trnI
Myrsidea sp. ex Hylocichla mustelina	3	cox1-cox3-trnY-nad5-nad3-trnS1-cox2, cob-trnG-nad2-trnD-trnR-trnM-nad1-nad6-nad4-nad4l-atp8-atp6-trnQ, trnF-trnT-trnL1-trnL2
Myrsidea sp. ex Myiothlypis luteoviridis	4	cox1-cox3-trnY-nad5-trnL1-nad3-cox2, cob-trnG-nad2-trnD-trnM-nad1-nad6-nad4-nad4l-atp8-atp6-trnQ, rrnS-rrnS-trnM-trnS1-trnA-trnT, rrnL-trnA-trnV-trnF-rrnL-trnY
Myrsidea sp. ex Philepitta castanea	3	cox1-cox3-trnY-nad5-nad3-trnS1-cox2, cob-trnQ-atp6-atp8-nad4l-nad4-nad6-nad1-trnD-nad2-trnM-trnR-trnG, rrnS-trnW
Myrsidea sp. 1 ex Ramphastos tucanus	3	cox1-cox3-trnY-nad5-nad3-trnS1-cox2, cob-trnF-trnW-trnV-trnN-trnI-trnK-trnC-trnH-trnP-trnS2-trnA-trnS1-trnL2-trnE-trnG-nad2-nad1-nad6-nad4-nad4l-atp8-atp6-trnQ, rrnL-trnL2-trnT-rrnL-rrnL
Myrsidea sp. 2 ex Ramphastos tucanus	3	cox1-cox3-trnY-nad5-trnL1-nad3-trnS1-cox2, cob-trnF-trnW-trnV-trnN-trnI-trnK-trnC-trnH-trnP-trnS2-trnA-trnS1-trnL2-trnE-trnG-nad2-trnD-trnR-trnM-nad1-nad6-nad4-nad4l-atp8-atp6-trnQ, rrnL-trnL2-trnT-rrnS
Myrsidea sp. ex Rollandia rolland?	5	cox1-cox2-nad3-trnL1-nad5-trnY-cox3, cob-trnQ-atp6-atp8-nad4l-nad4-nad6-nad1-trnM-nad2-trnG, cob-cob-trnY-atp6, rrnL-trnS2-trnT, rrnS-trnL2
Myrsidea sp. ex Tyrannus melancholicus	3	cox1-cox3-trnY-nad5-nad3-trnS1-cox2, cob-trnQ-atp6-atp8-nad4l-nad4-nad6-nad1-trnM-nad2-trnG, *rrnL-trnT-trnC-trnN
Niethammerella sp. ex Lipaugus vociferans	1	cox1-cox2-trnS1-trnS2-nad3-trnR-trnK-trnG-trnP-trnL1-rrnS-rrnL-trnF-trnD-trnY-trnW-nad1-nad6-trnL2-trnN-cob-trnC-trnA-trnV-cox3-trnE-trnH-trnT-nad4-nad4l-trnI-nad5-nad2-trnQ-atp8-atp6
Nosopon sp. ex Falco sparverius	2	cox1-trnT-cox3-nad6-nad3-trnK-nad2-trnV-atp8-atp6-trnW-nad5-nad1-cob-nad4l-nad4-cox2, rrnL-trnK-trnE-trnP-trnN-trnS2-trnL2-trnM-trnG-trnL1-trnR-trnC-trnY-trnD-trnE-trnH
Numidicola sp. ex Numida meleagris	2	cox1-cob-trnH-trnQ-atp6-atp8-trnN-trnA-trnI-trnC-nad3-trnM-trnG-trnM-nad4l-nad4-nad6-trnT-trnF-rrnL-rrnS-trnK-trnP-trnV-trnE-trnR-nad2-trnS1-trnL1-nad1-trnD-trnW-cox2+, nad5-trnK-rrnS-trnL2	cox3
Odoriphila sp. ex Phoeniculus bollei	1	cox1-trnT-trnD-cox3-rrnL-cob-nad1-trnV-trnC-nad4l-nad4-trnR-trnN-atp6-atp8-trnS2-trnS1-nad5-trnP-trnG-trnK-trnF-trnH-nad3-trnY-trnQ-trnL1-nad6-rrnS-trnM-trnI-trnA-trnL2-nad2-trnE-trnW-cox2
Osborniella crotophagae ex Crotophaga ani	1	cox1-trnY-trnT-trnD-cox3-nad3-trnK-trnQ-trnI-rrnL-rrnS-trnL2-trnS2-atp6-atp8-nad6-nad1-trnV-nad2-trnR-trnL1-trnE-trnM-nad5-trnA-trnW-cob-trnN-trnF-trnH-trnC-nad4l-nad4-trnG-trnP-trnS1-cox2
Piagetiella sp. ex Pelecanus erythrorhynchos	10	cox1-cox2-rrnL-cob-nad3-trnE-trnT-rrnS-trnF-trnW-trnL1-trnN-trnI+, *cox3-trnV-trnT, nad1-nad6-trnY-rrnL-trnW-trnQ-rrnS-trnI, nad5+, nad2-trnY+, *atp8-trnW-atp6-trnY-rrnS-trnQ, trnK-trnS1, trnK-rrnS-rrnS-rrnS, trnF-rrnL-trnL1-trnW, trnG-trnL2-trnR-trnM-trnE	nad4, nad4l
Plegadiphilus sp. ex Plegadis chihi	1	cox1-cox3-trnY-nad5-trnT-trnL2-trnI-trnM-nad2-trnQ-trnC-trnF-trnK-cob-trnH-trnN-rrnL-rrnS-atp6-atp8-trnS2-nad4l-nad4-trnW-nad6-trnG-nad1-trnD-trnP-trnE-trnV-trnL1-trnR-nad3-trnS1-cox2
Pseudomenopon sp. ex Fulica americana	1	cox1-cox2-trnS1-trnE-trnV-trnP-trnL1-nad1-rrnS-rrnL-atp8-trnQ-trnH-trnS2-trnN-trnW-trnA-nad4l-nad4-trnF-nad2-trnT-trnR-trnD-nad6-trnG-trnC-trnM-trnI-nad3-atp6-cob-trnK-trnL2-nad5-trnY-cox3
Psittacobrosus sp. ex Pionus senilis	1	cox1-cox2-trnW-trnG-trnP-trnA-nad5-trnM-trnR-trnH-trnF-trnE-trnL1-nad4-nad4l-trnC-nad2-trnV-nad1-nad6-trnL2-trnN-atp8-atp6-trnS2-rrnS-rrnL-cox3-nad3-trnD-trnK-trnQ-cob-trnI-trnT-trnY
Psittacomenopon sp. ex Poicephalus gulielmi	1	cox1-cox2-trnW-trnG-trnS1-trnP-trnA-nad5-trnM-trnR-trnE-trnL1-nad4-nad4l-trnC-trnH-trnF-nad2-nad1-nad6-atp8-atp6-trnN-trnS2-trnL2-rrnS-rrnL-cox3-nad3-trnK-trnQ-trnD-cob-trnT-trnI-trnY
Quateia sp. ex Otidiphaps nobilis	3	cox1-trnR-trnP-trnG-atp8-atp6-trnQ-nad2-trnI-trnA-trnY, cob-trnV-trnN-rrnL-trnS2-nad3-trnE-trnS1-trnD-nad1-nad6-trnW-trnC-rrnS-nad4l-nad4-trnL1-cox2-cox3-trnT-trnL2-trnM-trnF-trnK, nad5
Ricinus sp. ex Bleda syndactylus	1	cox1-trnC-trnY-atp8-atp6-cox3-nad5-trnI-nad1-trnS1-nad6-rrnL-trnT-trnD-trnR-trnL2-trnL1-trnS2-trnQ-nad3-trnF-trnP-trnM-nad2-nad4-nad4l-cob-cox2-trnV
Ricinus sp. ex Junco hyemalis	1	cox1-trnV-cox2-cob-nad4l-nad4-nad2-trnM-trnA-trnK-trnP-trnF-nad3-trnQ-trnS2-trnL1-trnL2-trnR-trnD-trnT-rrnL-nad6-trnS1-nad1-trnI-nad5-cox3-atp6-atp8-trnY-trnC
Ricinus sp. ex Myiothlypis luteoviridis	1	cox1-trnV-cox2-cob-nad4l-nad4-nad2-trnM-trnA-trnK-trnH-rrnS-trnP-trnF-nad3-trnQ-trnS2-trnL1-trnL2-trnR-trnD-trnT-rrnL-nad6-trnS1-nad1-trnI-nad5-cox3-atp6-atp8-trnY-trnC
Ricinus sp. ex Turdus migratorius	1	cox1-trnV-cox2-cob-nad4l-nad4-nad2-trnA-trnK-trnH-rrnS-trnP-trnF-nad3-trnQ-trnS2-trnL1-trnL2-trnR-trnD-trnT-rrnL-nad6-trnS1-nad1-trnI-nad5-trnN-cox3-atp6-atp8-trnY-trnC
Trimenopon sp. ex Cavia aperea	1	cox1-cox2-rrnS-rrnL-trnC-trnG-trnL2-atp6-nad3-trnV-cob-trnQ-trnF-trnS2-trnT-trnN-trnE-nad1-trnS1-trnI-nad2-trnA-trnK-trnD-nad5-atp8-trnL1-trnP-trnY-nad6-nad4l-nad4-trnM-trnH-trnW-cox3
Trinoton sp. ex Anas platyrhynchos	6	cox1-cox2-trnV-trnM-rrnS-nad1-trnL2-trnD-trnT, cox3-trnF-trnS2-trnL1-rrnL-trnL2-trnY-trnS1, cob-trnK-nad2-nad6-trnW-trnH-nad4l-nad4-trnN-trnY-nad3-trnG-trnC, nad5-trnR, atp8-rrnS-atp6, trnL1-trnS1-trnF
Trinoton sp. ex Cygnus atratus	5	cox1-atp8-atp6, cox3-trnM-trnV-cox2, cob-trnC-trnG-nad3-trnY-trnN-nad4-nad4l-trnA-trnH-trnP-rrnS-trnI-trnQ-trnL1-rrnL-trnW-nad6-trnT-trnE-nad2, nad5-trnR-trnD, nad1-trnN-trnS2-trnF-trnI
Trinoton sp. ex Dendrocygna eytoni	2	cox1-atp8-atp6-cox3-trnF-trnR-nad5-trnS2-trnD-trnL2-nad1-trnV-trnK-cob-trnC-trnG-nad3-trnY-trnE-nad2-trnT-nad6-trnW-trnH-nad4l-nad4-trnN-trnM-cox2, rrnL-trnS1-trnP-rrnS-trnI-trnQ-trnL1-trnK
Trochiliphagus sp. ex Thalurania colombica	1	cox1-trnC-trnY-atp6-cox3-trnN-nad5-trnI-nad1-trnS1-nad6-rrnL-trnT-trnD-trnR-trnL2-trnL1-trnS2-trnQ-nad3-trnF-trnP-atp8-trnH-trnK-trnA-trnM-nad2-nad4-nad4l-cob-cox2
Trochiloecetes sp. ex Archilochus colubris	1	cox1-trnV-cox2-cob-nad4l-nad4-nad2-trnM-trnK-trnH-trnP-trnF-nad3-trnQ-trnS2-trnL1-trnL2-trnR-trnD-trnT-rrnL-nad6-trnS1-nad1-trnI-nad5-trnN-cox3-atp6-atp8-trnY-trnC
Turacoeca sp. ex Ruwenzorornis johnstoni	1	cox1-cox2-trnS1-trnP-trnC-rrnL-trnM-trnE-trnR-trnV-trnA-rrnS-nad3-cob-trnY-trnW-trnA-trnQ-trnG-trnF-trnN-nad4-nad4l-nad5-trnL1-nad2-nad1-nad6-atp8-atp6-trnS2-trnI-trnT-cox3-trnD-trnL2-trnK
