# Supplementary material for: Mitochondrial genome fragmentation is correlated with increased rates of molecular evolution
Source: PLoS Genet. 2024 May 3;20(5):e1011266. doi: 10.1371/journal.pgen.1011266 (PMC11095710; doi:10.1371/journal.pgen.1011266)
Supplement: S3 Table — Each fragment has a separate line, grey fragments were not considered circular. (XLSX) [file pgen.1011266.s015.xlsx]

## Sheet: Sheet1
S3 Table. Subsampling used for assembly of amblyceran mitogenomes and methods used for chromosome circularization. Each fragment has a separate line, grey fragments were not considered circular.
Louse	Subsampling	AWA match (>95%)	AWA avg. coverage	AWA avg. connection (>20x)	AWA avg. score (>-2)	each base AWA check	50 bp overlap	gene overlap
Actornithophilus sp. ex Charadrius vociferus	2 mil each	100	1936.36	1887.35	-0.05	everything over -2	1	1
Actornithophilus sp. ex Charadrius vociferus	2 mil each	100	1711.72	1677.96	-0.06	everything over -2	1	1
Actornithophilus sp. ex Charadrius vociferus	2 mil each	100	989.53	965.26	-0.13	everything over -2	1	1
Actornithophilus sp. ex Charadrius vociferus	2 mil each	100	4232.26	4119.11	-2.62	3x -4	1	0
Actornithophilus sp. ex Charadrius vociferus	2 mil each	100	1068.53	1046.5	-0.23	everything over -2	1	1
Actornithophilus sp. ex Charadrius vociferus	2 mil each	99	489.99	474.07	-1.55	1x -6	0	0
Amyrsidea sp. ex Ortalis vetula	2 mil each	100	12430.9	12184.3	-0.18	everything over -2	1	1
Amyrsidea sp. ex Penelope jacquacu	10 mil each	100	46689.1	45134.6	-0.95	1x -3	0	1
Amyrsidea sp. ex Penelope jacquacu	10 mil each	100	31468.8	30301.3	-1.01	7x -3	0	1
Amyrsidea sp. ex Penelope jacquacu	10 mil each	100	83729	80716.3	-0.96	6x -3	0	0
Aotiella sp. ex Aotus trivirgatus	10 mil each	100	22831	22407.1	-0.08	everything over -2	1	1
Aotiella sp. ex Aotus trivirgatus	10 mil each	100	13232.8	12981.4	-0.05	everything over -2	1	1
Aotiella sp. ex Aotus trivirgatus	10 mil each	100	3571.19	3440.59	-2.09	2x -5	0	0
Aotiella sp. ex Aotus trivirgatus	10 mil each	100	46642.4	45692.2	-0.05	everything over -2	1	0
Aotiella sp. ex Aotus trivirgatus	10 mil each	100	8408.71	8236.94	-0.04	everything over -2	1	0
Apterygon sp. ex Apteryx sp.	4 mil each	100	25370.9	24948.5	-0.52	everything over -2	1	0
Apterygon sp. ex Apteryx sp.	4 mil each	99	2199.46	2117.61	-1.24	2x -7	0	1
Austromenopon sp. ex Fulmarus glacialis	2 mil each	100	47345.3	46091.6	-1.22	2x -2 at the end	0	1
Austromenopon sp. ex Hydroprogne caspia	4 mil each	100	84821.3	82929.8	-0.06	everything over -2	1	1
Austromenopon sp. ex Hydroprogne caspia	4 mil each	100	20159.8	19437.3	-0.92	9x -2	0	0
Bonomiella sp. ex Columba arquatrix	2 mil each	100	1228.17	1187.42	-0.89	11x -2	0	1
Bonomiella sp. ex Columba arquatrix	2 mil each	100	8440.74	8251.63	-2.27	some -1 at the end, otherwise -2	1	0
Bonomiella sp. ex Columba arquatrix	2 mil each	100	938.1	903.72	-0.71	everything over -2	0	1
Bonomiella sp. ex Columba livia	10 mil each	100	309.3	298.64	-1.25	16x -2	0	0
Bonomiella sp. ex Columba livia	10 mil each	100	317.52	305.04	-1.36	8x -3	0	0
Chapinia sp. ex Tockus erythrorhynchus	2 mil each	100	2231.79	2177.9	-0.09	everything over -2	1	1
Chinchillophaga sp. ex Dolichotis patagonum	4 mil each	100	2767.97	2674.82	-0.84	everything over -2	0	0
Ciconiphilus sp. ex Ardea herodias	2 mil each	100	6935.03	6752.27	-0.04	everything over -2	1	1
Ciconiphilus sp. ex Ardea melanocephala	2 mil each	100	308348	299950	-1.32	everything over -2	1	1
Colimenopon sp. ex Colius colius	2 mil each	100	873.01	848.9	-0.12	everything over -2	1	0
Colpocephalum (Aquiligogus) sp. ex Buteo jamaicensis	2 mil each	100	49253.3	47882.1	-0.2	everything over -2	1	1
Colpocephalum (Pelecanigogus) sp. ex Pelecanus erythrorhynchos	2 mil each	100	1985.7	1940.54	-0.1	everything over -2	1	1
Colpocephalum (Vulturigogus) sp. ex Cathartes aura	2 mil each	100	2903.91	2838.45	-0.04	everything over -2	1	1
Colpocephalum sp. ex Chunga burmeisteri	2 mil each	100	4478.5	4374.89	-0.06	everything over -2	1	1
Cuculiphilus sp. ex Scythrops novaehollandiae	2 mil each	100	100892	97639.9	-0.84	8x -2	0
Cummingsia maculata ex Lestoros inca	4 mil each	100	34.11	32.88	-1.82	1x -4	0	1
Cummingsia maculata ex Lestoros inca	4 mil each	100	44.26	42.57	-1.39	4x -2	0	0
Cummingsia maculata ex Lestoros inca	4 mil each	100	25.02	24.2	-1.15	10x -3	0	1
Cummingsia maculata ex Lestoros inca	4 mil each	100	18.69	18.04	-0.62	everything over -2	0	0
Cummingsia maculata ex Lestoros inca	4 mil each	83	10.7	10.38	-2.41	many -5	0	0
Dennyus (Collodennyus) sp. ex Aerodramus papuensis	10 mil each	100	3476.38	3347.46	-1	5x -2	0	1
Dennyus (Collodennyus) sp. ex Aerodramus papuensis	10 mil each	100	1908.3	1837.55	-1.06	5x -2	0	1
Dennyus (Collodennyus) sp. ex Collocalia esculenta	4 mil each	100	306.54	295.81	-0.66	everything over -2	0	1
Dennyus (Dennyus) sp. ex Chaetura egregia	10 mil each	100	938.23	907.18	-1.06	1x -3	0	0
Dennyus (Dennyus) sp. ex Chaetura egregia	10 mil each	100	1446.61	1393.16	-0.66	1x -3	0	1
Dennyus (Dennyus) sp. ex Chaetura egregia	10 mil each	100	2271.2	2199.77	-0.58	everything over -2	0	1
Dennyus (Dennyus) sp. ex Chaetura egregia	10 mil each	100	1907.73	1840.84	-0.91	3x -3	0	1
Dennyus (Dennyus) sp. ex Chaetura egregia	10 mil each	100	1222.38	1180.08	-0.8	everything over -2	0	0
Dennyus (Dennyus) sp. ex Chaetura egregia	10 mil each	100	837.45	804.42	-1.43	4x -4	0	1
Dennyus (Dennyus) sp. ex Chaetura spinicaudus	10 mil each	100	6864.42	6668.08	-1.06	everything over -2	0	0
Dennyus (Dennyus) sp. ex Chaetura spinicaudus	10 mil each	100	2781.04	2663.79	-1.75	1x -4	0	0
Dennyus (Dennyus) sp. ex Chaetura spinicaudus	10 mil each	100	2028.71	1938.75	-1.74	12x -3	0	0
Dennyus (Dennyus) sp. ex Chaetura spinicaudus	10 mil each	100	5184.46	4993.74	-0.95	8x -2	0	0
Dennyus (Dennyus) sp. ex Chaetura spinicaudus	10 mil each	100	7061.11	6802.62	-0.65	everything over -2	0	0
Dennyus (Dennyus) sp. ex Chaetura spinicaudus	10 mil each	100	5109.9	4937.03	-1.73	23x -2	0	0
Dennyus (Dennyus) sp. ex Cypseloides senex	2 mil each	100	1088.33	1048.12	-2.01	many -3	0	1
Dicteisia sp. ex Chauna torquata	2 mil each	100	71089.6	69393.8	-0.24	everything over -2	1	1
Eidmanniella sp. ex Morus bassanus	10 mil each	100	259.73	249.88	-0.93	12x -2	0	0
Eidmanniella sp. ex Morus bassanus	10 mil each	100	202.74	195.05	-0.73	7x -2	0	1
Eidmanniella sp. ex Morus bassanus	10 mil each	100	944.56	910.96	-0.81	1x -3	0	0
Eomenopon sp. ex Trichoglossus haematodus	4 mil each	100	53715	51540.8	-1.22	8x -3	0	0
Eomenopon sp. ex Trichoglossus haematodus	4 mil each	100	49028.6	47278.2	-0.94	7x -3	0	1
Franciscoloa sp. ex Calyptorhynchus banksii	2 mil each	100	3868.15	3774.37	-0.2	everything over -2	1	1
Franciscoloa sp. ex Calyptorhynchus banksii	2 mil each	100	6146.94	5988.14	-0.17	everything over -2	1	1
Fregatiella sp. ex Fregata magnificens	10 mil each	100	263.42	252.85	-0.81	2x -3	0	1
Fregatiella sp. ex Fregata magnificens	10 mil each	100	930.83	896.55	-0.73	13x -2	0	0
Gliricola sp. ex Proechimys gardneri	4 mil each	100	23.11	22.14	-0.19	everything over -2	0	0
Gliricola sp. ex Proechimys gardneri	4 mil each	100	15.74	15.06	-0.13	everything over -2	0	1
Gliricola sp. ex Proechimys gardneri	4 mil each	100	29.88	28.91	-0.86	5x -2	0	1
Gliricola sp. ex Proechimys gardneri	4 mil each	100	25.55	24.51	-0.9	10x -2	0	0
Gruimenopon sp. ex Antigone canadensis	2 mil each	100	5017.74	4903.04	-0.09	everything over -2	1	1
Gruimenopon sp. ex Antigone canadensis	2 mil each	100	3410.49	3341.36	-0.05	everything over -2	1	1
Gruimenopon sp. ex Antigone canadensis	2 mil each	100	6982.75	6855.31	-0.09	everything over -2	1	0
Gruimenopon sp. ex Antigone canadensis	2 mil each	100	1670.33	1637.88	-0.07	everything over -2	1	1
Harrisonia sp. ex Proechimys gardneri	4 mil each	100	13.59	12.98	-0.4	6x -2	0	1
Harrisonia sp. ex Proechimys gardneri	4 mil each	100	8.55	8.29	-0.72	10x -2	0	1
Harrisonia sp. ex Proechimys gardneri	4 mil each	99	14.8	14.2	-0.6	1x -3	0	0
Harrisonia sp. ex Proechimys gardneri	4 mil each	98	16.05	15.53	-0.86	4x -5	0	0
Harrisonia sp. ex Proechimys gardneri	4 mil each	100	18	17.29	-1.72	8x -5	0	0
Harrisonia sp. ex Proechimys gardneri	4 mil each	97	12.25	11.78	-0.63	3x -5	0	0
Heterodoxus sp. ex Macropus (Notamacropus) agilis	4 mil each	100	144.68	141.22	-0.08	everything over -2	1	1
Heterodoxus spiniger ex Canis lupus	2 mil each	100	2818.2	2775.72	-0.25	everything over -2	1	1
Heteromenopon sp. ex Aratinga jandaya	2 mil each	100	28011.7	27348.5	-0.21	everything over -2	1	0
Hoazineus sp. ex Opisthocomus hoazin	2 mil each	100	444.16	426.87	-1.51	12x -3	0	0
Hohorstiella sp. ex Columba livia	10 mil each	100	36.02	34.57	-0.74	1x -4	0	0
Hohorstiella sp. ex Otidiphaps nobilis	2 mil each	100	9380.04	9158.24	-0.05	everything over -2	1	1
Hohorstiella sp. ex Otidiphaps nobilis	2 mil each	100	12756.7	12427.8	-0.05	everything over -2	1	1
Hohorstiella sp. ex Otidiphaps nobilis	2 mil each	100	17954.5	17536.8	-0.38	everything over -2	1	1
Holomenopon sp. ex Mareca strepera	4 mil each	100	494.82	473.78	-0.51	everything over -2	0	1
Kelerimenopon (Kelerimenopon) sp. ex Pitta iris	2 mil each	100	7596.45	7428.36	-0.04	everything over -2	1	1
Kurodaia (Kurodaia) sp. ex Pandion haliaetus	2 mil each	100	5144.6	5036.65	-0.06	everything over -2	1	0
Laemobothrion (Eulaemobothrion) sp. ex Fulica americana	2 mil each	100	6094.81	5960.89	-0.15	everything over -2	1	1
Laemobothrion (Eulaemobothrion) sp. ex Opisthocomus hoazin	4 mil each	100	6829.65	6570.46	-0.81	8x -2	0	0
Laemobothrion (Eulaemobothrion) sp. ex Opisthocomus hoazin	4 mil each	100	7089.84	6839.96	-0.93	6x -3	0	0
Laemobothrion (Eulaemobothrion) sp. ex Psophia crepitans	4 mil each	100	573.95	552.04	-1.09	6x -3	0	1
Laemobothrion (Eulaemobothrion) sp. ex Psophia crepitans	4 mil each	100	543.56	523.92	-0.98	many -2	0	1
Laemobothrion (Laemobothrion) sp. ex Cathartes aura	4 mil each	100	3706.27	3582.52	-0.55	5x -2	0	0
Laemobothrion (Laemobothrion) sp. ex Cathartes aura	4 mil each	100	2948.35	2846.27	-0.75	1x -3	0	0
Laemobothrion (Laemobothrion) sp. ex Ictinia mississippiensis	2 mil each	100	7682.3	7529.34	-0.1	everything over -2	1	1
Laemobothrion (Laemobothrion) tinnunculi ex Falco longipennis	4 mil each	100	135.57	129.74	-1.02	1x -2	1	0
Laemobothrion (Laemobothrion) tinnunculi ex Falco longipennis	4 mil each	99	721.13	698.2	-2.57	1x -6	0	0
Machaerilaemus sp. ex Willisornis poecilinotus	2 mil each	100	596.12	581.72	-0.12	everything over -2	1	1
Macrogyropus costalimai ex Cinuculus paca	4 mil each	100	747.36	733	-0.49	everything over -2	1	1
Macrogyropus costalimai ex Cinuculus paca	4 mil each	100	191.32	184.48	-0.85	everything over -2	0	1
Macrogyropus costalimai ex Cinuculus paca	4 mil each	100	757.62	742.47	-0.55	everything over -2	1	1
Macrogyropus costalimai ex Cinuculus paca	4 mil each	100	682.44	669.97	-0.71	everything over -2	1	1
Macrogyropus costalimai ex Cinuculus paca	4 mil each	100	64.79	62.89	-1.14	8x -2	0	0
Macrogyropus costalimai ex Cinuculus paca	4 mil each	100	319.68	307.85	-1.32	3x -3	0	0
Macrogyropus costalimai ex Cinuculus paca	4 mil each	100	107.34	103.67	-1.22	3x -3	0	0
Menacanthus sp. ex Melanerpes pucherani	2 mil each	100	1360.78	1313.05	-1.54	2x -4	0	1
Menacanthus sp. ex Phyllastrephus albigularis	2 mil each	100	6519.48	6376.05	-0.25	everything over -2	1	1
Menacanthus sp. ex Pternistis ahantensis	2 mil each	100	92.32	88.65	-1.07	4x -2	0	0
Menacanthus sp. ex Ramphastos tucanus	2 mil each	100	1082.73	1051.5	-0.42	everything over -2	1	0
Menacanthus sp. ex Ramphastos tucanus	2 mil each	100	1378.87	1341.39	-0.43	everything over -2	1	0
Menopon sp. ex Gallus gallus	2 mil each	100	900.14	883.76	-0.42	everything over -2	1	0
Meromenopon sp. ex Merops apiaster	10 mil each	100	5727.49	5521.26	-0.89	6x -3	0	1
Meromenopon sp. ex Merops apiaster	10 mil each	100	23234.2	22772.9	-0.65	everything over -2	0	1
Myrsidea sp. ex Bleda syndactylus	10 mil each	100	892.72	871.14	-0.17	everything over -2	1	0
Myrsidea sp. ex Bleda syndactylus	10 mil each	100	936.8	914.99	-0.13	everything over -2	1	1
Myrsidea sp. ex Bleda syndactylus	10 mil each	100	535.15	514.39	-1.22	1x -4	0	0
Myrsidea sp. ex Corcorax melanorhamphos	2 mil each	100	53211.8	52020.6	-0.04	everything over -2	1	0
Myrsidea sp. ex Corcorax melanorhamphos	2 mil each	100	24369.8	23854	-0.05	everything over -2	1	1
Myrsidea sp. ex Eurylaimus javanicus	4 mil each	100	6687.82	6539.8	-0.23	everything over -2	1	1
Myrsidea sp. ex Eurylaimus javanicus	4 mil each	100	3156.58	3064	-0.42	everything over -2	1	1
Myrsidea sp. ex Eurylaimus javanicus	4 mil each	100	1725.5	1658.39	-0.66	1x -2	0	0
Myrsidea sp. ex Gymnobucco calvus	2 mil each	100	7492.12	7292.01	-0.06	everything over -2	1	1
Myrsidea sp. ex Gymnobucco calvus	2 mil each	100	5676.94	5543.38	-0.05	everything over -2	1	1
Myrsidea sp. ex Gymnobucco calvus	2 mil each	100	7198.86	7036.42	-0.06	everything over -2	1	0
Myrsidea sp. ex Hylocichla mustelina	2 mil each	100	4343.49	4256.21	-0.04	everything over -2	1	1
Myrsidea sp. ex Hylocichla mustelina	2 mil each	100	3066.89	3003.81	-0.05	everything over -2	1	1
Myrsidea sp. ex Hylocichla mustelina	2 mil each	100	2249.68	2199.16	-0.05	everything over -2	0	1
Myrsidea sp. ex Myiothlypis luteoviridis	2 mil each	100	112.12	109.68	-0.69	everything over -2	1	1
Myrsidea sp. ex Myiothlypis luteoviridis	2 mil each	100	184.41	180.89	-0.49	everything over -2	1	1
Myrsidea sp. ex Myiothlypis luteoviridis	2 mil each	100	132.06	128.56	-2.16	9x -3	1	0
Myrsidea sp. ex Myiothlypis luteoviridis	2 mil each	100	152.02	148.2	-2.06	many -2	1	1
Myrsidea sp. ex Philepitta castanea	4 mil each	100	3719.69	3639.23	-0.09	everything over -2	1	1
Myrsidea sp. ex Philepitta castanea	4 mil each	100	3471.05	3399.57	-0.13	everything over -2	1	0
Myrsidea sp. ex Philepitta castanea	4 mil each	100	3069.52	2984.84	-0.38	everything over -2	0	0
Myrsidea sp. 1 ex Ramphastos tucanus	2 mil each	100	5401.63	5276.09	-0.88	everything over -2	1	1
Myrsidea sp. 1 ex Ramphastos tucanus	2 mil each	100	4505.89	4398.44	-0.07	everything over -2	1	1
Myrsidea sp. 1 ex Ramphastos tucanus	2 mil each	100	644.72	621.41	-0.18	everything over -2	1	0
Myrsidea sp. 2 ex Ramphastos tucanus	2 mil each	100	27064	26453.2	-0.12	everything over -2	1	1
Myrsidea sp. 2 ex Ramphastos tucanus	2 mil each	100	23380.9	22854.2	-0.08	everything over -2	1	1
Myrsidea sp. 2 ex Ramphastos tucanus	2 mil each	100	37926.5	37019.8	-0.07	everything over -2	1	0
Myrsidea sp. ex Rollandia rolland?	10 mil each	100	37420.4	36578.3	-0.08	everything over -2	1	1
Myrsidea sp. ex Rollandia rolland?	10 mil each	100	36099.4	35332.2	-0.08	everything over -2	1	0
Myrsidea sp. ex Rollandia rolland?	10 mil each	100	46416.2	44742.9	-1.95	many -3	0	1
Myrsidea sp. ex Rollandia rolland?	10 mil each	100	191.18	184.56	-1.35	7x -2	0	0
Myrsidea sp. ex Rollandia rolland?	10 mil each	99	64281.2	61576.7	-1.55	3x -4	0	0
Myrsidea sp. ex Tyrannus melancholicus	10 mil each	100	6413.87	6248.9	-0.15	everything over -2	1	1
Myrsidea sp. ex Tyrannus melancholicus	10 mil each	100	9945.27	9728.38	-0.1	everything over -2	1	1
Myrsidea sp. ex Tyrannus melancholicus	10 mil each	100	140570	136265	-4.17	16x -5	0	0
Niethammerella sp. ex Lipaugus vociferans	2 mil each	100	3203.29	3140.04	-0.14	everything over -2	1	0
Nosopon sp. ex Falco sparverius	2 mil each	100	3900.71	3810.91	-0.04	everything over -2	1	1
Nosopon sp. ex Falco sparverius	2 mil each	100	2191.9	2115.46	-0.49	1x -2	0	1
Numidicola sp. ex Numida meleagris	4 mil each	100	1933.88	1865.54	-1.07	many -2	0	1
Numidicola sp. ex Numida meleagris	4 mil each	100	9087.09	8746.77	-0.73	1x -3	0	1
Odoriphila sp. ex Phoeniculus bollei	2 mil each	100	3692.32	3609.41	-0.03	everything over -2	1	1
Osborniella crotophagae ex Crotophaga ani	2 mil each	100	2765.26	2672.86	-0.37	everything over -2	0	1
Piagetiella sp. ex Pelecanus erythrorhynchos	4 mil each	99	5630.37	5378.67	-1.49	6x -3	0	1
Piagetiella sp. ex Pelecanus erythrorhynchos	4 mil each	99	3472.03	3325.37	-2.56	many -4 at the end	0	0
Piagetiella sp. ex Pelecanus erythrorhynchos	4 mil each	100	26887.4	26132.2	-0.6	everything over -2	1	0
Piagetiella sp. ex Pelecanus erythrorhynchos	4 mil each	100	2173.16	2097.13	-2.12	4x -4	0	0
Piagetiella sp. ex Pelecanus erythrorhynchos	4 mil each	100	14527.7	14075	-1.69	11x -3	0	0
Piagetiella sp. ex Pelecanus erythrorhynchos	4 mil each	100	2876.04	2756.53	-1.25	11x -2	0	1
Piagetiella sp. ex Pelecanus erythrorhynchos	4 mil each	100	10939	10530.4	-0.52	everything over -2	0	1
Piagetiella sp. ex Pelecanus erythrorhynchos	4 mil each	100	4340.81	4178.4	-1.44	11x -2	0	1
Piagetiella sp. ex Pelecanus erythrorhynchos	4 mil each	100	11981.1	11544.9	-0.99	13x -2	0	1
Piagetiella sp. ex Pelecanus erythrorhynchos	4 mil each	100	4661.28	4489.21	-1.12	5x -3	0	1
Plegadiphilus sp. ex Plegadis chihi	2 mil each	100	3111.34	3042.79	-0.04	everything over -2	1	0
Pseudomenopon sp. ex Fulica americana	4 mil each	100	2766.77	2695.26	-2.9	7x -5	1	0
Psittacobrosus sp. ex Pionus senilis	2 mil each	100	4078.78	3985.55	-0.07	everything over -2	1	0
Psittacomenopon sp. ex Poicephalus gulielmi	2 mil each	100	17772.9	17358	-0.3	everything over -2	1	0
Quateia sp. ex Otidiphaps nobilis	10 mil each	100	11083.3	10641.3	-0.74	2x -3	0	0
Quateia sp. ex Otidiphaps nobilis	10 mil each	100	16626.5	16017.8	-0.69	2x -3	0	0
Quateia sp. ex Otidiphaps nobilis	10 mil each	100	33146.7	32015.8	-1.19	many -2	0	0
Ricinus sp. ex Bleda syndactylus	2 mil each	100	7173.84	7020.32	-0.06	everything over -2	1	1
Ricinus sp. ex Junco hyemalis	2 mil each	100	6480.07	6326.43	-0.08	everything over -2	1	0
Ricinus sp. ex Myiothlypis luteoviridis	2 mil each	100	565.6	543.53	-2.45	3x -4	1	1
Ricinus sp. ex Turdus migratorius	2 mil each	100	2337.01	2284.19	-1.39	everything over -2	1	1
Trimenopon sp. ex Cavia aperea	4 mil each	100	90.02	87.56	-0.68	11x -3	1	0
Trinoton sp. ex Anas platyrhynchos	10 mil each	100	7527.29	7373.31	-0.04	everything over -2	1	1
Trinoton sp. ex Anas platyrhynchos	10 mil each	100	12045.6	11792.9	-0.04	everything over -2	1	1
Trinoton sp. ex Anas platyrhynchos	10 mil each	100	25161.9	24669.1	-0.44	everything over -2	1	0
Trinoton sp. ex Anas platyrhynchos	10 mil each	100	6106.7	5889.98	-1.16	8x -3	0	0
Trinoton sp. ex Anas platyrhynchos	10 mil each	100	6061.95	5827.66	-1.06	1x -4	0	0
Trinoton sp. ex Anas platyrhynchos	10 mil each	100	8353.39	8052.68	-0.86	5x -3	0	0
Trinoton sp. ex Cygnus atratus	4 mil each	100	2205.36	2124.2	-0.82	4x -3	0	0
Trinoton sp. ex Cygnus atratus	4 mil each	100	4364.07	4274.35	-0.15	everything over -2	1	0
Trinoton sp. ex Cygnus atratus	4 mil each	100	2651.39	2557.59	-1.2	2x -4	0	1
Trinoton sp. ex Cygnus atratus	4 mil each	99	2521.9	2427.57	-1.87	7x -4	0	0
Trinoton sp. ex Cygnus atratus	4 mil each	100	2700.36	2606.48	-1.92	1x -4	0	1
Trinoton sp. ex Dendrocygna eytoni	4 mil each	100	13295.3	12860.1	-0.67	everything over -2	1	1
Trinoton sp. ex Dendrocygna eytoni	4 mil each	100	2070.93	1990.34	-2.87	3x -5	1	1
Trochiliphagus sp. ex Thalurania colombica	2 mil each	100	4832.75	4731.94	-0.08	everything over -2	1	1
Trochiloecetes sp. ex Archilochus colubris	2 mil each	100	294.22	287.21	-0.01	everything over -2	1	1
Turacoeca sp. ex Ruwenzorornis johnstoni	2 mil each	100	14887.6	14585.9	-0.14	everything over -2	1	1
