# Supplementary material for: Mitochondrial genome fragmentation is correlated with increased rates of molecular evolution
Source: PLoS Genet. 2024 May 3;20(5):e1011266. doi: 10.1371/journal.pgen.1011266 (PMC11095710; doi:10.1371/journal.pgen.1011266)
Supplement: S4 Table — Numbers in columns indicate length of respective chromosome and numbers of A and T repeats, respectively. (XLSX) [file pgen.1011266.s016.xlsx]

## Sheet: Sheet1
S4 Table. Mononucleotide repeats of 18 bp or longer found in mitogenome assemblies of Amblycera. Numbers in columns indicate length of respective chromosome and numbers of A and T repeats, respectively.
Louse	Chrom. Length	A repeats	T repeats
Chinchillophaga sp. ex Dolichotis patagonum	13973	1	1
Ciconiphilus sp. ex Ardea melanocephala	14683	1	1
Dennyus (Collodennyus) sp. ex Aerodramus papuensis	12485	0	2
Dennyus (Collodennyus) sp. ex Collocalia esculenta	15340	2	1
Gliricola sp. ex Proechimys gardneri	3735	0	1
Holomenopon sp. ex Mareca strepera	13220	0	2
Kurodaia (Kurodaia) sp. ex Pandion haliaetus	14330	0	1
Osborniella crotophagae ex Crotophaga ani	14750	0	1
Trimenopon sp. ex Cavia aperea	14051	2	1
