# Supplementary material for: Mitochondrial genome fragmentation is correlated with increased rates of molecular evolution
Source: PLoS Genet. 2024 May 3;20(5):e1011266. doi: 10.1371/journal.pgen.1011266 (PMC11095710; doi:10.1371/journal.pgen.1011266)
Supplement: S5 Table — Computed from entire gene sequences, different codon sets, and fourfold degenerate sites. (XLSX) [file pgen.1011266.s017.xlsx]

## Sheet: Sheet1
S5 Table. AT contents of atp6 genes. Computed from entire gene sequences, different codon sets, and fourfold degenerate sites.
Louse	total AT content	AT content for 1st position	AT content for 2nd position	AT content for 3rd position	AT content for 4x degenerate sites
Actornithophilus sp. ex Charadrius vociferus	66.8203	66.3594	68.2028	65.8986	68.0851
Amyrsidea sp. ex Ortalis vetula	73.7327	71.8894	68.2028	81.106	86.25
Amyrsidea sp. ex Penelope jacquacu	75.0388	73.9535	68.3721	82.7907	80.8219
Aotiella sp. ex Aotus trivirgatus	69.8795	67.4699	63.253	78.9157	83.5821
Apterygon sp. ex Apteryx sp.	67.8788	64.0909	64.0909	75.4545	70.0935
Austromenopon sp. ex Fulmarus glacialis	59.7651	54.6256	61.674	62.9956	63.4921
Austromenopon sp. ex Hydroprogne caspia	62.2126	57.7586	61.2069	67.6724	67.7419
Bonomiella sp. ex Columba arquatrix	67.2481	61.6279	63.3721	76.7442	76.1905
Bonomiella sp. ex Columba livia	70.4512	64.1921	67.6856	79.476	77.451
Chapinia sp. ex Tockus erythrorhynchus	74.7788	68.1416	67.6991	88.4956	89.899
Chinchillophaga sp. ex Dolichotis patagonum	78.1499	76.555	71.7703	86.1244	92.6471
Ciconiphilus sp. ex Ardea herodias	64.8889	65.3333	64.8889	64.4444	56.0748
Ciconiphilus sp. ex Ardea melanocephala	64.5646	65.3153	63.0631	65.3153	65.7407
Colimenopon sp. ex Colius colius	78.6787	70.2703	72.5225	93.2432	95.0617
Colpocephalum (Aquiligogus) sp. ex Buteo jamaicensis	75.7709	73.1278	69.163	85.022	88.0952
Colpocephalum (Pelecanigogus) sp. ex Pelecanus erythrorhynchos	77.9193	76.4331	66.242	91.0828	76.5432
Colpocephalum (Vulturigogus) sp. ex Cathartes aura	73.9726	72.6027	67.1233	82.1918	81.1881
Colpocephalum sp. ex Chunga burmeisteri	69.5906	65.3509	66.6667	76.7544	91.5254
Cuculiphilus sp. ex Scythrops novaehollandiae	74.4015	75.1381	67.9558	80.1105	79.4118
Cummingsia maculata ex Lestoros inca	81.3397	77.9904	70.8134	95.2153	93.75
Dennyus (Collodennyus) sp. ex Aerodramus papuensis	79.8519	75.1111	70.2222	94.2222	93.3333
Dennyus (Collodennyus) sp. ex Collocalia esculenta	76.8559	72.4891	67.2489	90.8297	90.9091
Dennyus (Dennyus) sp. ex Chaetura egregia	71.0145	72.4638	73.913	66.6667	65
Dennyus (Dennyus) sp. ex Chaetura spinicaudus	72.3375	64.7303	72.1992	80.083	69
Dennyus (Dennyus) sp. ex Cypseloides senex	74.477	71.1297	69.4561	82.8452	85.7143
Dicteisia sp. ex Chauna torquata	75.264	69.6833	67.8733	88.2353	84.2697
Eidmanniella sp. ex Morus bassanus	67.6845	64.1221	65.6489	73.2824	73.3333
Eomenopon sp. ex Trichoglossus haematodus	70.2742	68.3983	65.8009	76.6234	77.6699
Franciscoloa sp. ex Calyptorhynchus banksii	69.0799	64.7059	66.0633	76.4706	77.2277
Franciscoloa sp. ex Calyptorhynchus banksii	69.0799	64.7059	66.0633	76.4706	77.2277
Fregatiella sp. ex Fregata magnificens	62.4214	59.9057	62.2642	65.0943	61.8557
Gliricola sp. ex Proechimys gardneri	76.0263	71.4286	68.4729	88.1773	93.4211
Gruimenopon sp. ex Antigone canadensis	70.3499	66.2983	64.6409	80.1105	80
Harrisonia sp. ex Proechimys gardneri	75.3695	74.8768	67.4877	83.7438	86.0759
Heterodoxus sp. ex Macropus (Notamacropus) agilis	79.0347	72.3982	70.1357	94.5701	93.8272
Heterodoxus spiniger ex Canis lupus	77.7273	72.2727	70.9091	90	92.5
Heteromenopon sp. ex Aratinga jandaya	75.0381	70.7763	68.0365	86.3014	88.6364
Hohorstiella sp. ex Columba livia	54.8209	48.3471	62.3967	53.719	54.1667
Hohorstiella sp. ex Otidiphaps nobilis	77.3449	74.8918	71.8615	85.2814	88.1579
Holomenopon sp. ex Mareca strepera	80.6452	77.4194	74.6544	89.8618	88.7324
Kelerimenopon (Kelerimenopon) sp. ex Pitta iris	79.2157	74.7059	71.1765	91.7647	96.4286
Kurodaia (Kurodaia) sp. ex Pandion haliaetus	73.6048	71.4932	65.6109	83.7104	86.6667
Laemobothrion (Eulaemobothrion) sp. ex Fulica americana	55.5961	50	59.854	56.9343	82.2222
Laemobothrion (Eulaemobothrion) sp. ex Opisthocomus hoazin	62.3853	55.9633	61.0092	70.1835	51.5924
Laemobothrion (Eulaemobothrion) sp. ex Psophia crepitans	72.6457	64.1256	67.2646	86.5471	75
Laemobothrion (Laemobothrion) sp. ex Cathartes aura	73.7463	69.9115	67.2566	84.0708	71.9298
Laemobothrion (Laemobothrion) sp. ex Ictinia mississippiensis	74.0385	72.1154	68.75	81.25	92.5532
Laemobothrion (Laemobothrion) tinnunculi ex Falco longipennis	76.2136	72.3301	69.4175	86.8932	92.5
Machaerilaemus sp. ex Willisornis poecilinotus	68.4211	65.7895	68.8596	70.614	71.4286
Macrogyropus costalimai ex Cinuculus paca	75.8772	73.2456	71.0526	83.3333	87.1795
Menacanthus sp. ex Melanerpes pucherani	74.5185	69.3333	69.7778	84.4444	82.4176
Menacanthus sp. ex Phyllastrephus albigularis	74.6667	74.8	69.2	80	85.2273
Menacanthus sp. ex Pternistis ahantensis	74.2165	70.9402	67.9487	83.7607	81.7204
Menacanthus sp. ex Ramphastos tucanus	77.4242	77.2727	65.4545	89.5455	89.6104
Menopon sp. ex Gallus gallus	71.6049	70.8333	64.8148	79.1667	88.6364
Meromenopon sp. ex Merops apiaster	74.8115	71.4932	69.6833	83.2579	89.8734
Myrsidea sp. ex Bleda syndactylus	71.4932	68.7783	71.0407	74.6606	74.1935
Myrsidea sp. ex Corcorax melanorhamphos	64.0693	64.0693	62.7706	65.368	69.5652
Myrsidea sp. ex Eurylaimus javanicus	62.6087	56.5217	64.7826	66.5217	70.0855
Myrsidea sp. ex Gymnobucco calvus	61.8834	55.157	64.574	65.9193	64.0351
Myrsidea sp. ex Hylocichla mustelina	61.6296	56	63.5556	65.3333	66.9355
Myrsidea sp. ex Myiothlypis luteoviridis	70.2065	62.3894	69.0265	79.2035	80.3738
Myrsidea sp. ex Philepitta castanea	57.5342	53.4247	63.4703	55.7078	54.4715
Myrsidea sp. 1 ex Ramphastos tucanus	67.2755	60.7306	63.4703	77.6256	81.0345
Myrsidea sp. 2 ex Ramphastos tucanus	68.1887	60.7306	63.4703	80.3653	83.6207
Myrsidea sp. ex Rollandia rolland?	63.8177	61.5385	64.5299	65.3846	61.0619
Myrsidea sp. ex Tyrannus melancholicus	67.4242	62.2727	65.4545	74.5455	72.1154
Niethammerella sp. ex Lipaugus vociferans	76.6234	77.0563	69.2641	83.5498	75.9036
Nosopon sp. ex Falco sparverius	75.4772	73.5683	69.163	83.7004	89.6552
Numidicola sp. ex Numida meleagris	70.0152	62.5571	65.7534	81.7352	85.4167
Odoriphila sp. ex Phoeniculus bollei	71.5152	67.2727	65.4545	81.8182	81.6327
Osborniella crotophagae ex Crotophaga ani	75.8929	70.0893	68.75	88.8393	89.5349
Piagetiella sp. ex Pelecanus erythrorhynchos	73.8416	71.3004	68.6099	81.6143	81.9277
Plegadiphilus sp. ex Plegadis chihi	78.7202	74.1071	71.4286	90.625	91.25
Pseudomenopon sp. ex Fulica americana	77.5229	75.2294	72.0183	85.3211	82.4324
Psittacobrosus sp. ex Pionus senilis	72.0965	68.3258	66.5158	81.448	79.5699
Psittacomenopon sp. ex Poicephalus gulielmi	72.6575	69.5853	65.4378	82.9493	78.1609
Quateia sp. ex Otidiphaps nobilis	72.6727	70.7207	65.7658	81.5315	80
Ricinus sp. ex Bleda syndactylus	70.0803	70.1807	68.3735	71.6867	76.6917
Ricinus sp. ex Junco hyemalis	74.4401	72.332	69.9605	81.0277	80.6452
Ricinus sp. ex Myiothlypis luteoviridis	75.7233	74.717	70.566	81.8868	87.9121
Ricinus sp. ex Turdus migratorius	75.7009	69.1589	72.4299	85.514	88.75
Trimenopon sp. ex Cavia aperea	73.752	72.4638	66.1836	82.6087	76.5432
Trinoton sp. ex Anas platyrhynchos	68.2203	63.9831	64.8305	75.8475	76.7857
Trinoton sp. ex Cygnus atratus	78.7482	73.7991	71.6157	90.8297	92.5926
Trinoton sp. ex Dendrocygna eytoni	78.2546	77.2532	71.2446	86.2661	85.9155
Trochiliphagus sp. ex Thalurania colombica	77.7293	75.5459	70.3057	87.3362	92.4051
Trochiloecetes sp. ex Archilochus colubris	80.4255	82.1277	73.1915	85.9574	86.9565
Turacoeca sp. ex Ruwenzorornis johnstoni	74.963	71.5556	69.3333	84	81.3953
