# Supplementary material for: Mitochondrial genome fragmentation is correlated with increased rates of molecular evolution
Source: PLoS Genet. 2024 May 3;20(5):e1011266. doi: 10.1371/journal.pgen.1011266 (PMC11095710; doi:10.1371/journal.pgen.1011266)
Supplement: S6 Table — Computed from entire gene sequences, different codon sets, and fourfold degenerate sites. (XLSX) [file pgen.1011266.s018.xlsx]

## Sheet: Sheet1
S6 Table. AT contents of atp8 genes. Computed from entire gene sequences, different codon sets, and fourfold degenerate sites.
Louse	total AT content	AT content for 1st position	AT content for 2nd position	AT content for 3rd position	AT content for 4x degenerate sites
Actornithophilus sp. ex Charadrius vociferus	60.8974	55.7692	63.4615	63.4615	66.6667
Amyrsidea sp. ex Ortalis vetula	77.9412	76.4706	79.4118	77.9412	84.6154
Amyrsidea sp. ex Penelope jacquacu	79.0476	78.0952	77.1429	81.9048	86.6667
Aotiella sp. ex Aotus trivirgatus	70.6215	67.7966	67.7966	76.2712	75
Apterygon sp. ex Apteryx sp.	69.2308	64.1026	69.2308	74.359	70.9677
Austromenopon sp. ex Fulmarus glacialis	62.6437	65.5172	62.069	60.3448	60.7143
Austromenopon sp. ex Hydroprogne caspia	67.8571	67.8571	66.0714	69.6429	80
Bonomiella sp. ex Columba livia	71.8391	70.6897	68.9655	75.8621	76.1905
Chapinia sp. ex Tockus erythrorhynchus	80	73.3333	80	86.6667	72.2222
Chinchillophaga sp. ex Dolichotis patagonum	85.119	89.2857	76.7857	89.2857	77.7778
Ciconiphilus sp. ex Ardea herodias	71.7172	72.7273	71.2121	71.2121	76.9231
Ciconiphilus sp. ex Ardea melanocephala	72.7273	81.8182	68.1818	68.1818	80.9524
Colimenopon sp. ex Colius colius	84.4444	85	83.3333	85	90
Colpocephalum (Aquiligogus) sp. ex Buteo jamaicensis	83.6364	83.6364	72.7273	94.5455	100
Colpocephalum (Pelecanigogus) sp. ex Pelecanus erythrorhynchos	79.6296	75.9259	72.2222	90.7407	93.3333
Colpocephalum (Vulturigogus) sp. ex Cathartes aura	75.8808	80.4878	73.1707	73.9837	73.6842
Colpocephalum sp. ex Chunga burmeisteri	73.9394	72.7273	65.4545	83.6364	90.4762
Cuculiphilus sp. ex Scythrops novaehollandiae	77.0563	74.026	77.9221	79.2208	68.4211
Dennyus (Collodennyus) sp. ex Aerodramus papuensis	78.5388	84.9315	76.7123	73.9726	50
Dennyus (Collodennyus) sp. ex Collocalia esculenta	74.8792	75.3623	69.5652	79.7101	76
Dennyus (Dennyus) sp. ex Chaetura egregia	71.5152	76.3636	67.2727	70.9091	79.3103
Dennyus (Dennyus) sp. ex Chaetura spinicaudus	72.1311	73.7705	68.8525	73.7705	54.5455
Dennyus (Dennyus) sp. ex Cypseloides senex	84.3137	82.3529	88.2353	82.3529	72.7273
Dicteisia sp. ex Chauna torquata	82.6291	78.8732	78.8732	90.1408	93.3333
Eomenopon sp. ex Trichoglossus haematodus	75.1111	74.6667	80	70.6667	72.7273
Franciscoloa sp. ex Calyptorhynchus banksii	76.3333	67	77	85	82.0513
Franciscoloa sp. ex Calyptorhynchus banksii	73.0994	80.7018	75.4386	63.1579	62.5
Fregatiella sp. ex Fregata magnificens	66.1765	61.7647	64.7059	72.0588	67.8571
Gliricola sp. ex Proechimys gardneri	82.4859	77.9661	81.3559	88.1356	94.1176
Gruimenopon sp. ex Antigone canadensis	75.5208	75	68.75	82.8125	85
Harrisonia sp. ex Proechimys gardneri	81.1321	84.9057	69.8113	88.6792	85.7143
Heterodoxus spiniger ex Canis lupus	83.3333	81.6667	83.3333	85	100
Heteromenopon sp. ex Aratinga jandaya	80.3922	77.9412	79.4118	83.8235	86.6667
Hoazineus sp. ex Opisthocomus hoazin	79.5322	75.4386	75.4386	87.7193	100
Hohorstiella sp. ex Columba livia	54.9296	61.9718	53.5211	49.2958	47.2222
Hohorstiella sp. ex Otidiphaps nobilis	77.9661	81.3559	71.1864	81.3559	100
Kelerimenopon (Kelerimenopon) sp. ex Pitta iris	83.0409	82.4561	82.4561	84.2105	43.75
Kurodaia (Kurodaia) sp. ex Pandion haliaetus	69.3989	73.7705	65.5738	68.8525	80
Laemobothrion (Eulaemobothrion) sp. ex Fulica americana	54.5977	50	65.5172	48.2759	94.4444
Laemobothrion (Eulaemobothrion) sp. ex Opisthocomus hoazin	70.4225	69.0141	66.1972	76.0563	87.5
Laemobothrion (Eulaemobothrion) sp. ex Psophia crepitans	71.1443	59.7015	71.6418	82.0896	84.6154
Laemobothrion (Laemobothrion) sp. ex Cathartes aura	78.607	71.6418	76.1194	88.0597	88
Laemobothrion (Laemobothrion) sp. ex Ictinia mississippiensis	78.9474	77.193	77.193	82.4561	82.1429
Laemobothrion (Laemobothrion) tinnunculi ex Falco longipennis	77.5194	76.7442	75.5814	80.2326	72.4138
Machaerilaemus sp. ex Willisornis poecilinotus	74.3169	83.6066	70.4918	68.8525	70.5882
Macrogyropus costalimai ex Cinuculus paca	78.5714	78.5714	72.8571	84.2857	84.6154
Menacanthus sp. ex Melanerpes pucherani	81.2865	78.9474	82.4561	82.4561	75
Menacanthus sp. ex Phyllastrephus albigularis	80.6452	82.2581	82.2581	77.4194	82.3529
Menacanthus sp. ex Pternistis ahantensis	77.7778	75.4386	78.9474	78.9474	73.3333
Menacanthus sp. ex Ramphastos tucanus	79.4521	75.3425	87.6712	75.3425	68.75
Menopon sp. ex Gallus gallus	72.1569	71.7647	72.9412	71.7647	75.7576
Meromenopon sp. ex Merops apiaster	77.5862	72.4138	77.5862	82.7586	76.9231
Myrsidea sp. ex Bleda syndactylus	75.5208	73.4375	73.4375	79.6875	91.6667
Myrsidea sp. ex Corcorax melanorhamphos	63.1841	56.7164	65.6716	67.1642	63.6364
Myrsidea sp. ex Eurylaimus javanicus	66.129	66.129	62.9032	69.3548	76.9231
Myrsidea sp. ex Gymnobucco calvus	66.0819	70.1754	59.6491	68.4211	86.2069
Myrsidea sp. ex Hylocichla mustelina	69.0821	60.8696	68.1159	78.2609	79.1667
Myrsidea sp. ex Myiothlypis luteoviridis	69.8925	59.6774	66.129	83.871	67.8571
Myrsidea sp. ex Philepitta castanea	60.5128	53.8462	61.5385	66.1538	82.1429
Myrsidea sp. 1 ex Ramphastos tucanus	70.2564	67.6923	66.1538	76.9231	82.6087
Myrsidea sp. 2 ex Ramphastos tucanus	70.2564	67.6923	66.1538	76.9231	88.8889
Myrsidea sp. ex Rollandia rolland?	67.2414	63.7931	58.6207	79.3103	78.2609
Myrsidea sp. ex Tyrannus melancholicus	71.8391	68.9655	67.2414	79.3103	80.9524
Niethammerella sp. ex Lipaugus vociferans	78.3069	73.0159	77.7778	84.127	88.2353
Nosopon sp. ex Falco sparverius	78.9474	71.9298	71.9298	92.9825	80.5556
Numidicola sp. ex Numida meleagris	71.4286	64.9351	76.6234	72.7273	75
Odoriphila sp. ex Phoeniculus bollei	73.1183	73.1183	69.8925	76.3441	77.7778
Osborniella crotophagae ex Crotophaga ani	78.1421	73.7705	75.4098	85.2459	74.0741
Piagetiella sp. ex Pelecanus erythrorhynchos	80.1802	82.4324	82.4324	75.6757	84.6154
Plegadiphilus sp. ex Plegadis chihi	86.8545	80.2817	87.3239	92.9577	100
Pseudomenopon sp. ex Fulica americana	73.2456	63.1579	82.8947	73.6842	100
Psittacobrosus sp. ex Pionus senilis	75.6272	74.1935	72.043	80.6452	88.8889
Psittacomenopon sp. ex Poicephalus gulielmi	77.5758	74.5455	76.3636	81.8182	87.5
Quateia sp. ex Otidiphaps nobilis	74.4444	70	71.6667	81.6667	66.6667
Ricinus sp. ex Bleda syndactylus	66.6667	69.7368	67.1053	63.1579	63.3333
Ricinus sp. ex Junco hyemalis	62.5	64.2857	58.9286	64.2857	67.7419
Ricinus sp. ex Myiothlypis luteoviridis	77.5758	76.3636	78.1818	78.1818	80
Ricinus sp. ex Turdus migratorius	80.8642	77.7778	77.7778	87.037	75
Trimenopon sp. ex Cavia aperea	81.2207	85.9155	83.0986	74.6479	93.3333
Trinoton sp. ex Anas platyrhynchos	72.428	71.6049	66.6667	79.0123	83.871
Trinoton sp. ex Cygnus atratus	84.3137	83.8235	77.9412	91.1765	86.6667
Trinoton sp. ex Dendrocygna eytoni	83.8542	79.6875	75	96.875	75
Trochiliphagus sp. ex Thalurania colombica	67.7419	73.1183	67.7419	62.3656	61.1111
Trochiloecetes sp. ex Archilochus colubris	85.5346	84.9057	81.1321	90.566	63.6364
Turacoeca sp. ex Ruwenzorornis johnstoni	79.7619	78.5714	76.7857	83.9286	75
