# Supplementary material for: Mitochondrial genome fragmentation is correlated with increased rates of molecular evolution
Source: PLoS Genet. 2024 May 3;20(5):e1011266. doi: 10.1371/journal.pgen.1011266 (PMC11095710; doi:10.1371/journal.pgen.1011266)
Supplement: S7 Table — Computed from entire gene sequences, different codon sets, and fourfold degenerate sites. (XLSX) [file pgen.1011266.s019.xlsx]

## Sheet: Sheet1
S7 Table. AT contents of cob genes. Computed from entire gene sequences, different codon sets, and fourfold degenerate sites.
Louse	total AT content	AT content for 1st position	AT content for 2nd position	AT content for 3rd position	AT content for 4x degenerate sites
Actornithophilus sp. ex Charadrius vociferus	63.6076	59.1772	65.1899	66.4557	67.3611
Amyrsidea sp. ex Ortalis vetula	74.9064	67.4157	70.2247	87.0787	80.4688
Amyrsidea sp. ex Penelope jacquacu	74.9064	67.9775	69.1011	87.6404	82.8358
Aotiella sp. ex Aotus trivirgatus	69.1806	60.8939	66.7598	79.8883	85.8065
Apterygon sp. ex Apteryx sp.	65.1934	57.1823	62.4309	75.9669	70.4918
Austromenopon sp. ex Fulmarus glacialis	62.0845	56.6038	64.1509	65.4987	67.9775
Austromenopon sp. ex Hydroprogne caspia	57.8788	51.8182	60.9091	60.9091	69.6
Bonomiella sp. ex Columba arquatrix	67.1348	63.764	62.0787	75.5618	81.9355
Bonomiella sp. ex Columba livia	66.5736	61.7318	62.8492	75.1397	77.0186
Chapinia sp. ex Tockus erythrorhynchus	71.1737	60.8451	65.9155	86.7606	86.0606
Chinchillophaga sp. ex Dolichotis patagonum	74.4164	69.7479	68.3473	85.1541	92.9688
Ciconiphilus sp. ex Ardea herodias	67.5952	62.3955	67.9666	72.4234	69.6774
Ciconiphilus sp. ex Ardea melanocephala	64.3454	61.0028	66.8524	65.1811	63.6653
Colimenopon sp. ex Colius colius	74.5989	67.9144	69.5187	86.3636	87.1429
Colpocephalum (Aquiligogus) sp. ex Buteo jamaicensis	70.8683	63.8655	65.8263	82.9132	82.4675
Colpocephalum (Pelecanigogus) sp. ex Pelecanus erythrorhynchos	72.3623	62.7451	66.1064	88.2353	88.5906
Colpocephalum (Vulturigogus) sp. ex Cathartes aura	70.6306	62.973	68.1081	80.8108	79.6053
Colpocephalum sp. ex Chunga burmeisteri	69.4291	62.9834	66.0221	79.2818	76.6234
Cuculiphilus sp. ex Scythrops novaehollandiae	70.298	67.3184	65.0838	78.4916	74.4828
Cummingsia maculata ex Lestoros inca	76.4543	65.928	70.0831	93.3518	95.3488
Dennyus (Collodennyus) sp. ex Aerodramus papuensis	77.0115	69.7613	69.496	91.7772	93.2836
Dennyus (Collodennyus) sp. ex Collocalia esculenta	74.2509	68.8202	67.9775	85.9551	87.218
Dennyus (Dennyus) sp. ex Chaetura egregia	72.5664	66.3717	70.7965	80.531	81.8182
Dennyus (Dennyus) sp. ex Chaetura spinicaudus	70.7379	68.7023	68.7023	74.8092	72.549
Dennyus (Dennyus) sp. ex Cypseloides senex	71.2291	66.4804	65.3631	81.8436	83.6879
Dicteisia sp. ex Chauna torquata	72.3423	63.2432	67.2973	86.4865	73.2632
Eidmanniella sp. ex Morus bassanus	69.9825	63.089	67.2775	79.5812	78.0488
Eomenopon sp. ex Trichoglossus haematodus	70.6093	66.9355	70.1613	74.7312	77.027
Franciscoloa sp. ex Calyptorhynchus banksii	68.3426	59.2179	66.2011	79.6089	80.1242
Franciscoloa sp. ex Calyptorhynchus banksii	68.3426	59.2179	66.2011	79.6089	80.1242
Fregatiella sp. ex Fregata magnificens	57.2097	54.7753	60.6742	56.1798	60.1064
Gliricola sp. ex Proechimys gardneri	75.7318	69.6884	69.6884	87.8187	95.082
Gruimenopon sp. ex Antigone canadensis	69.7572	62.9139	67.5497	78.8079	77.4194
Harrisonia sp. ex Proechimys gardneri	72.8877	68.2451	69.0808	81.337	80.7407
Heterodoxus sp. ex Macropus (Notamacropus) agilis	74.0236	66.7575	68.1199	87.1935	91.6084
Heterodoxus spiniger ex Canis lupus	72.8361	66.0221	68.232	84.2541	87.4126
Heteromenopon sp. ex Aratinga jandaya	72.2533	62.8492	69.5531	84.3575	72.4975
Hoazineus sp. ex Opisthocomus hoazin	85.7923	81.9672	91.8033	83.6066	85.7143
Hohorstiella sp. ex Columba livia	52.0346	48.3117	60.2597	47.5325	53.4247
Hohorstiella sp. ex Otidiphaps nobilis	76.0218	72.2071	67.3025	88.5559	87.7863
Holomenopon sp. ex Mareca strepera	76	70.4	68.5333	89.0667	90.3704
Kelerimenopon (Kelerimenopon) sp. ex Pitta iris	75.8589	68.5237	67.9666	91.0864	90.5109
Kurodaia (Kurodaia) sp. ex Pandion haliaetus	70.463	63.0556	67.5	80.8333	77.6316
Laemobothrion (Eulaemobothrion) sp. ex Fulica americana	53.3152	49.0463	60.7629	50.1362	53.3601
Laemobothrion (Eulaemobothrion) sp. ex Opisthocomus hoazin	61.8529	58.5831	60.7629	66.2125	66.6667
Laemobothrion (Eulaemobothrion) sp. ex Psophia crepitans	70.4438	60.6232	64.8725	85.8357	86.7089
Laemobothrion (Laemobothrion) sp. ex Cathartes aura	71.875	64.7727	66.7614	84.0909	84.1379
Laemobothrion (Laemobothrion) sp. ex Ictinia mississippiensis	73.97	67.9775	67.4157	86.5169	86.1314
Laemobothrion (Laemobothrion) tinnunculi ex Falco longipennis	73.9237	69.3727	68.2657	84.1328	80.6122
Machaerilaemus sp. ex Willisornis poecilinotus	65.9517	58.1769	68.0965	71.5818	68.2635
Macrogyropus costalimai ex Cinuculus paca	70.5467	64.8148	67.9894	78.836	83.5526
Menacanthus sp. ex Melanerpes pucherani	72.6424	68.3473	65.5462	84.0336	87.5
Menacanthus sp. ex Phyllastrephus albigularis	71.8579	67.2131	66.1202	82.2404	82.3944
Menacanthus sp. ex Pternistis ahantensis	73.7089	65.6338	68.7324	86.7606	87.5
Menacanthus sp. ex Ramphastos tucanus	75.543	69.4051	69.4051	87.8187	78.4733
Menopon sp. ex Gallus gallus	70.4007	61.7486	67.4863	81.9672	82.6923
Meromenopon sp. ex Merops apiaster	72.2068	65.651	67.867	83.1025	86.3309
Myrsidea sp. ex Bleda syndactylus	66.4	62.9333	64.8	71.4667	69.697
Myrsidea sp. ex Eurylaimus javanicus	59.6491	56.5097	60.9418	61.4958	59.7861
Myrsidea sp. ex Gymnobucco calvus	60.1852	54.7222	61.6667	64.1667	62.5668
Myrsidea sp. ex Hylocichla mustelina	59.1075	52.7322	63.388	61.2022	63.9175
Myrsidea sp. ex Myiothlypis luteoviridis	66.1499	60.0775	65.8915	72.4806	79.3388
Myrsidea sp. ex Philepitta castanea	56.6667	52.4324	61.0811	56.4865	59.799
Myrsidea sp. 1 ex Ramphastos tucanus	66.385	61.1268	64.507	73.5211	79.375
Myrsidea sp. 2 ex Ramphastos tucanus	66.385	61.4085	64.507	73.2394	76.1006
Myrsidea sp. ex Rollandia rolland?	62.1324	56.6176	62.1324	67.6471	70.073
Myrsidea sp. ex Tyrannus melancholicus	66.2138	59.2391	65.2174	74.1848	74.7126
Niethammerella sp. ex Lipaugus vociferans	70.0364	62.0219	64.2077	83.8798	84.9398
Nosopon sp. ex Falco sparverius	66.8206	64.8961	63.7413	71.8245	71.134
Numidicola sp. ex Numida meleagris	71.6153	62.465	69.7479	82.6331	85.2113
Odoriphila sp. ex Phoeniculus bollei	69.6223	60.0985	68.4729	80.2956	82.2857
Osborniella crotophagae ex Crotophaga ani	74.7126	71.2644	66.6667	86.2069	89.6552
Piagetiella sp. ex Pelecanus erythrorhynchos	68.9542	61.2745	61.7647	83.8235	84.2697
Plegadiphilus sp. ex Plegadis chihi	74.7646	66.9492	67.7966	89.548	91.2409
Pseudomenopon sp. ex Fulica americana	73.4082	66.8539	67.9775	85.3933	84.2857
Psittacobrosus sp. ex Pionus senilis	70.195	63.2312	67.4095	79.9443	79.1946
Psittacomenopon sp. ex Poicephalus gulielmi	67.2176	60.0551	64.7383	76.8595	77.193
Quateia sp. ex Otidiphaps nobilis	70.1275	63.1148	66.6667	80.6011	82.3899
Ricinus sp. ex Bleda syndactylus	67.2176	63.9118	67.7686	69.9725	71.8954
Ricinus sp. ex Junco hyemalis	68.8827	62.6039	66.482	77.5623	80.3797
Ricinus sp. ex Myiothlypis luteoviridis	72.8291	66.6667	68.3473	83.4734	87.0504
Ricinus sp. ex Turdus migratorius	72.3464	62.2905	68.1564	86.5922	90
Trimenopon sp. ex Cavia aperea	71.2937	67.1388	66.8555	79.8867	87.5
Trinoton sp. ex Anas platyrhynchos	64.8402	55.3425	64.1096	75.0685	73.4043
Trinoton sp. ex Cygnus atratus	72.1771	66.3957	64.2276	85.9079	88.3871
Trinoton sp. ex Dendrocygna eytoni	73.5111	65.0667	66.1333	89.3333	73.2886
Trochiliphagus sp. ex Thalurania colombica	74.1155	67.3184	68.9944	86.0335	86.7647
Trochiloecetes sp. ex Archilochus colubris	76.8519	70.8333	70	89.7222	91.7355
Turacoeca sp. ex Ruwenzorornis johnstoni	67.6037	65.0602	68.2731	69.4779	62.9213
