# Supplementary material for: Mitochondrial genome fragmentation is correlated with increased rates of molecular evolution
Source: PLoS Genet. 2024 May 3;20(5):e1011266. doi: 10.1371/journal.pgen.1011266 (PMC11095710; doi:10.1371/journal.pgen.1011266)
Supplement: S8 Table — Computed from entire gene sequences, different codon sets, and fourfold degenerate sites. (XLSX) [file pgen.1011266.s020.xlsx]

## Sheet: Sheet1
S8 Table. AT contents of cox1 genes. Computed from entire gene sequences, different codon sets, and fourfold degenerate sites.
Louse	total AT content	AT content for 1st position	AT content for 2nd position	AT content for 3rd position	AT content for 4x degenerate sites
Actornithophilus sp. ex Charadrius vociferus	60.3761	60.8949	60.1167	60.1167	58.1028
Amyrsidea sp. ex Ortalis vetula	70.8738	62.7184	62.5243	87.3786	70.8738
Amyrsidea sp. ex Penelope jacquacu	70.5619	65.7088	62.2605	83.7165	85.6502
Aotiella sp. ex Aotus trivirgatus	67.9702	63.8734	62.0112	78.0261	78.4553
Apterygon sp. ex Apteryx sp.	65.3153	58.1081	60.0386	77.7992	73.8462
Austromenopon sp. ex Fulmarus glacialis	61.1111	57.9545	59.0909	66.2879	65.4275
Austromenopon sp. ex Hydroprogne caspia	60.1798	56.0694	58.9595	65.5106	72.043
Bonomiella sp. ex Columba arquatrix	65.8642	60.1852	62.4074	75	75.4941
Bonomiella sp. ex Columba livia	68.2081	62.0424	61.657	80.9249	80.4979
Chapinia sp. ex Tockus erythrorhynchus	68.8151	59.375	61.7188	85.3516	68.8151
Chinchillophaga sp. ex Dolichotis patagonum	72.9487	63.6538	63.6538	91.5385	96
Ciconiphilus sp. ex Ardea herodias	65.392	61.3767	62.9063	71.8929	65.8395
Ciconiphilus sp. ex Ardea melanocephala	64.3085	61.3767	63.0975	68.4512	64.4279
Colimenopon sp. ex Colius colius	72.5869	65.8301	63.3205	88.61	88.4259
Colpocephalum (Aquiligogus) sp. ex Buteo jamaicensis	70.0521	61.5234	62.5	86.1328	87.2881
Colpocephalum (Pelecanigogus) sp. ex Pelecanus erythrorhynchos	71.0032	62.9126	62.3301	87.767	86.6379
Colpocephalum (Vulturigogus) sp. ex Cathartes aura	69.7206	62.963	62.1832	84.0156	82.6087
Colpocephalum sp. ex Chunga burmeisteri	66.3212	59.0674	61.399	78.4974	80.4348
Cuculiphilus sp. ex Scythrops novaehollandiae	69.5873	61.9048	62.8571	84	83.5443
Cummingsia maculata ex Lestoros inca	74.1176	66.2745	61.9608	94.1176	74.5817
Dennyus (Collodennyus) sp. ex Aerodramus papuensis	71.9633	61.4407	62.0763	92.3729	93.1193
Dennyus (Collodennyus) sp. ex Collocalia esculenta	72.4694	63.0561	63.2495	91.1025	72.4694
Dennyus (Dennyus) sp. ex Chaetura egregia	67.3651	61.3333	63.8095	76.9524	72.541
Dennyus (Dennyus) sp. ex Chaetura spinicaudus	66.6667	60.9804	63.3333	75.6863	73.5537
Dennyus (Dennyus) sp. ex Cypseloides senex	68.8109	61.9883	61.9883	82.4561	68.8312
Dicteisia sp. ex Chauna torquata	68.8716	61.4786	61.0895	84.0467	87.0293
Eidmanniella sp. ex Morus bassanus	67.834	62.4514	62.4514	78.5992	81.8966
Eomenopon sp. ex Trichoglossus haematodus	66.6057	64.1682	62.34	73.309	76.3052
Franciscoloa sp. ex Calyptorhynchus banksii	67.7649	62.2093	60.6589	80.4264	85.2459
Franciscoloa sp. ex Calyptorhynchus banksii	67.7649	62.2093	60.6589	80.4264	85.2459
Fregatiella sp. ex Fregata magnificens	56.1573	54.352	59.9613	54.1586	57.6512
Gliricola sp. ex Proechimys gardneri	70.3846	62.1154	62.8846	86.1538	94.6721
Gruimenopon sp. ex Antigone canadensis	68.9364	64.0078	59.7276	83.0739	84.7107
Harrisonia sp. ex Proechimys gardneri	70.0521	65.2344	63.0859	81.8359	78.4404
Heterodoxus sp. ex Macropus (Notamacropus) agilis	72.9328	66.4729	63.5659	88.7597	91.4692
Heterodoxus spiniger ex Canis lupus	70.7364	65.3101	63.9535	82.9457	85.7143
Heteromenopon sp. ex Aratinga jandaya	70.9468	62.8405	62.6459	87.3541	87.7193
Hoazineus sp. ex Opisthocomus hoazin	71.1927	66.789	61.6514	85.1376	86.383
Hohorstiella sp. ex Columba livia	52.1245	47.3968	57.4506	51.526	51.9708
Hohorstiella sp. ex Otidiphaps nobilis	74.8858	68.4932	65.4795	90.6849	93.5252
Holomenopon sp. ex Mareca strepera	73.3333	65.4386	65.2632	89.2982	73.4021
Kelerimenopon (Kelerimenopon) sp. ex Pitta iris	73.4097	65.6489	62.4046	92.1756	93.7778
Kurodaia (Kurodaia) sp. ex Pandion haliaetus	69.7266	63.6719	62.8906	82.6172	83.1111
Laemobothrion (Eulaemobothrion) sp. ex Fulica americana	55.5772	50.3891	61.6732	54.6693	55.9371
Laemobothrion (Eulaemobothrion) sp. ex Opisthocomus hoazin	62.949	56.3327	61.6257	70.8885	74.4361
Laemobothrion (Eulaemobothrion) sp. ex Psophia crepitans	69.1619	59.1171	61.4203	86.9482	69.3093
Laemobothrion (Laemobothrion) sp. ex Cathartes aura	70.0971	62.3301	63.8835	84.0777	81.3333
Laemobothrion (Laemobothrion) sp. ex Ictinia mississippiensis	70.5806	63.6008	63.9922	84.1487	81.8182
Laemobothrion (Laemobothrion) tinnunculi ex Falco longipennis	70.7031	64.2578	64.0625	83.7891	70.7031
Machaerilaemus sp. ex Willisornis poecilinotus	64.2726	61.326	60.0368	71.4549	71.3178
Macrogyropus costalimai ex Cinuculus paca	69.8473	65.0763	62.7863	81.6794	83.691
Menacanthus sp. ex Melanerpes pucherani	71.1538	64.6154	62.5	86.3462	89.4737
Menacanthus sp. ex Phyllastrephus albigularis	68.2141	61.7021	62.8627	80.0774	81.9383
Menacanthus sp. ex Pternistis ahantensis	71.4563	64.466	62.1359	87.767	89.1892
Menacanthus sp. ex Ramphastos tucanus	71.1664	65.7194	62.6998	85.0799	71.0472
Menopon sp. ex Gallus gallus	67.5711	62.2093	61.2403	79.2636	68.5458
Meromenopon sp. ex Merops apiaster	70.478	63.3721	62.7907	85.2713	70.478
Myrsidea sp. ex Bleda syndactylus	68.2848	63.6893	61.3592	79.8058	84.9138
Myrsidea sp. ex Corcorax melanorhamphos	62.0505	59.4203	60.7085	66.0225	61.9849
Myrsidea sp. ex Eurylaimus javanicus	62.1783	57.8097	59.605	69.1203	67.7305
Myrsidea sp. ex Gymnobucco calvus	61.5658	58.0071	59.4306	67.2598	61.3757
Myrsidea sp. ex Hylocichla mustelina	59.0679	54.7112	59.2705	63.2219	63.5838
Myrsidea sp. ex Myiothlypis luteoviridis	67.7193	62.6316	60.5263	80	81.4394
Myrsidea sp. ex Philepitta castanea	56.9494	51.7668	59.0106	60.0707	57.1831
Myrsidea sp. 1 ex Ramphastos tucanus	65.5621	57.5049	60.6238	78.5575	66.0063
Myrsidea sp. 2 ex Ramphastos tucanus	65.692	57.5049	60.6238	78.9474	78.8462
Myrsidea sp. ex Rollandia rolland?	63.0227	58.6022	59.6774	70.7885	62.9283
Myrsidea sp. ex Tyrannus melancholicus	64.9123	58.2043	61.3003	75.2322	75.4717
Niethammerella sp. ex Lipaugus vociferans	69.3487	61.4943	61.8774	84.6743	86.6397
Nosopon sp. ex Falco sparverius	68.3951	63.7037	62.037	79.4444	83.3333
Numidicola sp. ex Numida meleagris	68.1066	60.9071	62.419	80.9935	68.0851
Odoriphila sp. ex Phoeniculus bollei	67.6529	59.4675	61.2426	82.2485	82.5
Osborniella crotophagae ex Crotophaga ani	71.521	65.0485	62.1359	87.3786	84.8889
Piagetiella sp. ex Pelecanus erythrorhynchos	69.8925	67.2043	59.1398	83.3333	91.358
Plegadiphilus sp. ex Plegadis chihi	72.5566	65.4369	62.7184	89.5146	72.5566
Pseudomenopon sp. ex Fulica americana	70.0887	63.4981	63.4981	83.27	83.2599
Psittacobrosus sp. ex Pionus senilis	68.7419	62.6459	61.284	82.2957	68.6557
Psittacomenopon sp. ex Poicephalus gulielmi	67.5081	61.5534	61.9417	79.0291	80.5907
Quateia sp. ex Otidiphaps nobilis	70.6149	62.5243	61.5534	87.767	89.4515
Ricinus sp. ex Bleda syndactylus	64.9968	60.1156	61.8497	73.025	76.8924
Ricinus sp. ex Junco hyemalis	67.5097	61.6732	61.6732	79.1829	66.9434
Ricinus sp. ex Myiothlypis luteoviridis	69.6679	63.0268	61.8774	84.0996	71.1952
Ricinus sp. ex Turdus migratorius	69.2008	61.5984	61.2086	84.7953	89.5161
Trimenopon sp. ex Cavia aperea	70.3196	62.818	63.4051	84.7358	70.4006
Trinoton sp. ex Anas platyrhynchos	65.1252	57.0328	60.501	77.842	82.2642
Trinoton sp. ex Cygnus atratus	71.2035	63.8941	62.7599	86.9565	91.7012
Trinoton sp. ex Dendrocygna eytoni	71.6408	64.1473	62.4031	88.3721	71.5232
Trochiliphagus sp. ex Thalurania colombica	71.8284	63.806	64.1791	87.5	71.8798
Trochiloecetes sp. ex Archilochus colubris	73.7143	66.4762	64.381	90.2857	74.8339
Turacoeca sp. ex Ruwenzorornis johnstoni	66.7313	63.3721	61.2403	75.5814	66.6667
