# Supplementary material for: Mitochondrial genome fragmentation is correlated with increased rates of molecular evolution
Source: PLoS Genet. 2024 May 3;20(5):e1011266. doi: 10.1371/journal.pgen.1011266 (PMC11095710; doi:10.1371/journal.pgen.1011266)
Supplement: S9 Table — Computed from entire gene sequences, different codon sets, and fourfold degenerate sites. (XLSX) [file pgen.1011266.s021.xlsx]

## Sheet: Sheet1
S9 Table. AT contents of cox2 genes. Computed from entire gene sequences, different codon sets, and fourfold degenerate sites.
Louse	total AT content	AT content for 1st position	AT content for 2nd position	AT content for 3rd position	AT content for 4x degenerate sites
Actornithophilus sp. ex Charadrius vociferus	63.8752	56.6502	68.4729	66.5025	62.5
Amyrsidea sp. ex Ortalis vetula	72.6753	61.3734	67.8112	88.8412	86.8132
Amyrsidea sp. ex Penelope jacquacu	69.8068	60.8696	61.5942	86.9565	82.4561
Aotiella sp. ex Aotus trivirgatus	71.1016	62.6609	70.8155	79.8283	80.7229
Apterygon sp. ex Apteryx sp.	66.2393	57.265	67.094	74.359	68.0412
Austromenopon sp. ex Fulmarus glacialis	61.6083	49.0272	65.7588	70.0389	73.5043
Austromenopon sp. ex Hydroprogne caspia	62.2036	54.3933	61.0879	71.1297	76.1905
Bonomiella sp. ex Columba arquatrix	65.9514	54.0773	67.8112	75.9657	76.7677
Bonomiella sp. ex Columba livia	65.8083	57.0815	67.382	72.9614	73.1959
Chapinia sp. ex Tockus erythrorhynchus	72.2222	64.5299	69.2308	82.906	82.3529
Chinchillophaga sp. ex Dolichotis patagonum	74.4048	66.0714	71.4286	85.7143	90
Ciconiphilus sp. ex Ardea herodias	67.8014	58.7234	72.766	71.9149	77.6471
Ciconiphilus sp. ex Ardea melanocephala	65.1452	58.5062	72.1992	64.7303	66.2921
Colimenopon sp. ex Colius colius	74.8242	65.8228	69.6203	89.0295	93.9024
Colpocephalum (Aquiligogus) sp. ex Buteo jamaicensis	73.1884	60.4348	72.1739	86.9565	87.9518
Colpocephalum (Pelecanigogus) sp. ex Pelecanus erythrorhynchos	73.7892	61.9658	73.0769	86.3248	92.4051
Colpocephalum (Vulturigogus) sp. ex Cathartes aura	72.043	62.9032	72.1774	81.0484	88.5057
Colpocephalum sp. ex Chunga burmeisteri	71.8459	60.5578	73.3068	81.6733	71.954
Cuculiphilus sp. ex Scythrops novaehollandiae	71.7514	61.0169	69.0678	85.1695	86.3158
Cummingsia maculata ex Lestoros inca	73.9583	61.4583	65.625	94.7917	97.5
Dennyus (Collodennyus) sp. ex Aerodramus papuensis	75.3501	63.0252	72.2689	90.7563	91.4634
Dennyus (Collodennyus) sp. ex Collocalia esculenta	74.0113	61.4407	70.339	90.2542	88.3721
Dennyus (Dennyus) sp. ex Chaetura egregia	72.5071	64.1026	75.2137	78.2051	74.359
Dennyus (Dennyus) sp. ex Chaetura spinicaudus	74.2188	68.75	78.9062	75	68.4211
Dennyus (Dennyus) sp. ex Cypseloides senex	73.6767	63.5193	73.3906	84.1202	86.3014
Dicteisia sp. ex Chauna torquata	73.3894	60.5042	73.1092	86.5546	89.6552
Eidmanniella sp. ex Morus bassanus	69.145	65.7993	65.4275	76.2082	78.0952
Eomenopon sp. ex Trichoglossus haematodus	68.2963	60.4444	65.7778	78.6667	75
Franciscoloa sp. ex Calyptorhynchus banksii	68.5507	57.3913	70.8696	77.3913	85.567
Franciscoloa sp. ex Calyptorhynchus banksii	68.5507	57.3913	70.8696	77.3913	85.567
Fregatiella sp. ex Fregata magnificens	59.0331	54.5802	66.4122	56.1069	60.5263
Gliricola sp. ex Proechimys gardneri	73.7463	68.1416	67.6991	85.3982	96.4706
Gruimenopon sp. ex Antigone canadensis	68.4426	58.1967	67.623	79.5082	83.1776
Harrisonia sp. ex Proechimys gardneri	74.5185	67.5556	71.5556	84.4444	71.4286
Heterodoxus sp. ex Macropus (Notamacropus) agilis	76.912	65.8009	73.1602	91.7749	90.7895
Heterodoxus spiniger ex Canis lupus	74.5257	65.4472	72.7642	85.3659	83.1325
Heteromenopon sp. ex Aratinga jandaya	72.6046	63.5628	69.6356	84.6154	84.2697
Hoazineus sp. ex Opisthocomus hoazin	73.4513	63.2743	72.5664	84.5133	93.4211
Hohorstiella sp. ex Columba livia	54.7619	42.437	63.0252	58.8235	55.2316
Hohorstiella sp. ex Otidiphaps nobilis	75.8258	70.7207	70.2703	86.4865	89.1892
Holomenopon sp. ex Mareca strepera	78.0741	70.2222	72	92	75.5647
Kelerimenopon (Kelerimenopon) sp. ex Pitta iris	75.9657	64.8069	72.103	90.9871	93.75
Kurodaia (Kurodaia) sp. ex Pandion haliaetus	73.3618	62.8205	74.7863	82.4786	81.8182
Laemobothrion (Eulaemobothrion) sp. ex Fulica americana	54.8763	47.1616	58.952	58.5153	60.1626
Laemobothrion (Eulaemobothrion) sp. ex Opisthocomus hoazin	63.2479	56.8376	64.5299	68.3761	68.6275
Laemobothrion (Eulaemobothrion) sp. ex Psophia crepitans	70.8683	61.7647	67.2269	83.6134	83.871
Laemobothrion (Laemobothrion) sp. ex Cathartes aura	70.4512	62.8821	68.9956	79.476	78.4091
Laemobothrion (Laemobothrion) sp. ex Ictinia mississippiensis	75.1055	67.5105	70.4641	87.3418	93.3333
Laemobothrion (Laemobothrion) tinnunculi ex Falco longipennis	75.2101	66.8067	70.1681	88.6555	88.0952
Machaerilaemus sp. ex Willisornis poecilinotus	67.0816	58.9212	66.39	75.9336	76.2376
Macrogyropus costalimai ex Cinuculus paca	74.8954	66.5272	73.6402	84.5188	87.013
Menacanthus sp. ex Melanerpes pucherani	72.6389	67.5	67.9167	82.5	82.3529
Menacanthus sp. ex Phyllastrephus albigularis	69.5238	59.5918	69.3878	79.5918	69.9387
Menacanthus sp. ex Pternistis ahantensis	73.8506	65.0862	71.9828	84.4828	88.2353
Menacanthus sp. ex Ramphastos tucanus	73.0719	63.1373	69.0196	87.0588	91.4894
Menopon sp. ex Gallus gallus	70.7317	58.1301	69.1057	84.9593	93.8144
Meromenopon sp. ex Merops apiaster	72.5322	67.382	68.6695	81.5451	81.9277
Myrsidea sp. ex Bleda syndactylus	70.9402	62.3932	69.6581	80.7692	83.1325
Myrsidea sp. ex Corcorax melanorhamphos	63.5983	55.2301	67.364	68.2008	70.6422
Myrsidea sp. ex Eurylaimus javanicus	63.5328	55.9829	68.8034	65.812	65
Myrsidea sp. ex Gymnobucco calvus	63.913	56.9565	67.8261	66.9565	69.3878
Myrsidea sp. ex Hylocichla mustelina	64.5833	59.1667	67.9167	66.6667	63.9445
Myrsidea sp. ex Myiothlypis luteoviridis	68.8982	59.8326	69.0377	77.8243	84.1584
Myrsidea sp. ex Philepitta castanea	58.0508	55.0847	65.678	53.3898	65.1376
Myrsidea sp. 1 ex Ramphastos tucanus	67.643	55.6485	69.8745	77.4059	83.8095
Myrsidea sp. 2 ex Ramphastos tucanus	67.5035	55.6485	69.8745	76.9874	68.3442
Myrsidea sp. ex Rollandia rolland?	65.2422	56.4103	68.3761	70.9402	68.5714
Myrsidea sp. ex Tyrannus melancholicus	69.7222	59.5833	68.75	80.8333	86.7347
Niethammerella sp. ex Lipaugus vociferans	71.6398	63.3065	68.1452	83.4677	81.4433
Nosopon sp. ex Falco sparverius	71.1027	66.1597	69.962	77.1863	79.5699
Numidicola sp. ex Numida meleagris	69.1304	60.8696	67.3913	79.1304	67.6829
Odoriphila sp. ex Phoeniculus bollei	72.6496	60.2564	70.9402	86.7521	89.4118
Osborniella crotophagae ex Crotophaga ani	75.0367	62.9956	74.0088	88.1057	87.6712
Piagetiella sp. ex Pelecanus erythrorhynchos	74.9686	67.9245	68.3019	88.6792	71.3528
Plegadiphilus sp. ex Plegadis chihi	75.4986	67.5214	72.2222	86.7521	93.0556
Pseudomenopon sp. ex Fulica americana	68.9702	57.7236	65.4472	83.7398	83
Psittacobrosus sp. ex Pionus senilis	71.6	62.8	71.6	80.4	81.1111
Psittacomenopon sp. ex Poicephalus gulielmi	68.1223	61.5721	67.6856	75.1092	78.022
Quateia sp. ex Otidiphaps nobilis	70.6383	60.4255	67.6596	83.8298	84.2105
Ricinus sp. ex Bleda syndactylus	70.6553	61.9658	71.7949	78.2051	83.1461
Ricinus sp. ex Junco hyemalis	71.1111	60.4167	69.5833	83.3333	83.3333
Ricinus sp. ex Myiothlypis luteoviridis	74.7076	66.2281	71.4912	86.4035	88.3117
Ricinus sp. ex Turdus migratorius	72.8039	63.5379	72.2022	82.6715	89.5238
Trimenopon sp. ex Cavia aperea	72.4444	64.8889	68.4444	84	91.0112
Trinoton sp. ex Anas platyrhynchos	68.1633	62.449	70.6122	71.4286	75.8621
Trinoton sp. ex Cygnus atratus	74.6795	64.4231	72.5962	87.0192	97.0588
Trinoton sp. ex Dendrocygna eytoni	72.6046	64.3725	65.9919	87.4494	86.0215
Trochiliphagus sp. ex Thalurania colombica	76.1494	66.3793	74.569	87.5	91.4286
Trochiloecetes sp. ex Archilochus colubris	75.7184	69.3966	71.5517	86.2069	90.1408
Turacoeca sp. ex Ruwenzorornis johnstoni	72.6753	65.6652	69.9571	82.4034	80.4878
