# Supplementary material for: Mitochondrial genome fragmentation is correlated with increased rates of molecular evolution
Source: PLoS Genet. 2024 May 3;20(5):e1011266. doi: 10.1371/journal.pgen.1011266 (PMC11095710; doi:10.1371/journal.pgen.1011266)
Supplement: S10 Table — Computed from entire gene sequences, different codon sets, and fourfold degenerate sites. (XLSX) [file pgen.1011266.s022.xlsx]

## Sheet: Sheet1
S10 Table. AT contents of cox3 genes. Computed from entire gene sequences, different codon sets, and fourfold degenerate sites.
Louse	total AT content	AT content for 1st position	AT content for 2nd position	AT content for 3rd position	AT content for 4x degenerate sites
Actornithophilus sp. ex Charadrius vociferus	62.9902	63.2353	61.0294	64.7059	60.9756
Amyrsidea sp. ex Ortalis vetula	72.104	63.4752	68.0851	84.7518	84.4037
Amyrsidea sp. ex Penelope jacquacu	73.4848	68.1818	67.803	84.4697	86.7347
Aotiella sp. ex Aotus trivirgatus	67.7778	62.5926	64.8148	75.9259	75.2137
Apterygon sp. ex Apteryx sp.	66.0959	62.3288	61.3014	74.6575	70.9924
Austromenopon sp. ex Fulmarus glacialis	60.791	56.9492	62.0339	63.3898	67.5862
Austromenopon sp. ex Hydroprogne caspia	61.7794	58.6466	59.7744	66.9173	69.9248
Bonomiella sp. ex Columba arquatrix	69.6296	64.8148	65.1852	78.8889	77.4775
Bonomiella sp. ex Columba livia	69.708	64.9635	62.7737	81.3869	83.7607
Chapinia sp. ex Tockus erythrorhynchus	73.4043	67.0213	68.0851	85.1064	83.0189
Chinchillophaga sp. ex Dolichotis patagonum	76.4045	70.0375	67.7903	91.3858	95.9596
Ciconiphilus sp. ex Ardea herodias	67.658	64.684	66.171	72.119	68.8073
Ciconiphilus sp. ex Ardea melanocephala	67.5706	63.7288	64.0678	74.9153	67.5706
Colimenopon sp. ex Colius colius	75.8454	69.2029	70.2899	88.0435	93.6842
Colpocephalum (Aquiligogus) sp. ex Buteo jamaicensis	70.802	62.782	63.5338	86.0902	76.4
Colpocephalum (Pelecanigogus) sp. ex Pelecanus erythrorhynchos	72.9864	64.684	64.3123	89.9628	91.0714
Colpocephalum (Vulturigogus) sp. ex Cathartes aura	69.7646	63.197	63.9405	82.1561	84.0708
Colpocephalum sp. ex Chunga burmeisteri	71.2859	67.4157	63.6704	82.7715	78.5047
Cuculiphilus sp. ex Scythrops novaehollandiae	72.4477	69.7417	65.6827	81.9188	78.4314
Cummingsia maculata ex Lestoros inca	74.5849	67.8161	65.5172	90.4215	92.0792
Dennyus (Collodennyus) sp. ex Aerodramus papuensis	77.9762	74.4048	68.4524	91.0714	88.3333
Dennyus (Collodennyus) sp. ex Collocalia esculenta	77.9012	72.963	67.4074	93.3333	97.0588
Dennyus (Dennyus) sp. ex Chaetura egregia	72.3404	57.4468	72.3404	87.234	85.1852
Dennyus (Dennyus) sp. ex Chaetura spinicaudus	71.6867	68.6747	64.4578	81.9277	82.8571
Dennyus (Dennyus) sp. ex Cypseloides senex	71.4612	69.5205	69.5205	75.3425	81.3084
Dicteisia sp. ex Chauna torquata	73.0818	67.5472	64.9057	86.7925	91
Eidmanniella sp. ex Morus bassanus	69.3694	65.2027	65.8784	77.027	80
Eomenopon sp. ex Trichoglossus haematodus	66.1359	66.5605	63.6943	68.1529	67.8571
Franciscoloa sp. ex Calyptorhynchus banksii	64.3382	62.1324	63.2353	67.6471	63.2
Franciscoloa sp. ex Calyptorhynchus banksii	64.3382	62.1324	63.2353	67.6471	63.2
Fregatiella sp. ex Fregata magnificens	56.9975	53.8168	58.3969	58.7786	64.4295
Gliricola sp. ex Proechimys gardneri	72.7273	69.3182	67.0455	81.8182	92.1569
Gruimenopon sp. ex Antigone canadensis	67.2684	60.6498	62.0939	79.0614	86.2595
Harrisonia sp. ex Proechimys gardneri	73.3813	68.3453	68.705	83.0935	81.7308
Heterodoxus sp. ex Macropus (Notamacropus) agilis	76.8779	69.7183	70.7746	90.1408	94.7917
Heterodoxus spiniger ex Canis lupus	73.8263	65.8451	71.1268	84.507	82.243
Heteromenopon sp. ex Aratinga jandaya	71.6475	67.433	66.6667	80.8429	84.6939
Hoazineus sp. ex Opisthocomus hoazin	74.7292	68.9531	68.231	87.0036	91
Hohorstiella sp. ex Columba livia	52.5714	48	54.8571	54.8571	60.6061
Hohorstiella sp. ex Otidiphaps nobilis	77.6119	75.3731	70.8955	86.5672	93.1818
Holomenopon sp. ex Mareca strepera	79.1822	74.7212	72.8625	89.9628	90.3614
Kelerimenopon (Kelerimenopon) sp. ex Pitta iris	77.8589	72.2628	68.2482	93.0657	81.6514
Kurodaia (Kurodaia) sp. ex Pandion haliaetus	74.4405	73.8516	70.318	79.1519	82.0225
Laemobothrion (Eulaemobothrion) sp. ex Fulica americana	55.0943	53.5849	61.5094	50.1887	56.6978
Laemobothrion (Eulaemobothrion) sp. ex Opisthocomus hoazin	66.2864	60.8365	63.1179	74.9049	77.4194
Laemobothrion (Eulaemobothrion) sp. ex Psophia crepitans	73.7726	68.2171	68.2171	84.8837	83.4951
Laemobothrion (Laemobothrion) sp. ex Cathartes aura	70.8974	65	67.6923	80	79.8077
Laemobothrion (Laemobothrion) sp. ex Ictinia mississippiensis	74.1294	72.3881	65.6716	84.3284	81
Laemobothrion (Laemobothrion) tinnunculi ex Falco longipennis	76.1175	72.0307	70.4981	85.8238	84.8837
Machaerilaemus sp. ex Willisornis poecilinotus	64.8746	61.6487	64.8746	68.1004	67.2269
Macrogyropus costalimai ex Cinuculus paca	74.6141	70.2564	71.6495	81.9588	83.7838
Menacanthus sp. ex Melanerpes pucherani	73.9777	68.4015	68.7732	84.7584	84.6939
Menacanthus sp. ex Phyllastrephus albigularis	72.9089	68.1648	68.9139	81.6479	80.7692
Menacanthus sp. ex Pternistis ahantensis	74.4654	68.6792	69.434	85.283	85.7143
Menacanthus sp. ex Ramphastos tucanus	74.3309	68.6131	68.6131	85.7664	87
Menopon sp. ex Gallus gallus	69.5817	66.9202	65.3992	76.4259	76.8786
Meromenopon sp. ex Merops apiaster	71.5356	66.6667	65.5431	82.397	76.1658
Myrsidea sp. ex Bleda syndactylus	69.5122	66.4634	62.1951	79.878	83.3333
Myrsidea sp. ex Corcorax melanorhamphos	63.1331	58.6572	63.2509	67.4912	73.9437
Myrsidea sp. ex Eurylaimus javanicus	62.1723	56.5543	62.5468	67.4157	69.2913
Myrsidea sp. ex Gymnobucco calvus	60.6897	59.3103	58.6207	64.1379	64.7887
Myrsidea sp. ex Hylocichla mustelina	60.596	56.6225	63.245	61.9205	64.8649
Myrsidea sp. ex Myiothlypis luteoviridis	67.7945	59.0226	63.1579	81.203	83.0769
Myrsidea sp. ex Philepitta castanea	55.8897	51.1278	59.7744	56.7669	58.8235
Myrsidea sp. 1 ex Ramphastos tucanus	66.1635	60	61.8868	76.6038	82.0312
Myrsidea sp. 2 ex Ramphastos tucanus	66.2893	60.7547	61.5094	76.6038	83.3333
Myrsidea sp. ex Rollandia rolland?	63.7363	58.2418	64.8352	68.1319	78.3784
Myrsidea sp. ex Tyrannus melancholicus	66.5497	61.4035	62.4561	75.7895	79.2593
Niethammerella sp. ex Lipaugus vociferans	71.9101	65.1685	68.5393	82.0225	82.3529
Nosopon sp. ex Falco sparverius	71.7208	67.87	66.065	81.2274	87.5
Odoriphila sp. ex Phoeniculus bollei	68.6493	61.71	63.197	81.0409	84.8739
Osborniella crotophagae ex Crotophaga ani	75.4057	69.2884	66.2921	90.6367	93.8144
Piagetiella sp. ex Pelecanus erythrorhynchos	73.7485	70.3297	65.9341	84.9817	85.1485
Plegadiphilus sp. ex Plegadis chihi	75.7803	70.412	67.7903	89.1386	90.625
Pseudomenopon sp. ex Fulica americana	73.9927	72.1612	67.7656	82.0513	74.0072
Psittacobrosus sp. ex Pionus senilis	69.9248	63.1579	65.4135	81.203	79.2793
Psittacomenopon sp. ex Poicephalus gulielmi	67.2749	64.5985	62.4088	74.8175	72.807
Quateia sp. ex Otidiphaps nobilis	68.789	61.0487	64.794	80.5243	83.3333
Ricinus sp. ex Bleda syndactylus	66.6667	63.7993	64.5161	71.6846	73.0159
Ricinus sp. ex Junco hyemalis	68.4397	62.0567	63.8298	79.4326	84.9206
Ricinus sp. ex Myiothlypis luteoviridis	72.3077	68.4615	65	83.4615	82.2917
Ricinus sp. ex Turdus migratorius	69.4872	60	66.5385	81.9231	83.7838
Trimenopon sp. ex Cavia aperea	72.3701	66.9202	65.019	85.1711	91.5094
Trinoton sp. ex Anas platyrhynchos	61.7284	57.4074	61.8519	65.9259	68.8406
Trinoton sp. ex Cygnus atratus	74.159	67.8899	64.6789	89.9083	95.3488
Trinoton sp. ex Dendrocygna eytoni	77.8169	73.2394	66.9014	93.3099	91.9192
Trochiliphagus sp. ex Thalurania colombica	71.995	61.71	68.7732	85.5019	84.9057
Trochiloecetes sp. ex Archilochus colubris	75.1302	68.3594	66.7969	90.2344	93
Turacoeca sp. ex Ruwenzorornis johnstoni	67.2684	65.343	65.704	70.7581	65.5172
