# Supplementary material for: Mitochondrial genome fragmentation is correlated with increased rates of molecular evolution
Source: PLoS Genet. 2024 May 3;20(5):e1011266. doi: 10.1371/journal.pgen.1011266 (PMC11095710; doi:10.1371/journal.pgen.1011266)
Supplement: S11 Table — Computed from entire gene sequences, different codon sets, and fourfold degenerate sites. (XLSX) [file pgen.1011266.s023.xlsx]

## Sheet: Sheet1
S11 Table. AT contents of nad1 genes. Computed from entire gene sequences, different codon sets, and fourfold degenerate sites.
Louse	total AT content	AT content for 1st position	AT content for 2nd position	AT content for 3rd position	AT content for 4x degenerate sites
Actornithophilus sp. ex Charadrius vociferus	66.9801	65.2038	67.7116	68.0251	68.9655
Amyrsidea sp. ex Ortalis vetula	75.0476	71.1429	69.4286	84.5714	79.0698
Amyrsidea sp. ex Penelope jacquacu	75.7114	71.9512	70.7317	84.4512	85.3448
Aotiella sp. ex Aotus trivirgatus	71.4135	69.6203	69.6203	75	75.8333
Apterygon sp. ex Apteryx sp.	69.8312	65.8228	67.4051	76.2658	73.3333
Austromenopon sp. ex Fulmarus glacialis	63.2821	61.8462	61.5385	66.4615	66.6667
Austromenopon sp. ex Hydroprogne caspia	60.4938	57.4074	60.1852	63.8889	70.6522
Bonomiella sp. ex Columba arquatrix	70.8861	65.5063	67.0886	80.0633	79.8507
Bonomiella sp. ex Columba livia	69.3252	64.7239	69.6319	73.6196	73.7226
Chapinia sp. ex Tockus erythrorhynchus	74.9216	67.0846	70.5329	87.1473	87.2
Chinchillophaga sp. ex Dolichotis patagonum	77.1177	74.5875	71.6172	85.1485	89.7959
Ciconiphilus sp. ex Ardea herodias	69.239	67.5241	68.8103	71.3826	66.9421
Ciconiphilus sp. ex Ardea melanocephala	69.0763	68.6747	69.4779	69.0763	66.6667
Colimenopon sp. ex Colius colius	80.0412	75.9259	70.9877	93.2099	93.4579
Colpocephalum (Aquiligogus) sp. ex Buteo jamaicensis	76.551	72.8707	69.7161	87.0662	87.6106
Colpocephalum (Pelecanigogus) sp. ex Pelecanus erythrorhynchos	75.3273	70.3927	68.8822	86.7069	87.6033
Colpocephalum (Vulturigogus) sp. ex Cathartes aura	73.8683	68.5185	68.5185	84.5679	84.127
Colpocephalum sp. ex Chunga burmeisteri	73.4191	68.4887	69.4534	82.3151	89.6825
Cuculiphilus sp. ex Scythrops novaehollandiae	75.3086	70.0617	71.6049	84.2593	81.8966
Dennyus (Collodennyus) sp. ex Aerodramus papuensis	77.3731	68.543	70.1987	93.3775	89.1892
Dennyus (Collodennyus) sp. ex Collocalia esculenta	75.7778	70	69	88.3333	82.3009
Dennyus (Dennyus) sp. ex Chaetura egregia	72.6003	67.5393	66.4921	83.7696	75.3247
Dennyus (Dennyus) sp. ex Chaetura spinicaudus	71.5556	67.6667	68.6667	78.3333	78.1513
Dennyus (Dennyus) sp. ex Cypseloides senex	74.1799	68.8889	69.2063	84.4444	84
Dicteisia sp. ex Chauna torquata	72.752	67.5749	69.2098	81.4714	82.6389
Eidmanniella sp. ex Morus bassanus	68.1296	66.1442	62.6959	75.5486	76.3514
Eomenopon sp. ex Trichoglossus haematodus	70.8068	66.5605	68.4713	77.3885	82.1705
Franciscoloa sp. ex Calyptorhynchus banksii	69.7257	63.9241	65.1899	80.0633	75.6944
Franciscoloa sp. ex Calyptorhynchus banksii	69.7257	63.9241	65.1899	80.0633	75.6944
Fregatiella sp. ex Fregata magnificens	57.6923	54.1667	59.6154	59.2949	61.0169
Gliricola sp. ex Proechimys gardneri	76.4944	72.0365	73.2523	84.1945	93.0435
Gruimenopon sp. ex Antigone canadensis	69.8462	67.0769	69.2308	73.2308	76.6423
Harrisonia sp. ex Proechimys gardneri	72.6496	64.1026	70.9402	82.906	85.1064
Heterodoxus sp. ex Macropus (Notamacropus) agilis	78.8924	72.7273	73.0408	90.9091	91.2621
Heterodoxus spiniger ex Canis lupus	76.5393	70.3822	74.2038	85.0318	86.7925
Heteromenopon sp. ex Aratinga jandaya	73.1838	71.1538	66.9872	81.4103	73.9496
Hoazineus sp. ex Opisthocomus hoazin	77.5701	73.8318	70.7165	88.162	88.0734
Hohorstiella sp. ex Columba livia	53.2815	50.2591	56.4767	53.1088	52.9915
Hohorstiella sp. ex Otidiphaps nobilis	77.1645	70.1299	70.7792	90.5844	94.5946
Holomenopon sp. ex Mareca strepera	79.3071	76.9663	72.7528	88.2022	89.3805
Kelerimenopon (Kelerimenopon) sp. ex Pitta iris	78.8991	75.5352	70.3364	90.8257	91.7431
Kurodaia (Kurodaia) sp. ex Pandion haliaetus	75.2511	72.3288	72.3288	81.0959	74.0157
Laemobothrion (Eulaemobothrion) sp. ex Fulica americana	59.3521	57.0533	66.4577	54.5455	52.1739
Laemobothrion (Eulaemobothrion) sp. ex Opisthocomus hoazin	65.3846	59.2949	65.7051	71.1538	68.6275
Laemobothrion (Eulaemobothrion) sp. ex Psophia crepitans	72.7273	64.2424	66.0606	87.8788	86.5385
Laemobothrion (Laemobothrion) sp. ex Cathartes aura	75.4441	73.6677	68.0251	84.6395	81.25
Laemobothrion (Laemobothrion) sp. ex Ictinia mississippiensis	76.4278	72.5857	69.4704	87.2274	87.1795
Laemobothrion (Laemobothrion) tinnunculi ex Falco longipennis	76.0252	70.347	67.1924	90.5363	94.3089
Machaerilaemus sp. ex Willisornis poecilinotus	68.3877	66.8478	69.0217	69.2935	68.1818
Menacanthus sp. ex Melanerpes pucherani	76.0736	72.6994	68.7117	86.8098	87.395
Menacanthus sp. ex Phyllastrephus albigularis	73.5867	71.0526	68.4211	81.2865	81.8898
Menacanthus sp. ex Pternistis ahantensis	75.0524	74.2138	68.8679	82.0755	83.1858
Menacanthus sp. ex Ramphastos tucanus	76.3617	75.4902	69.6078	83.9869	85.4369
Menopon sp. ex Gallus gallus	72.619	66.5584	71.1039	80.1948	88.1356
Meromenopon sp. ex Merops apiaster	74.3344	71.246	67.7316	84.0256	75.3472
Myrsidea sp. ex Bleda syndactylus	68.2051	67.0769	68	69.5385	67.4074
Myrsidea sp. ex Corcorax melanorhamphos	64.3791	61.4379	64.0523	67.6471	70
Myrsidea sp. ex Eurylaimus javanicus	60.5159	54.1667	62.5	64.881	66.6667
Myrsidea sp. ex Gymnobucco calvus	63.3947	57.9755	65.6442	66.5644	68.0473
Myrsidea sp. ex Hylocichla mustelina	61.9355	57.0968	64.5161	64.1935	65.6627
Myrsidea sp. ex Myiothlypis luteoviridis	67.8899	61.4679	64.2202	77.9817	78.481
Myrsidea sp. ex Philepitta castanea	57.9979	55.418	63.1579	55.418	55.8659
Myrsidea sp. 1 ex Ramphastos tucanus	66.5179	61.1607	64.2857	74.1071	75.1634
Myrsidea sp. 2 ex Ramphastos tucanus	66.5179	61.1607	64.2857	74.1071	75.6757
Myrsidea sp. ex Rollandia rolland?	65.0052	60.1246	67.2897	67.6012	72.0779
Myrsidea sp. ex Tyrannus melancholicus	68.9093	64.2202	66.055	76.4526	80.2721
Niethammerella sp. ex Lipaugus vociferans	71.9577	66.9841	67.619	81.2698	80.7407
Nosopon sp. ex Falco sparverius	68.9624	70.2479	65.8402	70.7989	76.8212
Numidicola sp. ex Numida meleagris	72.3077	64.6154	69.8462	82.4615	82.8571
Odoriphila sp. ex Phoeniculus bollei	68.1529	63.0573	65.9236	75.4777	72.2222
Osborniella crotophagae ex Crotophaga ani	78.312	73.3974	70.1923	91.3462	94.3925
Piagetiella sp. ex Pelecanus erythrorhynchos	74.8958	70	69.0625	85.625	82.5
Plegadiphilus sp. ex Plegadis chihi	77.918	74.7634	69.4006	89.5899	90.991
Pseudomenopon sp. ex Fulica americana	74.4639	71.345	72.5146	79.5322	79.8246
Psittacobrosus sp. ex Pionus senilis	73.2044	67.9558	66.0221	85.6354	85.8974
Psittacomenopon sp. ex Poicephalus gulielmi	69.7143	63.7143	67.7143	77.7143	79.8658
Quateia sp. ex Otidiphaps nobilis	73.5119	67.5595	69.0476	83.9286	80
Ricinus sp. ex Bleda syndactylus	68.038	63.6076	68.9873	71.519	76.4706
Ricinus sp. ex Junco hyemalis	70.5573	67.5079	66.5615	77.6025	78.1022
Ricinus sp. ex Myiothlypis luteoviridis	73.6677	68.0251	68.3386	84.6395	83.5938
Ricinus sp. ex Turdus migratorius	72.4638	70.4969	65.528	81.3665	86.9231
Trimenopon sp. ex Cavia aperea	75.6046	73.817	69.7161	83.2808	84.8214
Trinoton sp. ex Anas platyrhynchos	68.1624	61.2179	64.1026	79.1667	82.7815
Trinoton sp. ex Cygnus atratus	73.7609	67.6385	68.5131	85.1312	86.4286
Trinoton sp. ex Dendrocygna eytoni	75.7202	70.679	66.6667	89.8148	75.7202
Trochiliphagus sp. ex Thalurania colombica	75.645	70.8978	67.8019	88.2353	91.9355
Trochiloecetes sp. ex Archilochus colubris	76.0215	71.6129	69.0323	87.4194	88.6957
Turacoeca sp. ex Ruwenzorornis johnstoni	72.1026	68.3077	69.8462	78.1538	75.5906
