# Supplementary material for: Mitochondrial genome fragmentation is correlated with increased rates of molecular evolution
Source: PLoS Genet. 2024 May 3;20(5):e1011266. doi: 10.1371/journal.pgen.1011266 (PMC11095710; doi:10.1371/journal.pgen.1011266)
Supplement: S12 Table — Computed from entire gene sequences, different codon sets, and fourfold degenerate sites. (XLSX) [file pgen.1011266.s024.xlsx]

## Sheet: Sheet1
S12 Table. AT contents of nad2 genes. Computed from entire gene sequences, different codon sets, and fourfold degenerate sites.
Louse	total AT content	AT content for 1st position	AT content for 2nd position	AT content for 3rd position	AT content for 4x degenerate sites
Actornithophilus sp. ex Charadrius vociferus	65.6304	70.4663	62.6943	63.7306	63.5294
Amyrsidea sp. ex Ortalis vetula	79.724	78.0255	71.0191	90.1274	93.6364
Amyrsidea sp. ex Penelope jacquacu	80.0623	80.6854	72.8972	86.6044	85.1485
Aotiella sp. ex Aotus trivirgatus	72.4771	71.8654	70.0306	75.5352	76.6917
Apterygon sp. ex Apteryx sp.	73.545	73.0159	66.9841	80.6349	79.8507
Austromenopon sp. ex Fulmarus glacialis	59.7665	55.0955	59.5541	64.6497	65.0602
Austromenopon sp. ex Hydroprogne caspia	61.976	60.1796	61.6766	64.0719	70.9677
Bonomiella sp. ex Columba arquatrix	71.8781	71.6814	70.7965	73.1563	72.8682
Bonomiella sp. ex Columba livia	74.1742	71.7718	68.7688	81.982	85.9375
Chapinia sp. ex Tockus erythrorhynchus	77.4691	75.9259	71.6049	84.8765	85.2174
Chinchillophaga sp. ex Dolichotis patagonum	81.9018	81.2883	77.3006	87.1166	91.9192
Ciconiphilus sp. ex Ardea herodias	71.0983	74.5665	69.0751	69.6532	71.2
Ciconiphilus sp. ex Ardea melanocephala	70.9677	74.4868	68.6217	69.7947	70.0787
Colimenopon sp. ex Colius colius	81.9018	80.0613	75.4601	90.184	91.1111
Colpocephalum (Aquiligogus) sp. ex Buteo jamaicensis	77.3545	78.4127	71.1111	82.5397	83.0189
Colpocephalum (Pelecanigogus) sp. ex Pelecanus erythrorhynchos	78.1316	78.0255	69.7452	86.6242	87.8788
Colpocephalum (Vulturigogus) sp. ex Cathartes aura	76.6764	76.3848	73.7609	79.8834	78.8462
Colpocephalum sp. ex Chunga burmeisteri	74.3428	73.817	69.4006	79.8107	83.7607
Cuculiphilus sp. ex Scythrops novaehollandiae	75.2892	74.1325	67.8233	83.9117	78.6885
Cummingsia maculata ex Lestoros inca	82.8431	98.5294	72.0588	77.9412	78.5714
Dennyus (Collodennyus) sp. ex Aerodramus papuensis	78.6624	75.7962	70.0637	90.1274	90.7407
Dennyus (Collodennyus) sp. ex Collocalia esculenta	79.1932	76.4331	71.6561	89.4904	85.0467
Dennyus (Dennyus) sp. ex Chaetura egregia	71.6667	67.3077	71.9231	75.7692	73.5849
Dennyus (Dennyus) sp. ex Chaetura spinicaudus	70.6499	67.2956	69.1824	75.4717	67.1429
Dennyus (Dennyus) sp. ex Cypseloides senex	80.0766	76.4368	76.4368	87.3563	79.5918
Dicteisia sp. ex Chauna torquata	77.4775	78.3784	71.8919	82.1622	80.1724
Eidmanniella sp. ex Morus bassanus	76.8997	76.8997	72.3404	81.459	85.1852
Eomenopon sp. ex Trichoglossus haematodus	73.1523	74.2081	70.1357	75.1131	78.0488
Franciscoloa sp. ex Calyptorhynchus banksii	71.3689	70.8464	67.7116	75.5486	79.5082
Franciscoloa sp. ex Calyptorhynchus banksii	71.3689	70.8464	67.7116	75.5486	79.5082
Fregatiella sp. ex Fregata magnificens	59.3168	60.8696	61.4907	55.5901	53.5714
Gliricola sp. ex Proechimys gardneri	81.8376	83.3333	75	87.1795	95.5556
Gruimenopon sp. ex Antigone canadensis	74.1071	73.8095	68.75	79.7619	82.9457
Harrisonia sp. ex Proechimys gardneri	76.324	75.0779	73.2087	80.6854	83.4951
Heterodoxus sp. ex Macropus (Notamacropus) agilis	83.7376	82.4798	77.8976	90.8356	94.2857
Heterodoxus spiniger ex Canis lupus	82.7928	82.7027	77.2973	88.3784	93.1373
Heteromenopon sp. ex Aratinga jandaya	78.3484	76.435	72.2054	86.4048	88.4615
Hoazineus sp. ex Opisthocomus hoazin	78.7602	79.5732	74.0854	82.622	82
Hohorstiella sp. ex Columba livia	55.7765	55.9659	55.6818	55.6818	57.9439
Hohorstiella sp. ex Otidiphaps nobilis	79.4148	82.4451	71.4734	84.326	92.381
Holomenopon sp. ex Mareca strepera	84.326	84.953	78.3699	89.6552	88.3117
Kelerimenopon (Kelerimenopon) sp. ex Pitta iris	80.9822	79.3103	73.9812	89.6552	89.1304
Kurodaia (Kurodaia) sp. ex Pandion haliaetus	76.5957	78.7234	68.693	82.3708	88.2883
Laemobothrion (Eulaemobothrion) sp. ex Fulica americana	54.7724	52.8634	61.2335	50.2203	46.9231
Laemobothrion (Eulaemobothrion) sp. ex Opisthocomus hoazin	66.8459	66.129	61.828	72.5806	74.7126
Laemobothrion (Eulaemobothrion) sp. ex Psophia crepitans	75.4872	72.6154	69.5385	84.3077	85.4701
Laemobothrion (Laemobothrion) sp. ex Cathartes aura	75.7396	77.5148	67.7515	81.9527	76
Laemobothrion (Laemobothrion) sp. ex Ictinia mississippiensis	75.8483	77.5449	68.2635	81.7365	83.6207
Laemobothrion (Laemobothrion) tinnunculi ex Falco longipennis	78.8079	77.8146	72.1854	86.4238	86.5979
Machaerilaemus sp. ex Willisornis poecilinotus	71.0634	69.9387	72.0859	71.1656	66.6667
Macrogyropus costalimai ex Cinuculus paca	74.188	73.3333	70.2564	78.9744	82.6667
Menacanthus sp. ex Melanerpes pucherani	80.144	79.0123	75.3086	86.1111	82.4176
Menacanthus sp. ex Phyllastrephus albigularis	77.7778	76.5079	73.3333	83.4921	81.982
Menacanthus sp. ex Pternistis ahantensis	75.1671	75.3582	68.1948	81.9484	77.7778
Menacanthus sp. ex Ramphastos tucanus	78.8054	80.6358	74.5665	81.2139	80.8081
Menopon sp. ex Gallus gallus	73.4139	72.2054	70.0906	77.9456	80.9917
Meromenopon sp. ex Merops apiaster	75.4219	77.5316	68.9873	79.7468	87.1795
Myrsidea sp. ex Bleda syndactylus	71.6567	73.0539	68.5629	73.3533	68.9922
Myrsidea sp. ex Corcorax melanorhamphos	64.0059	63.8581	62.306	65.8537	66.3717
Myrsidea sp. ex Eurylaimus javanicus	63.6646	59.9379	63.0435	68.0124	67.8571
Myrsidea sp. ex Gymnobucco calvus	64.6125	62.465	63.8655	67.507	65.5556
Myrsidea sp. ex Hylocichla mustelina	63.3018	58.9905	64.6688	66.2461	67.6647
Myrsidea sp. ex Myiothlypis luteoviridis	68.9512	67.2897	64.1745	75.3894	74.8299
Myrsidea sp. ex Philepitta castanea	58.7747	60.1246	60.4361	55.7632	57.2222
Myrsidea sp. 1 ex Ramphastos tucanus	68.2446	67.1598	62.426	75.1479	78.8462
Myrsidea sp. 2 ex Ramphastos tucanus	67.9756	65.445	62.8272	75.6545	80.3371
Myrsidea sp. ex Rollandia rolland?	65.5827	65.3117	63.1436	68.2927	69.2308
Myrsidea sp. ex Tyrannus melancholicus	70.3097	70.4918	66.6667	73.7705	75.9259
Niethammerella sp. ex Lipaugus vociferans	75.2621	75.4717	67.9245	82.3899	85.9649
Nosopon sp. ex Falco sparverius	74.6835	73.8397	70.8861	79.3249	83.5294
Numidicola sp. ex Numida meleagris	74.2857	73.6508	69.2063	80	82.1138
Odoriphila sp. ex Phoeniculus bollei	74.1742	72.973	65.7658	83.7838	86.0294
Osborniella crotophagae ex Crotophaga ani	79.2473	76.7742	71.9355	89.0323	88.7755
Piagetiella sp. ex Pelecanus erythrorhynchos	79.661	81.3559	71.1864	86.4407	80.9524
Plegadiphilus sp. ex Plegadis chihi	83.2272	84.0764	75.4777	90.1274	84.1463
Pseudomenopon sp. ex Fulica americana	77.9536	78.481	74.6835	80.6962	84.1584
Psittacobrosus sp. ex Pionus senilis	76.3407	74.7634	71.9243	82.3344	84.6154
Psittacomenopon sp. ex Poicephalus gulielmi	70.6625	67.8233	65.9306	78.2334	77.5362
Quateia sp. ex Otidiphaps nobilis	76.1006	73.5849	72.327	82.3899	88.3929
Ricinus sp. ex Bleda syndactylus	73.7003	75.5352	74.6177	70.948	73.3945
Ricinus sp. ex Junco hyemalis	73.7279	75.3894	69.1589	76.6355	77.0492
Ricinus sp. ex Myiothlypis luteoviridis	76.5792	76.0933	72.3032	81.3411	82.8829
Ricinus sp. ex Turdus migratorius	76.6865	77.6786	69.9405	82.4405	85
Trimenopon sp. ex Cavia aperea	77.6777	80.1802	72.3724	80.4805	83.7838
Trinoton sp. ex Anas platyrhynchos	69.8806	65.5647	68.0441	76.0331	78.9157
Trinoton sp. ex Cygnus atratus	76.7593	74.1667	68.8889	87.2222	95.7143
Trinoton sp. ex Dendrocygna eytoni	82.4953	81.0056	75.1397	91.3408	93.6937
Trochiliphagus sp. ex Thalurania colombica	81.1861	77.6074	76.3804	89.5706	90.9091
Trochiloecetes sp. ex Archilochus colubris	80.8838	80.6916	74.0634	87.8963	90.2913
Turacoeca sp. ex Ruwenzorornis johnstoni	72.2567	71.7391	68.9441	76.087	74.7899
