# Supplementary material for: Mitochondrial genome fragmentation is correlated with increased rates of molecular evolution
Source: PLoS Genet. 2024 May 3;20(5):e1011266. doi: 10.1371/journal.pgen.1011266 (PMC11095710; doi:10.1371/journal.pgen.1011266)
Supplement: S13 Table — Computed from entire gene sequences, different codon sets, and fourfold degenerate sites. (XLSX) [file pgen.1011266.s025.xlsx]

## Sheet: Sheet1
S13 Table. AT contents of nad3 genes. Computed from entire gene sequences, different codon sets, and fourfold degenerate sites.
Louse	total AT content	AT content for 1st position	AT content for 2nd position	AT content for 3rd position	AT content for 4x degenerate sites
Actornithophilus sp. ex Charadrius vociferus	66.9444	67.5	70	63.3333	70.4545
Amyrsidea sp. ex Ortalis vetula	75	64.3939	72.7273	87.8788	80.4348
Amyrsidea sp. ex Penelope jacquacu	80.1527	73.2824	75.5725	91.6031	89.1892
Aotiella sp. ex Aotus trivirgatus	75.3731	71.6418	71.6418	82.8358	82.6087
Apterygon sp. ex Apteryx sp.	72.6776	61.4754	73.7705	82.7869	82.9787
Austromenopon sp. ex Fulmarus glacialis	61.7816	56.8966	67.2414	61.2069	57.4074
Austromenopon sp. ex Hydroprogne caspia	61.5213	65.7718	53.6913	65.1007	74.359
Bonomiella sp. ex Columba arquatrix	71.916	66.9291	70.8661	77.9528	80
Bonomiella sp. ex Columba livia	72.9306	63.0872	76.5101	79.1946	86.2745
Chapinia sp. ex Tockus erythrorhynchus	76.0101	66.6667	76.5152	84.8485	86.6667
Chinchillophaga sp. ex Dolichotis patagonum	80.3618	77.5194	75.969	87.5969	94.1176
Ciconiphilus sp. ex Ardea herodias	72.6098	67.4419	73.6434	76.7442	77.551
Ciconiphilus sp. ex Ardea melanocephala	70.2381	69.2857	69.2857	72.1429	74.0741
Colimenopon sp. ex Colius colius	80.6452	75.8065	77.4194	88.7097	87.8788
Colpocephalum (Aquiligogus) sp. ex Buteo jamaicensis	78.7115	67.2269	73.1092	95.7983	97.619
Colpocephalum (Pelecanigogus) sp. ex Pelecanus erythrorhynchos	76.2527	72.549	71.2418	84.9673	87.5
Colpocephalum (Vulturigogus) sp. ex Cathartes aura	73.8506	71.5517	71.5517	78.4483	75
Colpocephalum sp. ex Chunga burmeisteri	76.1494	67.2414	74.1379	87.069	90
Cuculiphilus sp. ex Scythrops novaehollandiae	74.4444	70	71.6667	81.6667	77.2727
Cummingsia maculata ex Lestoros inca	77.5758	61.8182	76.3636	94.5455	93.1034
Dennyus (Collodennyus) sp. ex Aerodramus papuensis	81.8519	75.5556	72.2222	97.7778	96.6667
Dennyus (Collodennyus) sp. ex Collocalia esculenta	79.602	74.6269	75.3731	88.806	89.1892
Dennyus (Dennyus) sp. ex Chaetura egregia	68.5333	64	72.8	68.8	64.4444
Dennyus (Dennyus) sp. ex Chaetura spinicaudus	70.6349	67.4603	73.0159	71.4286	61.3636
Dennyus (Dennyus) sp. ex Cypseloides senex	74.0741	70.0855	71.7949	80.3419	71.7949
Dicteisia sp. ex Chauna torquata	75.5747	66.3793	73.2759	87.069	88.3721
Eidmanniella sp. ex Morus bassanus	69.4215	66.9421	66.1157	75.2066	79.6296
Eomenopon sp. ex Trichoglossus haematodus	68.1287	64.9123	68.4211	71.0526	61.7021
Franciscoloa sp. ex Calyptorhynchus banksii	71.3889	67.5	70	76.6667	73.913
Franciscoloa sp. ex Calyptorhynchus banksii	71.3889	67.5	70	76.6667	73.913
Fregatiella sp. ex Fregata magnificens	61.1111	57.3333	67.3333	58.6667	57.3333
Gruimenopon sp. ex Antigone canadensis	69.2982	61.4035	67.5439	78.9474	84
Harrisonia sp. ex Proechimys gardneri	76.6082	75.4386	70.1754	84.2105	89.1892
Heterodoxus sp. ex Macropus (Notamacropus) agilis	80.236	69.0265	80.531	91.1504	93.5484
Heterodoxus spiniger ex Canis lupus	77.5811	68.1416	78.7611	85.8407	75.7576
Heteromenopon sp. ex Aratinga jandaya	72.7477	63.5135	70.9459	83.7838	79.661
Hoazineus sp. ex Opisthocomus hoazin	79.6569	76.4706	77.2059	85.2941	86.1111
Hohorstiella sp. ex Columba livia	49.8039	40	55.2941	54.1176	44.4444
Hohorstiella sp. ex Otidiphaps nobilis	79.3011	70.9677	77.4194	89.5161	95.2381
Holomenopon sp. ex Mareca strepera	83.9181	78.9474	78.0702	94.7368	90
Kelerimenopon (Kelerimenopon) sp. ex Pitta iris	78.4314	69.7479	74.7899	90.7563	94.1176
Kurodaia (Kurodaia) sp. ex Pandion haliaetus	76.6859	75.7225	78.0347	76.3006	74.4681
Laemobothrion (Eulaemobothrion) sp. ex Fulica americana	56.7204	57.2581	58.871	54.0323	54.2857
Laemobothrion (Eulaemobothrion) sp. ex Opisthocomus hoazin	62.1554	55.6391	67.6692	63.1579	62.1212
Laemobothrion (Eulaemobothrion) sp. ex Psophia crepitans	74.8148	68.8889	73.3333	82.2222	85.7143
Laemobothrion (Laemobothrion) sp. ex Cathartes aura	78.7879	74.2424	74.2424	87.8788	92.3077
Laemobothrion (Laemobothrion) sp. ex Ictinia mississippiensis	78.7634	70.9677	78.2258	87.0968	89.7436
Laemobothrion (Laemobothrion) tinnunculi ex Falco longipennis	80.0546	73.7705	79.5082	86.8852	91.4286
Machaerilaemus sp. ex Willisornis poecilinotus	72.7735	73.2824	73.2824	71.7557	82.2222
Macrogyropus costalimai ex Cinuculus paca	76.699	72.8155	72.8155	84.466	93.5484
Menacanthus sp. ex Melanerpes pucherani	77.7778	78.4038	72.3005	82.6291	75.8065
Menacanthus sp. ex Phyllastrephus albigularis	77.7778	68.9922	79.0698	85.2713	88.8889
Menacanthus sp. ex Pternistis ahantensis	77.6923	70	77.6923	85.3846	77.1429
Menacanthus sp. ex Ramphastos tucanus	81.3648	73.2283	77.9528	92.9134	90
Menopon sp. ex Gallus gallus	77.0833	71.875	78.125	81.25	81.5789
Meromenopon sp. ex Merops apiaster	75.06	71.9424	74.1007	79.1367	86.3636
Myrsidea sp. ex Bleda syndactylus	74.5679	71.1111	71.1111	81.4815	81.25
Myrsidea sp. ex Corcorax melanorhamphos	66.6667	64.2336	72.9927	62.7737	77.3585
Myrsidea sp. ex Eurylaimus javanicus	63.0363	50.495	71.2871	67.3267	71.7391
Myrsidea sp. ex Gymnobucco calvus	65.1709	62.8205	70.5128	62.1795	70.7692
Myrsidea sp. ex Hylocichla mustelina	66.4444	60	72.6667	66.6667	73.1343
Myrsidea sp. ex Myiothlypis luteoviridis	72.2222	70.3704	66.0494	80.2469	92.6829
Myrsidea sp. ex Philepitta castanea	61.0229	55.0265	63.4921	64.5503	71.2871
Myrsidea sp. 1 ex Ramphastos tucanus	68.6869	55.303	72.7273	78.0303	83.3333
Myrsidea sp. 2 ex Ramphastos tucanus	68.6869	54.5455	73.4848	78.0303	85
Myrsidea sp. ex Rollandia rolland?	67.5862	57.931	70.3448	74.4828	87.8788
Myrsidea sp. ex Tyrannus melancholicus	71.393	64.9254	73.8806	75.3731	83.6735
Niethammerella sp. ex Lipaugus vociferans	71.2719	63.1579	66.4474	84.2105	81.25
Nosopon sp. ex Falco sparverius	73.5632	69.8276	71.5517	79.3103	83.7209
Numidicola sp. ex Numida meleagris	71.875	66.4062	71.875	77.3438	72.549
Odoriphila sp. ex Phoeniculus bollei	74.4511	74.8503	66.4671	82.0359	85.7143
Osborniella crotophagae ex Crotophaga ani	80.9942	75.4386	72.807	94.7368	94.2857
Piagetiella sp. ex Pelecanus erythrorhynchos	76.0101	76.5152	68.9394	82.5758	88.3721
Plegadiphilus sp. ex Plegadis chihi	78.6885	69.6721	80.3279	86.0656	82.7586
Pseudomenopon sp. ex Fulica americana	74.2424	75	68.75	78.9773	79.6875
Psittacobrosus sp. ex Pionus senilis	73.0556	65	68.3333	85.8333	82.2222
Psittacomenopon sp. ex Poicephalus gulielmi	71.256	68.1159	67.3913	78.2609	75
Quateia sp. ex Otidiphaps nobilis	72.7273	67.4242	73.4848	77.2727	75
Ricinus sp. ex Bleda syndactylus	69.5767	66.6667	69.0476	73.0159	78.8462
Ricinus sp. ex Junco hyemalis	75.6522	71.3043	71.3043	84.3478	93.0233
Ricinus sp. ex Myiothlypis luteoviridis	76.3158	69.2982	75.4386	84.2105	79.4872
Ricinus sp. ex Turdus migratorius	77.9376	73.3813	76.259	84.1727	75.6098
Trimenopon sp. ex Cavia aperea	76.7442	73.6434	69.7674	86.8217	93.0233
Trinoton sp. ex Anas platyrhynchos	65.6184	57.8616	66.6667	72.327	68.75
Trinoton sp. ex Cygnus atratus	76.2763	74.7748	65.7658	88.2883	90.9091
Trinoton sp. ex Dendrocygna eytoni	76.7442	68.9922	72.093	89.1473	92.6829
Trochiliphagus sp. ex Thalurania colombica	78.3476	69.2308	72.6496	93.1624	92.8571
Trochiloecetes sp. ex Archilochus colubris	75.9563	72.1311	70.4918	85.2459	79.4872
Turacoeca sp. ex Ruwenzorornis johnstoni	75.8065	70.1613	75.8065	81.4516	80.9524
