# Supplementary material for: Mitochondrial genome fragmentation is correlated with increased rates of molecular evolution
Source: PLoS Genet. 2024 May 3;20(5):e1011266. doi: 10.1371/journal.pgen.1011266 (PMC11095710; doi:10.1371/journal.pgen.1011266)
Supplement: S14 Table — Computed from entire gene sequences, different codon sets, and fourfold degenerate sites. (XLSX) [file pgen.1011266.s026.xlsx]

## Sheet: Sheet1
S14 Table. AT contents of nad4 genes. Computed from entire gene sequences, different codon sets, and fourfold degenerate sites.
Louse	total AT content	AT content for 1st position	AT content for 2nd position	AT content for 3rd position	AT content for 4x degenerate sites
Actornithophilus sp. ex Charadrius vociferus	65.7971	66.087	69.1304	62.1739	62.3762
Amyrsidea sp. ex Ortalis vetula	77.7552	75.6592	72.0081	85.5984	87.7301
Amyrsidea sp. ex Penelope jacquacu	77.0313	75.6238	70.8253	84.6449	83.3333
Aotiella sp. ex Aotus trivirgatus	69.3122	66.2132	66.8934	74.8299	73.4694
Apterygon sp. ex Apteryx sp.	67.4948	67.0807	62.94	72.4638	68.5841
Austromenopon sp. ex Fulmarus glacialis	62.5949	61.9048	62.7329	63.147	62.1739
Austromenopon sp. ex Hydroprogne caspia	61.6667	57.5	59.5833	67.9167	73.6641
Bonomiella sp. ex Columba arquatrix	68.7243	66.6667	64.1975	75.3086	79.8246
Bonomiella sp. ex Columba livia	71.345	69.0789	67.1053	77.8509	82.1053
Chapinia sp. ex Tockus erythrorhynchus	74.8695	70.9172	68.6801	85.0112	85.0575
Chinchillophaga sp. ex Dolichotis patagonum	80.8111	79.2285	73.5905	89.6142	97.0297
Ciconiphilus sp. ex Ardea herodias	70.3364	71.3303	67.4312	72.2477	66.474
Ciconiphilus sp. ex Ardea melanocephala	67.737	68.8073	67.8899	66.5138	62.3596
Colimenopon sp. ex Colius colius	81.2684	78.7611	73.4513	91.5929	91.7293
Colpocephalum (Aquiligogus) sp. ex Buteo jamaicensis	76.546	73.5294	67.6471	88.4615	89.881
Colpocephalum (Pelecanigogus) sp. ex Pelecanus erythrorhynchos	77.0404	73.6842	70.2517	87.1854	88.2353
Colpocephalum (Vulturigogus) sp. ex Cathartes aura	73.5099	70.6402	67.5497	82.34	84.2391
Colpocephalum sp. ex Chunga burmeisteri	73.2278	71.4932	66.7421	81.448	88.7097
Cuculiphilus sp. ex Scythrops novaehollandiae	76.8999	75.8465	70.8804	83.9729	78.169
Cummingsia maculata ex Lestoros inca	82.0675	77.8481	75	93.3544	93.4066
Dennyus (Collodennyus) sp. ex Aerodramus papuensis	79.8643	73.3032	74.6606	91.629	89.9281
Dennyus (Collodennyus) sp. ex Collocalia esculenta	79.0816	71.9388	73.2143	92.0918	90.2256
Dennyus (Dennyus) sp. ex Chaetura egregia	73.01	66.4179	71.6418	80.9701	76.1905
Dennyus (Dennyus) sp. ex Chaetura spinicaudus	79.798	78.0303	78.0303	83.3333	71.6198
Dennyus (Dennyus) sp. ex Cypseloides senex	76.1251	71.8535	72.0824	84.4394	82.2785
Dicteisia sp. ex Chauna torquata	74.4395	71.3004	65.9193	86.0987	85.3107
Eidmanniella sp. ex Morus bassanus	71.5596	69.0367	68.8073	76.8349	72.6257
Eomenopon sp. ex Trichoglossus haematodus	73.7443	76.0274	65.7534	79.4521	82.7381
Franciscoloa sp. ex Calyptorhynchus banksii	70.5794	66.8172	69.9774	74.9436	74.1573
Franciscoloa sp. ex Calyptorhynchus banksii	70.5794	66.8172	69.9774	74.9436	74.1573
Fregatiella sp. ex Fregata magnificens	61.8421	65	61.0526	59.4737	58.7838
Gliricola sp. ex Proechimys gardneri	76.4901	72.8477	74.1722	82.4503	90.3846
Gruimenopon sp. ex Antigone canadensis	70.1541	68.6131	66.91	74.9392	78.0347
Harrisonia sp. ex Proechimys gardneri	76.8392	73.297	74.9319	82.2888	86.8852
Heterodoxus sp. ex Macropus (Notamacropus) agilis	80.7721	79.0646	73.4967	89.755	90.6977
Heterodoxus spiniger ex Canis lupus	76.963	76.4444	73.3333	81.1111	80
Heteromenopon sp. ex Aratinga jandaya	76.3198	75.1131	68.0995	85.7466	85.8974
Hoazineus sp. ex Opisthocomus hoazin	78.2328	76.0776	73.4914	85.1293	84
Hohorstiella sp. ex Columba livia	53.9789	52.2538	56.7613	52.9215	56.6092
Hohorstiella sp. ex Otidiphaps nobilis	78.6092	77.7778	71.6553	86.3946	87.1622
Holomenopon sp. ex Mareca strepera	82.3115	81.1839	77.5899	88.1607	92
Kelerimenopon (Kelerimenopon) sp. ex Pitta iris	80.206	79.9117	70.6402	90.0662	86.9863
Kurodaia (Kurodaia) sp. ex Pandion haliaetus	74.5852	73.0769	70.8145	79.8643	81.1688
Laemobothrion (Eulaemobothrion) sp. ex Fulica americana	56.1286	54.7085	63.4529	50.2242	47.9675
Laemobothrion (Eulaemobothrion) sp. ex Opisthocomus hoazin	66.5192	61.2832	65.0442	73.2301	70.1835
Laemobothrion (Eulaemobothrion) sp. ex Psophia crepitans	74.7596	70.6731	68.0288	85.5769	85.5422
Laemobothrion (Laemobothrion) sp. ex Cathartes aura	75.0958	73.1034	71.954	80.2299	80.2632
Laemobothrion (Laemobothrion) sp. ex Ictinia mississippiensis	76.6894	75.6264	72.4374	82.0046	80.3922
Laemobothrion (Laemobothrion) tinnunculi ex Falco longipennis	77.4775	75.2599	71.9335	85.2391	84.5714
Machaerilaemus sp. ex Willisornis poecilinotus	68.7075	66.6667	67.8005	71.6553	69.5652
Macrogyropus costalimai ex Cinuculus paca	74.2708	70.625	68.4375	83.75	88.2353
Menacanthus sp. ex Melanerpes pucherani	75.82	73.913	68.4211	85.1259	86.5854
Menacanthus sp. ex Phyllastrephus albigularis	75.6264	73.5763	73.1207	80.1822	82.9932
Menacanthus sp. ex Pternistis ahantensis	77.8284	74.2597	70.8428	88.3827	87.3418
Menacanthus sp. ex Ramphastos tucanus	76.8247	74.9436	69.9774	85.553	86.1635
Menopon sp. ex Gallus gallus	74.3707	70.2517	71.8535	81.0069	81.6993
Meromenopon sp. ex Merops apiaster	75.7919	74.4344	71.267	81.6742	75.7143
Myrsidea sp. ex Bleda syndactylus	71.8894	65.8986	69.5853	80.1843	77.7174
Myrsidea sp. ex Corcorax melanorhamphos	63.4238	60.8597	64.4796	64.9321	69.0265
Myrsidea sp. ex Eurylaimus javanicus	62.9538	59.901	63.8614	65.099	66.1692
Myrsidea sp. ex Gymnobucco calvus	62.004	57.7381	64.881	63.3929	65.8824
Myrsidea sp. ex Hylocichla mustelina	63.2399	60.7477	63.785	65.1869	66.21
Myrsidea sp. ex Myiothlypis luteoviridis	69.0045	65.1584	66.7421	75.1131	79.3103
Myrsidea sp. ex Philepitta castanea	57.9186	53.8462	64.2534	55.6561	61.2245
Myrsidea sp. 1 ex Ramphastos tucanus	68.9907	63.5458	66.9323	76.494	77.6316
Myrsidea sp. 2 ex Ramphastos tucanus	68.7251	62.9482	67.3307	75.8964	77.8261
Myrsidea sp. ex Rollandia rolland?	65.1904	59.9068	65.2681	70.3963	73.5849
Myrsidea sp. ex Tyrannus melancholicus	66.5612	62.3418	64.2405	73.1013	78.7097
Niethammerella sp. ex Lipaugus vociferans	74.5219	72.1311	68.0328	83.4016	86.7725
Nosopon sp. ex Falco sparverius	72.5	70.4545	69.0909	77.9545	81.6568
Numidicola sp. ex Numida meleagris	71.6105	68.3146	68.0899	78.427	77.5862
Odoriphila sp. ex Phoeniculus bollei	74.2664	71.5576	67.9458	83.2957	84.6591
Osborniella crotophagae ex Crotophaga ani	78.1227	74.9446	70.0665	89.357	89.8089
Plegadiphilus sp. ex Plegadis chihi	81.0606	78.8636	74.0909	90.2273	90.0763
Pseudomenopon sp. ex Fulica americana	75.0367	74.4493	70.2643	80.3965	73.125
Psittacobrosus sp. ex Pionus senilis	73.2426	69.6145	68.0272	82.0862	75.5814
Psittacomenopon sp. ex Poicephalus gulielmi	71.1111	69.8851	65.2874	78.1609	77.5956
Quateia sp. ex Otidiphaps nobilis	72.803	71.8182	65.2273	81.3636	77.1739
Ricinus sp. ex Bleda syndactylus	70.5247	71.2963	67.8241	72.4537	78.0899
Ricinus sp. ex Junco hyemalis	71.5504	67.2093	69.0698	78.3721	81.8681
Ricinus sp. ex Myiothlypis luteoviridis	76.092	74.4828	70	83.7931	80.5825
Ricinus sp. ex Myiothlypis luteoviridis	76.5808	75.8782	71.4286	82.4356	78.4722
Ricinus sp. ex Turdus migratorius	75.6022	71.7949	71.3287	83.683	90.625
Trimenopon sp. ex Cavia aperea	79.6296	76.3889	73.8426	88.6574	90.6475
Trinoton sp. ex Anas platyrhynchos	66.2568	61.6803	64.959	72.1311	66.3793
Trinoton sp. ex Cygnus atratus	76.03	72.3596	68.764	86.9663	90.2299
Trinoton sp. ex Dendrocygna eytoni	77.2812	72.6257	68.9944	90.2235	86.7188
Trochiliphagus sp. ex Thalurania colombica	76.4454	73.6617	72.591	83.0835	82.716
Trochiloecetes sp. ex Archilochus colubris	80.3101	78.6047	70.6977	91.6279	92.8058
Turacoeca sp. ex Ruwenzorornis johnstoni	73.8863	72.8111	71.8894	76.9585	74.6835
