# Supplementary material for: Mitochondrial genome fragmentation is correlated with increased rates of molecular evolution
Source: PLoS Genet. 2024 May 3;20(5):e1011266. doi: 10.1371/journal.pgen.1011266 (PMC11095710; doi:10.1371/journal.pgen.1011266)
Supplement: S15 Table — Computed from entire gene sequences, different codon sets, and fourfold degenerate sites. (XLSX) [file pgen.1011266.s027.xlsx]

## Sheet: Sheet1
S15 Table. AT contents of nad4l genes. Computed from entire gene sequences, different codon sets, and fourfold degenerate sites.
Louse	total AT content	AT content for 1st position	AT content for 2nd position	AT content for 3rd position	AT content for 4x degenerate sites
Actornithophilus sp. ex Charadrius vociferus	64.4654	63.2075	67.9245	62.2642	62
Amyrsidea sp. ex Ortalis vetula	79.8246	80.7018	76.3158	82.4561	77.1429
Amyrsidea sp. ex Penelope jacquacu	84.0979	86.2385	77.0642	88.9908	90
Aotiella sp. ex Aotus trivirgatus	76.6026	75	76.9231	77.8846	77.7778
Apterygon sp. ex Apteryx sp.	65.9204	62.6866	64.1791	70.8955	73.8462
Austromenopon sp. ex Fulmarus glacialis	64.7696	63.4146	66.6667	64.2276	53.5714
Austromenopon sp. ex Hydroprogne caspia	64.2857	63.4921	63.4921	65.873	65.5738
Bonomiella sp. ex Columba arquatrix	71.2821	69.2308	70.7692	73.8462	70.9091
Bonomiella sp. ex Columba livia	76.0684	73.5043	77.7778	76.9231	85.3659
Chapinia sp. ex Tockus erythrorhynchus	82.6241	78.7234	78.7234	90.4255	93.1034
Chinchillophaga sp. ex Dolichotis patagonum	82.1212	75.4545	81.8182	89.0909	81.8182
Ciconiphilus sp. ex Ardea herodias	74.0741	79.798	73.7374	68.6869	66.6667
Ciconiphilus sp. ex Ardea melanocephala	75.3333	80	75	71	81.25
Colimenopon sp. ex Colius colius	80.0654	81.3725	71.5686	87.2549	97.0588
Colpocephalum (Aquiligogus) sp. ex Buteo jamaicensis	80.112	79.8319	77.3109	83.1933	84.375
Colpocephalum (Pelecanigogus) sp. ex Pelecanus erythrorhynchos	79.056	74.3363	76.1062	86.7257	77.1429
Colpocephalum (Vulturigogus) sp. ex Cathartes aura	77.8761	77.8761	73.4513	82.3009	82.0513
Colpocephalum sp. ex Chunga burmeisteri	79.5139	79.1667	73.9583	85.4167	86.6667
Cuculiphilus sp. ex Scythrops novaehollandiae	80.4281	76.1468	77.9817	87.156	84.2105
Cummingsia maculata ex Lestoros inca	84.0336	83.1933	81.5126	87.395	88.8889
Dennyus (Collodennyus) sp. ex Aerodramus papuensis	84.0426	78.7234	77.6596	95.7447	96.2963
Dennyus (Collodennyus) sp. ex Collocalia esculenta	84.7518	80.8511	80.8511	92.5532	95.8333
Dennyus (Dennyus) sp. ex Chaetura egregia	73.6018	74.4966	75.8389	70.4698	60.4167
Dennyus (Dennyus) sp. ex Chaetura spinicaudus	76.5677	73.2673	77.2277	79.2079	79.4118
Dennyus (Dennyus) sp. ex Cypseloides senex	81.8452	76.7857	82.1429	86.6071	84.375
Dicteisia sp. ex Chauna torquata	77.044	75.4717	74.5283	81.1321	91.8919
Eidmanniella sp. ex Morus bassanus	71.6981	81.1321	58.4906	75.4717	78.9474
Eomenopon sp. ex Trichoglossus haematodus	76.6667	77.2727	71.8182	80.9091	83.3333
Franciscoloa sp. ex Calyptorhynchus banksii	74.4337	73.7864	70.8738	78.6408	80.4878
Franciscoloa sp. ex Calyptorhynchus banksii	74.4337	73.7864	70.8738	78.6408	80.4878
Fregatiella sp. ex Fregata magnificens	59	65	60	52	50.9091
Gliricola sp. ex Proechimys gardneri	82.2695	77.6596	82.9787	86.1702	100
Gruimenopon sp. ex Antigone canadensis	74.1047	71.0744	72.7273	78.5124	81.5789
Heterodoxus sp. ex Macropus (Notamacropus) agilis	81.1881	76.2376	79.2079	88.1188	82.7586
Heterodoxus spiniger ex Canis lupus	81.9367	74.8603	81.5642	89.3855	88.8889
Heteromenopon sp. ex Aratinga jandaya	78.2313	75.5102	67.3469	91.8367	86.3636
Hoazineus sp. ex Opisthocomus hoazin	81.9572	84.4037	76.1468	85.3211	84.8485
Hohorstiella sp. ex Columba livia	52.8302	48.1132	57.5472	52.8302	60.3175
Hohorstiella sp. ex Otidiphaps nobilis	80.2083	77.0833	73.9583	89.5833	94.4444
Holomenopon sp. ex Mareca strepera	81.3008	83.7398	73.1707	86.9919	83.7209
Kelerimenopon (Kelerimenopon) sp. ex Pitta iris	81.1881	81.1881	74.2574	88.1188	96.6667
Kurodaia (Kurodaia) sp. ex Pandion haliaetus	79.8611	77.0833	78.125	84.375	96.5517
Laemobothrion (Eulaemobothrion) sp. ex Fulica americana	63.6364	70	64.5455	56.3636	50.9091
Laemobothrion (Eulaemobothrion) sp. ex Opisthocomus hoazin	67.7778	67.7778	62.2222	73.3333	63.8298
Laemobothrion (Eulaemobothrion) sp. ex Psophia crepitans	78.9308	70.7547	79.2453	86.7925	93.9394
Laemobothrion (Laemobothrion) sp. ex Cathartes aura	77.673	81.1321	72.6415	79.2453	77.5
Laemobothrion (Laemobothrion) sp. ex Ictinia mississippiensis	77.1605	68.5185	75.9259	87.037	86.3636
Laemobothrion (Laemobothrion) tinnunculi ex Falco longipennis	75.3813	78.4314	67.9739	79.7386	80.597
Machaerilaemus sp. ex Willisornis poecilinotus	72.7891	74.4898	75.5102	68.3673	64.1026
Macrogyropus costalimai ex Cinuculus paca	76.8421	76.8421	73.6842	80	93.3333
Menacanthus sp. ex Melanerpes pucherani	82.263	83.4862	82.5688	80.7339	81.4815
Menacanthus sp. ex Phyllastrephus albigularis	84.0426	87.234	77.6596	87.234	80
Menacanthus sp. ex Pternistis ahantensis	79.4393	83.1776	76.6355	78.5047	77.4194
Menacanthus sp. ex Ramphastos tucanus	81.4815	83.7607	76.9231	83.7607	84.375
Menopon sp. ex Gallus gallus	72.4638	73.913	73.913	69.5652	69.697
Meromenopon sp. ex Merops apiaster	77.5758	75.4545	75.4545	81.8182	80.4878
Myrsidea sp. ex Bleda syndactylus	75.2294	79.8165	75.2294	70.6422	72.2222
Myrsidea sp. ex Corcorax melanorhamphos	72.9373	68.3168	79.2079	71.2871	66.6667
Myrsidea sp. ex Eurylaimus javanicus	68.7135	65.7895	68.4211	71.9298	83.6364
Myrsidea sp. ex Gymnobucco calvus	68.8073	68.8073	66.9725	70.6422	77.3585
Myrsidea sp. ex Hylocichla mustelina	67.4157	70.7865	68.5393	62.9213	63.1579
Myrsidea sp. ex Myiothlypis luteoviridis	75.6944	76.0417	69.7917	81.25	78.3784
Myrsidea sp. ex Philepitta castanea	62.6911	62.3853	66.055	59.633	60.3448
Myrsidea sp. 1 ex Ramphastos tucanus	74.0351	72.6316	71.5789	77.8947	77.5
Myrsidea sp. 2 ex Ramphastos tucanus	74.0351	72.6316	71.5789	77.8947	77.5
Myrsidea sp. ex Rollandia rolland?	68.2243	70.0935	66.3551	68.2243	69.8113
Myrsidea sp. ex Tyrannus melancholicus	75.0877	75.7895	71.5789	77.8947	76.3158
Niethammerella sp. ex Lipaugus vociferans	73.8095	72.449	66.3265	82.6531	76.7442
Nosopon sp. ex Falco sparverius	74.6177	76.1468	74.3119	73.3945	79.4872
Numidicola sp. ex Numida meleagris	80.3333	79	75	87	82.8571
Odoriphila sp. ex Phoeniculus bollei	74.9235	73.3945	72.4771	78.8991	86.8421
Osborniella crotophagae ex Crotophaga ani	82.9861	82.2917	77.0833	89.5833	88
Plegadiphilus sp. ex Plegadis chihi	82.7044	82.0755	77.3585	88.6792	96.9697
Pseudomenopon sp. ex Fulica americana	70.405	70.0935	70.0935	71.028	77.2727
Psittacobrosus sp. ex Pionus senilis	77.7778	81.0811	68.4685	83.7838	87.8049
Psittacomenopon sp. ex Poicephalus gulielmi	73.2087	75.7009	68.2243	75.7009	67.5
Quateia sp. ex Otidiphaps nobilis	77.6632	77.3196	67.0103	88.6598	85.3659
Ricinus sp. ex Bleda syndactylus	71.1779	72.1805	66.9173	74.4361	70.6897
Ricinus sp. ex Junco hyemalis	78.4314	75.4902	76.4706	83.3333	88.5714
Ricinus sp. ex Myiothlypis luteoviridis	77.7778	75	72.7273	85.6061	82.3529
Ricinus sp. ex Turdus migratorius	75.3521	77.4648	67.6056	80.9859	81.1321
Trimenopon sp. ex Cavia aperea	83.792	80.7339	78.8991	91.7431	87.5
Trinoton sp. ex Anas platyrhynchos	71.3396	76.6355	71.028	66.3551	60.9756
Trinoton sp. ex Cygnus atratus	74.6795	68.2692	69.2308	86.5385	94
Trinoton sp. ex Dendrocygna eytoni	79.4038	78.0488	74.7967	85.3659	86.8421
Trochiliphagus sp. ex Thalurania colombica	80.5797	75.6522	79.1304	86.9565	80.5556
Trochiloecetes sp. ex Archilochus colubris	80.1587	76.1905	78.5714	85.7143	80.1587
Turacoeca sp. ex Ruwenzorornis johnstoni	78.5479	78.2178	77.2277	80.198	79.3103
