# Supplementary material for: Mitochondrial genome fragmentation is correlated with increased rates of molecular evolution
Source: PLoS Genet. 2024 May 3;20(5):e1011266. doi: 10.1371/journal.pgen.1011266 (PMC11095710; doi:10.1371/journal.pgen.1011266)
Supplement: S16 Table — Computed from entire gene sequences, different codon sets, and fourfold degenerate sites. (XLSX) [file pgen.1011266.s028.xlsx]

## Sheet: Sheet1
S16 Table. AT contents of nad5 genes. Computed from entire gene sequences, different codon sets, and fourfold degenerate sites.
Louse	total AT content	AT content for 1st position	AT content for 2nd position	AT content for 3rd position	AT content for 4x degenerate sites
Actornithophilus sp. ex Charadrius vociferus	65.8228	65.4611	65.642	66.3653	66.0232
Amyrsidea sp. ex Ortalis vetula	76.4988	75	66.9065	87.5899	87.5598
Amyrsidea sp. ex Penelope jacquacu	76.9841	78.022	68.4982	84.4322	82.1053
Aotiella sp. ex Aotus trivirgatus	68.6789	65.3543	65.6168	75.0656	72.5714
Apterygon sp. ex Apteryx sp.	70.4152	68.3391	65.3979	77.5087	74.7934
Austromenopon sp. ex Fulmarus glacialis	63.9468	64.2361	60.7639	66.8403	63.7681
Austromenopon sp. ex Hydroprogne caspia	65.2976	61.25	65.1786	69.4643	75.4579
Bonomiella sp. ex Columba arquatrix	70.151	68.2927	65.331	76.8293	76.0684
Bonomiella sp. ex Columba livia	70.5747	68.4483	64.1379	79.1379	82.5581
Chapinia sp. ex Tockus erythrorhynchus	74.0026	69.4981	67.9537	84.556	86.7925
Chinchillophaga sp. ex Dolichotis patagonum	81.1713	81.1166	74.5484	87.8489	95.0276
Ciconiphilus sp. ex Ardea herodias	66.1578	63.6132	64.631	70.229	71.7277
Ciconiphilus sp. ex Ardea melanocephala	65.9574	66.844	65.9574	65.0709	60.4839
Colimenopon sp. ex Colius colius	79.9526	78.2918	70.4626	91.1032	91.0526
Colpocephalum (Aquiligogus) sp. ex Buteo jamaicensis	75.7362	70.6714	68.3746	88.1625	88.9401
Colpocephalum (Pelecanigogus) sp. ex Pelecanus erythrorhynchos	76.6264	73.4024	68.5665	87.9102	87.3832
Colpocephalum (Vulturigogus) sp. ex Cathartes aura	74.9853	74.6903	66.0177	84.2478	82.6291
Colpocephalum sp. ex Chunga burmeisteri	73.1563	71.1504	67.6106	80.708	80.4545
Cuculiphilus sp. ex Scythrops novaehollandiae	74.1559	73.849	67.9558	80.663	75.3769
Dennyus (Collodennyus) sp. ex Aerodramus papuensis	78.6715	73.6746	70.0183	92.3218	91.3265
Dennyus (Collodennyus) sp. ex Collocalia esculenta	80	75.1852	71.8519	92.963	90.4494
Dennyus (Dennyus) sp. ex Chaetura egregia	72.5191	72.7099	68.7023	76.145	74
Dennyus (Dennyus) sp. ex Chaetura spinicaudus	71.5658	68.8761	67.4352	78.3862	77.3973
Dicteisia sp. ex Chauna torquata	76.6667	76.1404	69.8246	84.0351	88.3249
Eidmanniella sp. ex Morus bassanus	70.1961	68.2353	62.7451	79.6078	82.7586
Eomenopon sp. ex Trichoglossus haematodus	72.4158	70.0348	68.2927	78.9199	79.4521
Franciscoloa sp. ex Calyptorhynchus banksii	72.9571	72.3104	68.4303	78.1305	78.1818
Franciscoloa sp. ex Calyptorhynchus banksii	72.9571	72.3104	68.4303	78.1305	78.1818
Fregatiella sp. ex Fregata magnificens	63.6829	64.1944	63.6829	63.1714	66.1017
Gliricola sp. ex Proechimys gardneri	77.1044	76.7677	70.202	84.3434	92.8058
Gruimenopon sp. ex Antigone canadensis	72.8215	71.298	64.1682	82.9982	82.2511
Harrisonia sp. ex Proechimys gardneri	76.2515	75.641	71.4286	81.685	83.2432
Heterodoxus sp. ex Macropus (Notamacropus) agilis	81.4947	77.9359	74.1993	92.3488	89.3491
Heterodoxus spiniger ex Canis lupus	80.6039	78.7456	78.0488	85.0174	89.8734
Heteromenopon sp. ex Aratinga jandaya	77.7395	75.7315	70.2238	87.2633	85.3535
Hoazineus sp. ex Opisthocomus hoazin	82.4859	84.7458	81.3559	81.3559	84.6154
Hohorstiella sp. ex Columba livia	54.5024	51.5008	58.7678	53.2385	55.1913
Hohorstiella sp. ex Otidiphaps nobilis	76.4636	73.8351	68.4588	87.0968	87.1287
Holomenopon sp. ex Mareca strepera	82.8115	80.2947	76.9797	91.1602	89.2617
Kelerimenopon (Kelerimenopon) sp. ex Pitta iris	80.4833	78.4387	71.3755	91.6357	92.0732
Kurodaia (Kurodaia) sp. ex Pandion haliaetus	75.2967	73.4628	69.7411	82.6861	82.7907
Laemobothrion (Eulaemobothrion) sp. ex Fulica americana	54.865	54.2373	58.3804	51.9774	51.2739
Laemobothrion (Eulaemobothrion) sp. ex Opisthocomus hoazin	66.7273	64	65.0909	71.0909	70.6349
Laemobothrion (Eulaemobothrion) sp. ex Psophia crepitans	74.2647	68.9338	66.7279	87.1324	90.2542
Laemobothrion (Laemobothrion) sp. ex Cathartes aura	75.4811	72.9981	70.3911	83.054	86.8687
Laemobothrion (Laemobothrion) sp. ex Ictinia mississippiensis	76.5866	73.7523	68.7616	87.2458	85.2217
Laemobothrion (Laemobothrion) tinnunculi ex Falco longipennis	77.2812	75.419	67.9702	88.4544	87.5648
Machaerilaemus sp. ex Willisornis poecilinotus	68.2432	67.5676	67.7365	69.4257	71.4286
Macrogyropus costalimai ex Cinuculus paca	72.0816	69.1983	66.6667	80.3797	79.2746
Menacanthus sp. ex Melanerpes pucherani	76.1702	75.7447	68.5106	84.2553	85.5422
Menacanthus sp. ex Phyllastrephus albigularis	75.3153	75.4955	70.8108	79.6396	76.9634
Menacanthus sp. ex Pternistis ahantensis	76.5561	73.4729	69.459	86.7365	86.6337
Menacanthus sp. ex Ramphastos tucanus	78.5714	78.7546	70.8791	86.0806	89.3258
Menopon sp. ex Gallus gallus	71.8318	68.4685	67.027	80	81.25
Meromenopon sp. ex Merops apiaster	75.641	74.9084	69.5971	82.4176	84.3902
Myrsidea sp. ex Bleda syndactylus	72.0624	69.6043	68.8849	77.6978	80.786
Myrsidea sp. ex Corcorax melanorhamphos	63.6894	63.0473	64.2732	63.7478	64.7887
Myrsidea sp. ex Eurylaimus javanicus	64.8841	61.8538	63.4581	69.3405	67.8832
Myrsidea sp. ex Gymnobucco calvus	63.7395	62.3656	62.1864	66.6667	67.0213
Myrsidea sp. ex Hylocichla mustelina	63.4508	62.7087	62.5232	65.1206	67.6364
Myrsidea sp. ex Myiothlypis luteoviridis	68.7387	66.2162	64.8649	75.1351	80.9249
Myrsidea sp. ex Philepitta castanea	59.5382	58.4337	60.8434	59.3373	58.4665
Myrsidea sp. 1 ex Ramphastos tucanus	67.8887	63.7475	64.7658	75.1527	81.8182
Myrsidea sp. 2 ex Ramphastos tucanus	67.7979	64.2534	63.8009	75.3394	82.0388
Myrsidea sp. ex Rollandia rolland?	65.3962	63.7024	62.4319	70.0544	70.566
Myrsidea sp. ex Tyrannus melancholicus	68.7346	68.5377	63.9586	73.7075	75.1678
Niethammerella sp. ex Lipaugus vociferans	73.6283	71.6814	66.0177	83.1858	83.8983
Nosopon sp. ex Falco sparverius	74.7567	72.6277	70.6204	81.0219	82.5243
Numidicola sp. ex Numida meleagris	75.5102	81.6327	75.5102	69.3878	80.5369
Odoriphila sp. ex Phoeniculus bollei	73.9286	73.5714	67.3214	80.8929	80.543
Osborniella crotophagae ex Crotophaga ani	79.5587	76.4808	71.9512	90.2439	89.4444
Piagetiella sp. ex Pelecanus erythrorhynchos	77.193	84.2105	84.2105	63.1579	84.4444
Plegadiphilus sp. ex Plegadis chihi	79.5009	79.6791	70.41	88.4135	86.1878
Pseudomenopon sp. ex Fulica americana	78.0847	74.4015	71.4549	88.3978	88.2979
Psittacobrosus sp. ex Pionus senilis	74.2958	72.007	68.4859	82.3944	85.0242
Psittacomenopon sp. ex Poicephalus gulielmi	71.3028	68.662	65.493	79.7535	76.7347
Quateia sp. ex Otidiphaps nobilis	72.0238	68.4524	64.5833	83.0357	81.1189
Ricinus sp. ex Bleda syndactylus	70.0963	70.2166	68.0505	72.0217	73.3624
Ricinus sp. ex Junco hyemalis	72.8458	71.4286	67.8571	79.2517	83.0508
Ricinus sp. ex Myiothlypis luteoviridis	74.7894	73.1047	70.7581	80.5054	82.6923
Ricinus sp. ex Turdus migratorius	73.3333	71.8519	66.2963	81.8519	85.2535
Trimenopon sp. ex Cavia aperea	78.2638	77.336	71.3718	86.0835	88.5714
Trinoton sp. ex Anas platyrhynchos	65.5803	65.5232	63.6364	67.5815	71.1679
Trinoton sp. ex Cygnus atratus	75.3571	71.0714	70.7143	84.2857	88.601
Trinoton sp. ex Dendrocygna eytoni	76.3699	73.1164	69.5205	86.4726	87.9227
Trochiliphagus sp. ex Thalurania colombica	77.0642	75.9633	69.5413	85.6881	85.4167
Trochiloecetes sp. ex Archilochus colubris	77.9851	76.306	70.8955	86.7537	84.9462
Turacoeca sp. ex Ruwenzorornis johnstoni	75.37	75.1332	72.1137	78.8632	75.9162
