# Supplementary material for: Mitochondrial genome fragmentation is correlated with increased rates of molecular evolution
Source: PLoS Genet. 2024 May 3;20(5):e1011266. doi: 10.1371/journal.pgen.1011266 (PMC11095710; doi:10.1371/journal.pgen.1011266)
Supplement: S17 Table — Computed from entire gene sequences, different codon sets, and fourfold degenerate sites. (XLSX) [file pgen.1011266.s029.xlsx]

## Sheet: Sheet1
S17 Table. AT contents of nad6 genes. Computed from entire gene sequences, different codon sets, and fourfold degenerate sites.
Louse	total AT content	AT content for 1st position	AT content for 2nd position	AT content for 3rd position	AT content for 4x degenerate sites
Actornithophilus sp. ex Charadrius vociferus	68.4588	66.129	70.9677	68.2796	67.5325
Amyrsidea sp. ex Ortalis vetula	78.75	76.875	73.125	86.25	86.7925
Amyrsidea sp. ex Penelope jacquacu	79.235	76.2295	81.9672	79.5082	87.8788
Aotiella sp. ex Aotus trivirgatus	69.3089	68.2927	68.2927	71.3415	77.4648
Apterygon sp. ex Apteryx sp.	74.0286	74.8466	69.3252	77.9141	75.8065
Austromenopon sp. ex Fulmarus glacialis	63.7523	57.9235	68.306	65.0273	64.1304
Austromenopon sp. ex Hydroprogne caspia	61.657	65.896	62.4277	56.6474	57.6087
Bonomiella sp. ex Columba arquatrix	74.9585	75.6219	74.6269	74.6269	74.6835
Bonomiella sp. ex Columba livia	74.8397	71.1538	72.1154	81.25	83.7209
Chapinia sp. ex Tockus erythrorhynchus	79.4727	76.8362	76.2712	85.3107	90.3226
Chinchillophaga sp. ex Dolichotis patagonum	81.6777	80.1325	77.4834	87.4172	86.0465
Ciconiphilus sp. ex Ardea herodias	65.9498	62.9032	65.5914	69.3548	61.7978
Ciconiphilus sp. ex Ardea melanocephala	66.4717	63.1579	68.4211	67.8363	63.0137
Colimenopon sp. ex Colius colius	84.8837	80.814	79.6512	94.186	92.8571
Colpocephalum (Aquiligogus) sp. ex Buteo jamaicensis	76.6046	72.6708	72.0497	85.0932	85.7143
Colpocephalum (Pelecanigogus) sp. ex Pelecanus erythrorhynchos	77.957	79.0323	72.5806	82.2581	84.4828
Colpocephalum (Vulturigogus) sp. ex Cathartes aura	74.9529	72.3164	69.4915	83.0508	82.3529
Colpocephalum sp. ex Chunga burmeisteri	74.9518	72.8324	72.2543	79.7688	85.7143
Cummingsia maculata ex Lestoros inca	85.9788	80.9524	84.127	92.8571	93.5484
Dennyus (Collodennyus) sp. ex Aerodramus papuensis	82.2368	78.2895	75	93.4211	88.6364
Dennyus (Collodennyus) sp. ex Collocalia esculenta	80.7606	79.1946	71.1409	91.9463	87.7551
Dennyus (Dennyus) sp. ex Chaetura spinicaudus	76.3514	73.6486	72.973	82.4324	76.3636
Dennyus (Dennyus) sp. ex Cypseloides senex	77.3504	73.7179	75	83.3333	75.9259
Dicteisia sp. ex Chauna torquata	76.1364	73.8636	69.3182	85.2273	81.5385
Eidmanniella sp. ex Morus bassanus	72.578	68.4729	67.9803	81.2808	85.0575
Eomenopon sp. ex Trichoglossus haematodus	77.2917	75	76.25	80.625	77.551
Franciscoloa sp. ex Calyptorhynchus banksii	74.5614	72.3684	68.4211	82.8947	84.6154
Franciscoloa sp. ex Calyptorhynchus banksii	74.5614	72.3684	68.4211	82.8947	84.6154
Fregatiella sp. ex Fregata magnificens	58.8889	60.5556	60.5556	55.5556	53.0612
Gliricola sp. ex Proechimys gardneri	83.5979	82.5397	84.127	84.127	80
Gruimenopon sp. ex Antigone canadensis	74.7748	75.1351	61.0811	88.1081	91.1392
Heterodoxus sp. ex Macropus (Notamacropus) agilis	81.445	79.3103	76.8473	88.1773	90.3226
Heterodoxus spiniger ex Canis lupus	82.7225	81.6754	75.9162	90.5759	92.8571
Heteromenopon sp. ex Aratinga jandaya	78.2435	75.4491	73.6527	85.6287	82.2581
Hoazineus sp. ex Opisthocomus hoazin	84.0319	81.4371	82.6347	88.024	82.5
Hohorstiella sp. ex Columba livia	52.7508	45.1456	57.767	55.3398	58.1967
Hohorstiella sp. ex Otidiphaps nobilis	79.2844	78.5311	76.2712	83.0508	83.3333
Holomenopon sp. ex Mareca strepera	83.6806	78.6458	83.8542	88.5417	84.4444
Kelerimenopon (Kelerimenopon) sp. ex Pitta iris	80.625	82.5	73.125	86.25	89.3617
Kurodaia (Kurodaia) sp. ex Pandion haliaetus	76.2183	74.269	72.5146	81.8713	80.9524
Laemobothrion (Eulaemobothrion) sp. ex Fulica americana	53.5294	49.4118	60.5882	50.5882	50.5051
Laemobothrion (Eulaemobothrion) sp. ex Opisthocomus hoazin	61.5226	58.642	59.2593	66.6667	71.9101
Laemobothrion (Eulaemobothrion) sp. ex Psophia crepitans	77.2812	69.2737	73.1844	89.3855	92.1875
Laemobothrion (Laemobothrion) sp. ex Cathartes aura	77.7778	77.4194	71.5054	84.4086	82.2581
Laemobothrion (Laemobothrion) sp. ex Ictinia mississippiensis	76.7619	73.7143	70.2857	86.2857	83.3333
Laemobothrion (Laemobothrion) tinnunculi ex Falco longipennis	76.8786	76.3006	68.2081	86.1272	85.9375
Machaerilaemus sp. ex Willisornis poecilinotus	68.6747	71.6867	68.6747	65.6627	63.0137
Macrogyropus costalimai ex Cinuculus paca	76.4826	74.8466	76.0736	78.5276	75.4717
Menacanthus sp. ex Melanerpes pucherani	83.2392	83.0508	83.0508	83.6158	78.9474
Menacanthus sp. ex Phyllastrephus albigularis	79.4118	77.6471	77.6471	82.9412	74.5098
Menacanthus sp. ex Pternistis ahantensis	74.2616	67.0886	74.0506	81.6456	79.3651
Menacanthus sp. ex Ramphastos tucanus	81.7143	76.5714	80	88.5714	88.6792
Menopon sp. ex Gallus gallus	74.7917	75.625	71.25	77.5	72.4138
Meromenopon sp. ex Merops apiaster	76.6478	76.2712	75.7062	77.9661	75.8621
Myrsidea sp. ex Bleda syndactylus	73.0952	68.5714	72.8571	77.8571	80.7018
Myrsidea sp. ex Corcorax melanorhamphos	66.4583	58.125	70.625	70.625	66.4583
Myrsidea sp. ex Eurylaimus javanicus	63.2696	55.414	68.1529	66.242	54.878
Myrsidea sp. ex Gymnobucco calvus	64.0449	62.3596	61.236	68.5393	65.625
Myrsidea sp. ex Hylocichla mustelina	61.5054	54.8387	64.5161	65.1613	65.9091
Myrsidea sp. ex Myiothlypis luteoviridis	68.3128	62.963	67.9012	74.0741	80.7692
Myrsidea sp. ex Philepitta castanea	56.9767	52.3256	63.9535	54.6512	64.8148
Myrsidea sp. 1 ex Ramphastos tucanus	68.1159	62.1118	65.8385	76.3975	81.9277
Myrsidea sp. 2 ex Ramphastos tucanus	68.323	62.7329	65.8385	76.3975	78.0488
Myrsidea sp. ex Rollandia rolland?	66.8488	66.1202	62.2951	72.1311	69.0722
Myrsidea sp. ex Tyrannus melancholicus	68.8442	64.3216	67.8392	74.3719	82.4176
Niethammerella sp. ex Lipaugus vociferans	75.2381	68	75.4286	82.2857	80.2817
Nosopon sp. ex Falco sparverius	74.6421	73.6196	68.7117	81.5951	84.127
Numidicola sp. ex Numida meleagris	70.7566	60.1227	73.0061	79.1411	83.3333
Odoriphila sp. ex Phoeniculus bollei	76.506	78.3133	68.6747	82.5301	84.058
Osborniella crotophagae ex Crotophaga ani	81.2865	78.3626	74.8538	90.6433	96.4286
Piagetiella sp. ex Pelecanus erythrorhynchos	77.7778	75	74.0196	84.3137	89.2308
Plegadiphilus sp. ex Plegadis chihi	85.5856	84.8649	82.7027	89.1892	86.1111
Pseudomenopon sp. ex Fulica americana	79.5501	82.8221	69.9387	85.8896	83.9286
Psittacobrosus sp. ex Pionus senilis	74.7475	67.2727	69.697	87.2727	88.7324
Psittacomenopon sp. ex Poicephalus gulielmi	75.6944	73.4375	71.875	81.7708	81.1594
Quateia sp. ex Otidiphaps nobilis	77.7778	76.7857	72.0238	84.5238	95.3125
Ricinus sp. ex Bleda syndactylus	69.5297	71.7791	69.3252	67.4847	67.1642
Ricinus sp. ex Junco hyemalis	73.6196	72.3926	70.5521	77.9141	85.2941
Ricinus sp. ex Myiothlypis luteoviridis	76.6871	72.3926	77.3006	80.3681	80
Ricinus sp. ex Turdus migratorius	76.749	75.9259	70.9877	83.3333	84.7458
Trimenopon sp. ex Cavia aperea	77.9141	76.6871	73.6196	83.4356	88.1356
Trinoton sp. ex Anas platyrhynchos	72.6698	67.7725	72.0379	78.1991	84.6154
Trinoton sp. ex Cygnus atratus	79.5699	73.1183	77.957	87.6344	93.3333
Trinoton sp. ex Dendrocygna eytoni	81.2808	77.8325	72.4138	93.5961	91.9355
Trochiliphagus sp. ex Thalurania colombica	82.1656	77.0701	78.3439	91.0828	93.4783
Trochiloecetes sp. ex Archilochus colubris	79.7101	75.7764	73.2919	90.0621	88.6792
Turacoeca sp. ex Ruwenzorornis johnstoni	75.7246	80.9783	69.0217	77.1739	75.8065
