# Supplementary material for: Mitochondrial genome fragmentation is correlated with increased rates of molecular evolution
Source: PLoS Genet. 2024 May 3;20(5):e1011266. doi: 10.1371/journal.pgen.1011266 (PMC11095710; doi:10.1371/journal.pgen.1011266)
Supplement: S18 Table — ER—equal rates model, ARD–all-rates-different model, USR—irreversible fragmentation model. (XLSX) [file pgen.1011266.s030.xlsx]

## Sheet: Sheet1
S18 Table. Aikake Information Criteria (AIC), corrected Aikake Information Criteria (AICc) and AIC weights for ancestral mitogenome state reconstruction models. ER - equal rates model, ARD – all-rates-different, USR - irreversible fragmentation model.
Model	AIC	AICc	AIC weight
ER	109.882	109.928	0.419731
ARD	111.527	111.665	0.156511
USR	111.527	111.665	0.00402613
