# Supplementary material for: Mitochondrial genome fragmentation is correlated with increased rates of molecular evolution
Source: PLoS Genet. 2024 May 3;20(5):e1011266. doi: 10.1371/journal.pgen.1011266 (PMC11095710; doi:10.1371/journal.pgen.1011266)
Supplement: S19 Table — Computed from topography of nuclear concatenated tree. (XLSX) [file pgen.1011266.s031.xlsx]

## Sheet: Sheet1
S19 Table. Comparison of mitochondrial and nuclear branch lengths in single-chromosome and fragmented mitogenomes. Computed from topography of nuclear concatenated tree.
Sample		Mitochondrial branch length		Nuclear branch length		Conclusion
Single-chromosome	Fragmented	Single-chromosome	Fragmented	Single-chromosome	Fragmented	Mitochondrial branch lengths	Nuclear branch lengths
Menacanthus sp. ex Melanerpes pucherani	Menacanthus sp. ex Ramphastos tucanus	0.314873	0.351529	0.0437848	0.0522128	fragmented longer	fragmented longer
Menacanthus sp. ex Phyllastrephus albigularis	Numidicola sp. ex Numida meleagris	0.621775	0.541216	0.124173	0.271301	fragmented shorter	fragmented longer
Amyrsidea sp. ex Ortalis vetula	Amyrsidea sp. ex Penelope jacquacu	0.155644	0.198557	0.0129319	0.0275298	fragmented longer	fragmented longer
Hohorstiella sp. ex Columba livia	Quateia sp. ex Otidiphaps nobilis	1.95988	0.482523	0.184957	0.116689	fragmented shorter	fragmented shorter
Kelerimenopon sp. ex Pitta iris	Apterygon sp. ex Apteryx sp.	0.626039	0.678991	0.178075	0.225867	fragmented longer	fragmented longer
Plegadiphilus sp. ex Plegadis chihi	Meromenopon sp. ex Merops apiaster	0.67732	0.688331	0.266693	0.247188	fragmented longer	fragmented shorter
Dennyus sp. ex Collocalia esculenta	Dennyus sp. ex Aerodramus papuensis	0.121217	0.106729	0.00996032	0.0101233	fragmented shorter	fragmented longer
Kurodaia sp. ex Pandion haliaetus	Nosopon sp. ex Falco sparverius	0.37665	0.456783	0.0952066	0.107338	fragmented longer	fragmented longer
Franciscoloa sp. ex Calyptorhynchus banksii	Eomenopon sp. ex Trichoglossus haematodus	0.438284	0.923164	0.119223	0.221728	fragmented longer	fragmented longer
Niethammerella sp. ex Lipaugus vociferans	Austromenopon sp. ex Hydroprogne caspia	0.515345	0.754274	0.0865502	0.178696	fragmented longer	fragmented longer
Austromenopon sp. ex Fulmarus glacialis	Eidmanniella sp. ex Morus bassanus	0.928374	1.01203	0.168234	0.219547	fragmented longer	fragmented longer
Holomenopon sp. ex Mareca strepera	Gruimenopon sp. ex Antigone canadensis	0.939478	0.748992	0.304584	0.164201	fragmented shorter	fragmented shorter
Heterodoxus spiniger ex Canis lupus	Trinoton sp. ex Anas platyrhynchos	0.85631	1.35129	0.322948	0.285745	fragmented longer	fragmented shorter
Chinchillophaga sp. ex Dolichotis patagonum	Gliricola sp. ex Proechimys gardneri	0.543665	0.635883	0.209366	0.207089	fragmented longer	fragmented shorter
Laemobothrion sp. ex Ictinia mississippiensis	Laemobothrion tinnunculi ex Falco longipennis	0.297553	0.339307	0.027458	0.0323408	fragmented longer	fragmented longer
Laemobothrion sp. ex Fulica americana	Laemobothrion sp. ex Psophia crepitans	0.774307	0.414805	0.0751521	0.0709137	fragmented shorter	fragmented shorter
Dicteisia sp. ex Chauna torquata	Fregatiella sp. ex Fregata magnificens	0.600758	1.22891	0.259038	0.308338	fragmented longer	fragmented longer
Dennyus sp. ex Cypseloides senex	Dennyus sp. ex Chaetura spinicaudus	0.418993	0.571669	0.0573214	0.108409	fragmented longer	fragmented longer
Trochiliphagus sp. ex Thalurania colombica	Laemobothrion sp. ex Opisthocomus hoazin	0.625044	1.39672	0.291434	0.319189	fragmented longer	fragmented longer
Mitochondrial branch lengths, two-tailed sign test p-value: p = 0.03895
Nuclear branch lengths, two-tailed sign test p-value: p = 0.10829
