# Supplementary material for: Mitochondrial genome fragmentation is correlated with increased rates of molecular evolution
Source: PLoS Genet. 2024 May 3;20(5):e1011266. doi: 10.1371/journal.pgen.1011266 (PMC11095710; doi:10.1371/journal.pgen.1011266)
Supplement: S20 Table — Rearrangements counted from most recent common ancestor and divided by numbers of annotated genes. MRCA—most recent common ancestor. Position of ancestral nodes shown in S8 Fig. (XLSX) [file pgen.1011266.s032.xlsx]

## Sheet: Sheet1
S20 Table. Comparison of gene rearrangements in single-chromosome and fragmented mitogenomes. Rearrangements counted from most recent common ancestor and divided by numbers of annotated genes. MRCA - most recent common ancestor. Position of ancestral nodes shown in S8 Fig.
Sample			Number of fragments			Boundaries shared		Annotated genes		Shared boundaries per annotated gene		Conclusion
Single-chromosome	Fragmented	MRCA	Single	Fragmented	MRCA	Single	Fragmented	Single	Fragmented	Single	Fragmented
Menacanthus sp. ex Melanerpes pucherani	Menacanthus sp. ex Ramphastos tucanus	A28	1	2	1	32	21	37	34	0.864865	0.617647	fragmented more rearranged
Menacanthus sp. ex Phyllastrephus albigularis	Numidicola sp. ex Numida meleagris	A30	1	2	1	14	13	37	34	0.378378	0.382353	fragmented less rearranged
Amyrsidea sp. ex Ortalis vetula	Amyrsidea sp. ex Penelope jacquacu	A26	1	3	1	26	26	36	34	0.722222	0.764706	fragmented less rearranged
Hohorstiella sp. ex Columba livia	Quateia sp. ex Otidiphaps nobilis	A38	1	3	1	6	23	35	36	0.171429	0.638889	fragmented less rearranged
Kelerimenopon sp. ex Pitta iris	Apterygon sp. ex Apteryx sp.	A42	1	2	1	18	8	37	36	0.486486	0.222222	fragmented more rearranged
Plegadiphilus sp. ex Plegadis chihi	Meromenopon sp. ex Merops apiaster	A44	1	2	1	16	10	36	37	0.444444	0.27027	fragmented more rearranged
Dennyus sp. ex Collocalia esculenta	Dennyus sp. ex Aerodramus papuensis	A46	1	2	1	31	26	35	32	0.885714	0.8125	fragmented more rearranged
Kurodaia sp. ex Pandion haliaetus	Nosopon sp. ex Falco sparverius	A13	1	2	1	22	10	37	31	0.594595	0.322581	fragmented more rearranged
Franciscoloa sp. ex Calyptorhynchus banksii	Eomenopon sp. ex Trichoglossus haematodus	A21	1	2	1	29	16	37	29	0.783784	0.551724	fragmented more rearranged
Niethammerella sp. ex Lipaugus vociferans	Austromenopon sp. ex Hydroprogne caspia	A3	1	2	1	29	18	36	35	0.805556	0.514286	fragmented more rearranged
Austromenopon sp. ex Fulmarus glacialis	Eidmanniella sp. ex Morus bassanus	A5	1	3	1	17	9	37	30	0.459459	0.3	fragmented more rearranged
Cuculiphilus sp. ex Scythrops novaehollandiae	Gruimenopon sp. ex Antigone canadensis	A2	1	4	1	8	12	35	36	0.228571	0.333333	fragmented less rearranged
Heterodoxus spiniger ex Canis lupus	Trinoton sp. ex Dendrocygna eytoni	A68	1	2	1	17	9	37	36	0.459459	0.25	fragmented more rearranged
Chinchillophaga sp. ex Dolichotis patagonum	Gliricola sp. ex Proechimys gardneri	A72	1	4	1	14	13	36	35	0.388889	0.371429	fragmented more rearranged
Laemobothrion sp. ex Ictinia mississippiensis	Laemobothrion tinnunculi ex Falco longipennis	A79	1	2	1	33	25	36	37	0.916667	0.675676	fragmented more rearranged
Laemobothrion sp. ex Fulica americana	Laemobothrion sp. ex Psophia crepitans	A77	1	2	1	20	20	36	33	0.555556	0.606061	fragmented less rearranged
Dicteisia sp. ex Chauna torquata	Fregatiella sp. ex Fregata magnificens	A24	1	2	1	16	4	36	36	0.444444	0.111111	fragmented more rearranged
Dennyus sp. ex Cypseloides senex	Dennyus sp. ex Chaetura spinicaudus	A49	1	6	1	21	6	36	36	0.583333	0.166667	fragmented more rearranged
Ricinus sp. ex Turdus migratorius	Laemobothrion sp. ex Opisthocomus hoazin	A88	1	2	1	16	4	33	36	0.484848	0.111111	fragmented more rearranged
Two-tailed sign test p-value: p = 0.01842
