# Supplementary material for: Mitochondrial genome fragmentation is correlated with increased rates of molecular evolution
Source: PLoS Genet. 2024 May 3;20(5):e1011266. doi: 10.1371/journal.pgen.1011266 (PMC11095710; doi:10.1371/journal.pgen.1011266)
Supplement: S21 Table — Position of ancestral nodes shown in S8 Fig. (XLSX) [file pgen.1011266.s033.xlsx]

## Sheet: Sheet1
S21 Table. Ancestral gene orders of Amblycera inferred from concatenated tree. Position of ancestral nodes shown in S8 Fig.
Ancestral node	Gene order
A0	cox3-trnY-atp8-atp6-trnN-nad5-trnD-trnR-cox2-cox1-trnC-nad2-nad6-trnT-trnI-nad4-nad4l-trnE-trnV-nad1-cob-trnQ-trnL1-trnA-nad3-trnK-trnP-trnM-trnS1-trnF-trnH-trnS2-rrnL-trnL2-trnW-rrnS-trnG
A1	trnE-nad4l-nad4-trnT-trnD-nad5-nad6-nad2-trnC-cox1-cox2-nad3-cox3-trnY-atp8-atp6-trnN-trnA-trnL1-trnQ-trnV-nad1-cob-trnH-trnM-trnS1-trnF-trnK-trnP-rrnL-trnL2-rrnS-trnR-trnG-trnI-trnS2-trnW
A10	trnI-trnQ-nad3-trnK-trnN-trnF-trnH-trnC-nad4l-nad4-trnG-trnP-trnS1-cox2-cox1-trnY-trnT-trnD-cox3-rrnL-rrnS-trnL2-trnS2-atp6-atp8-nad6-nad1-trnV-nad2-trnR-trnL1-trnE-trnM-nad5-trnA-trnW-cob
A11	trnI-trnT-trnD-cox3-rrnL-rrnS-trnS2-atp6-atp8-nad6-nad1-trnV-nad2-trnL1-nad5-trnA-trnW-trnY-cob-nad3-trnR-trnE-trnM-nad4l-nad4-trnG-trnP-trnS1-cox2-cox1-trnH-trnF-trnN-trnK-trnL2-trnC-trnQ
A12	trnY-cox1-cox2-trnS1-trnP-trnG-nad4-nad4l-trnC-trnH-trnF-trnN-trnK-nad3-trnQ-trnI-trnT-trnD-cox3-rrnL-rrnS-trnL2-trnS2-atp6-atp8-nad6-nad1-trnV-nad2-trnR-trnL1-trnE-trnM-nad5-trnA-trnW-cob
A13	cox1-trnY-trnD-trnE-trnT-cox3-rrnL-rrnS-trnL1-trnR-trnS2-trnL2-trnM-nad1-cox2-trnS1-trnP-trnG-nad4-nad4l-cob-trnF-trnC-trnH-trnN-trnI-trnK-trnQ-atp8-atp6-trnW-nad6-nad2-trnV-nad3-nad5-trnA
A14	trnA-nad5-trnM-trnR-trnL1-trnE-nad2-trnV-nad1-nad6-atp8-atp6-trnS2-trnL2-rrnS-rrnL-cox3-trnD-trnT-trnI-trnQ-nad3-trnK-trnN-trnF-trnH-trnC-nad4l-nad4-trnG-trnP-trnS1-cox2-cox1-trnY-cob-trnW
A15	nad2-trnV-nad1-nad6-atp8-atp6-trnS2-trnL2-rrnS-rrnL-cox3-trnD-trnT-trnI-trnQ-nad3-trnK-trnN-trnF-trnH-trnC-nad4l-nad4-trnG-trnP-trnS1-cox2-cox1-trnA-nad5-trnM-trnR-trnL1-trnE-trnW-trnY-cob
A16	cox1-cox2-trnS1-trnW-trnG-trnP-trnA-nad5-trnM-trnR-trnE-trnL1-nad4-nad4l-trnC-trnH-trnF-nad2-trnV-nad1-trnL2-nad6-atp8-atp6-trnN-trnS2-rrnS-rrnL-cox3-nad3-trnD-trnK-trnQ-cob-trnT-trnI-trnY
A17	cox1-cox2-trnW-trnG-trnP-trnA-nad5-trnM-trnR-trnH-trnF-trnE-trnL1-nad4-nad4l-trnC-nad2-trnV-nad1-nad6-trnN-atp8-atp6-trnS2-trnL2-rrnS-rrnL-cox3-nad3-trnD-trnK-trnQ-cob-trnT-trnI-trnY
A18	nad3-trnY-trnI-trnT-trnD-cox3-rrnL-rrnS-trnL2-trnS2-trnN-atp6-atp8-nad6-nad1-trnV-nad2-trnF-trnH-trnC-nad4l-nad4-trnL1-trnE-trnR-trnM-nad5-trnA-trnP-trnG-trnS1-cox1-cox2-trnW-trnQ-trnK-cob
A19	cox1-cox2-trnW-trnG-trnP-trnA-nad5-trnM-trnR-trnE-trnL1-nad4-nad4l-trnC-trnH-trnF-nad2-trnV-nad1-nad6-atp8-atp6-trnN-trnS2-trnL2-rrnS-rrnL-cox3-nad3-trnD-trnK-trnQ-cob-trnT-trnI-trnY-trnS1
A2	trnQ-trnL1-trnT-trnD-nad5-nad6-nad2-trnE-nad4l-nad4-trnN-atp6-atp8-trnY-cox3-cox1-cox2-trnV-nad1-cob-nad3-trnK-trnP-trnR-trnH-trnL2-trnM-trnS1-trnC-trnF-rrnL-rrnS-trnA-trnG-trnI-trnS2-trnW
A20	cox1-cox2-trnS1-trnW-trnG-trnP-trnA-nad5-trnM-trnR-trnE-trnL1-nad4-nad4l-trnC-trnH-trnF-nad2-trnV-nad1-nad6-atp8-atp6-trnN-trnS2-trnL2-rrnS-rrnL-cox3-nad3-trnD-trnK-trnQ-cob-trnT-trnI-trnY
A21	cox1-cox2-trnS1-trnP-trnG-trnW-trnA-nad5-trnM-trnR-trnE-trnL1-nad4-nad4l-trnC-trnH-trnF-nad2-trnV-nad1-nad6-atp8-atp6-trnS2-trnL2-rrnS-rrnL-cox3-nad3-trnD-trnK-trnQ-cob-trnT-trnI-trnY-trnN
A22	cox1-cox2-trnS1-trnA-nad5-trnM-trnR-trnE-trnL1-nad4-nad4l-trnC-trnH-trnF-nad2-trnV-nad1-nad6-atp8-atp6-trnS2-trnL2-rrnS-rrnL-cox3-nad3-trnD-trnT-trnI-trnY-trnK-trnQ-cob-trnW-trnG-trnP-trnN
A23	cox1-cox2-trnS1-trnA-nad5-trnM-trnR-trnE-trnL1-nad4-nad4l-trnC-trnH-trnF-nad2-trnV-nad1-nad6-atp8-atp6-trnS2-trnL2-rrnS-rrnL-cox3-nad3-trnD-trnT-trnI-trnN-trnK-trnQ-cob-trnP-trnG-trnW-trnY
A24	trnI-trnT-trnD-nad3-cox3-trnG-trnW-trnP-trnH-trnC-nad4l-nad4-trnL1-trnE-nad5-cob-trnQ-trnK-trnN-atp6-atp8-nad6-nad1-trnV-trnR-trnS2-trnL2-trnM-rrnS-rrnL-trnA-trnS1-cox2-cox1-nad2-trnF-trnY
A25	nad6-nad1-trnV-trnR-trnS2-trnL2-trnM-rrnS-rrnL-trnF-nad2-cob-trnQ-trnK-trnN-atp6-atp8-cox3-trnG-trnW-trnP-trnH-trnC-nad4l-nad4-trnL1-trnE-nad5-trnI-trnT-trnD-nad3-trnY-trnA-trnS1-cox2-cox1
A26	cox3-trnY-trnQ-trnL2-atp6-atp8-trnN-nad2-trnL1-trnV-trnP-trnT-trnW-nad1-nad3-cox2-cox1-rrnS-rrnL-trnI-trnF-trnS2-trnR-trnD-nad6-nad4-nad4l-trnC-trnM-trnH-cob-trnK-nad5-trnE-trnS1-trnA-trnG
A27	cox3-trnY-trnV-trnL2-trnK-cob-trnH-trnF-trnW-nad1-trnL1-nad6-trnT-trnS2-trnQ-atp6-atp8-trnN-trnR-nad4-nad4l-trnA-trnC-trnM-trnI-cox1-cox2-trnS1-trnP-trnE-trnD-rrnS-rrnL-nad2-trnG-nad3-nad5
A28	trnS1-cox2-trnV-trnP-trnL1-trnT-nad6-nad4-nad4l-trnA-trnL2-trnD-trnR-trnQ-atp6-atp8-trnN-trnK-cox1-cox3-trnY-nad5-cob-trnI-trnC-trnW-nad1-trnF-trnE-nad2-trnH-trnG-rrnS-trnS2-trnM-nad3-rrnL
A29	trnQ-atp6-atp8-trnN-trnK-cob-trnI-trnC-trnW-nad1-trnF-trnL2-trnD-trnR-trnG-nad2-trnE-trnV-trnP-trnL1-trnT-nad6-nad4-nad4l-trnA-nad5-trnY-cox3-cox1-cox2-trnS1-trnS2-rrnS-trnH-trnM-nad3-rrnL
A3	trnK-trnG-trnP-trnL1-rrnS-rrnL-trnD-trnY-nad3-trnR-nad1-nad6-trnL2-trnN-cob-trnW-trnC-trnA-trnV-cox3-trnE-trnH-trnT-nad4-nad4l-trnI-nad5-nad2-trnQ-atp8-atp6-cox1-cox2-trnS1-trnS2-trnM-trnF
A30	nad3-trnM-trnN-atp8-atp6-trnQ-trnH-cob-trnK-trnL2-trnF-nad1-trnW-trnC-nad5-trnY-cox3-cox1-cox2-trnS1-trnS2-rrnS-rrnL-trnE-trnV-trnP-trnL1-trnT-nad6-nad4-nad4l-trnA-trnD-trnR-trnG-nad2-trnI
A31	trnE-trnV-trnP-trnL1-trnT-nad6-nad4-nad4l-trnA-nad3-trnN-atp8-atp6-trnQ-trnH-cob-trnK-trnL2-trnF-nad1-trnW-trnC-trnM-trnI-nad5-trnY-cox3-cox1-cox2-trnS1-trnS2-rrnS-rrnL-trnD-trnR-trnG-nad2
A32	trnL2-trnK-cob-trnH-trnQ-atp6-atp8-trnN-trnS2-trnR-trnD-trnW-nad1-trnF-trnI-trnM-trnC-nad4l-nad4-nad6-trnT-trnL1-trnV-trnP-rrnS-rrnL-trnE-trnS1-cox2-cox1-cox3-trnY-nad5-nad2-trnG-nad3-trnA
A33	trnY-nad5-atp6-atp8-trnF-trnL2-cob-trnH-trnQ-nad3-trnS1-trnG-trnI-trnM-trnA-trnC-nad4l-nad4-trnK-trnR-trnW-trnP-trnV-cox2-cox1-rrnS-rrnL-trnT-nad6-trnL1-nad1-trnD-nad2-trnS2-trnN-trnE-cox3
A34	nad5-trnY-cox3-cox1-cox2-trnS1-nad3-trnE-trnV-trnP-trnL1-trnT-nad6-nad4-nad4l-trnC-trnM-trnI-trnF-nad1-trnW-trnD-trnR-trnS2-trnN-atp8-atp6-trnQ-trnH-cob-trnK-trnL2-rrnL-rrnS-nad2-trnG-trnA
A35	rrnL-rrnS-trnT-trnL1-trnP-trnV-trnE-trnS1-cox2-cox1-cox3-trnY-nad5-trnL2-trnK-cob-trnH-trnS2-trnR-trnD-trnW-nad1-trnF-trnI-trnM-trnC-nad4l-nad4-nad6-trnQ-atp6-atp8-trnN-nad2-trnG-nad3-trnA
A36	trnN-atp8-atp6-trnQ-trnT-trnL1-trnV-trnP-rrnS-rrnL-nad6-nad4-nad4l-trnC-trnM-trnI-trnF-nad1-trnW-trnD-trnR-trnS2-trnH-cob-trnK-trnL2-nad5-trnY-cox3-cox1-cox2-trnS1-nad3-nad2-trnG-trnA-trnE
A37	cob-trnK-trnF-trnM-trnL2-trnT-cox3-cox2-trnS1-trnE-nad3-trnD-trnL1-nad4-nad4l-trnS2-rrnS-rrnL-trnN-trnH-nad6-trnW-nad5-trnA-trnI-nad2-trnQ-trnC-atp6-atp8-trnG-nad1-trnV-trnP-trnR-cox1-trnY
A38	trnN-rrnL-trnS2-nad3-trnE-trnS1-trnL1-nad4-nad4l-trnA-trnI-nad2-trnQ-atp6-atp8-trnG-trnK-trnF-trnM-trnL2-trnT-cox3-cox2-trnD-nad1-nad6-trnW-trnC-trnY-trnP-trnR-cox1-rrnS-trnV-cob-nad5-trnH
A39	trnG-atp8-atp6-trnQ-nad2-trnI-trnA-trnH-trnN-rrnL-rrnS-trnS2-nad4l-nad4-trnL1-trnD-nad3-trnE-trnS1-cox2-cox3-trnT-trnL2-trnM-trnF-trnK-cob-trnY-trnC-trnW-nad6-nad1-trnV-trnP-trnR-cox1-nad5
A4	cox1-cox2-trnS1-trnS2-trnR-trnK-trnP-trnG-trnL1-rrnS-rrnL-trnD-trnY-nad3-trnF-trnM-trnW-nad1-nad6-trnN-cob-trnC-trnA-trnV-trnH-trnT-cox3-trnE-nad4-nad4l-trnI-nad5-nad2-trnQ-atp8-atp6-trnL2
A40	trnR-trnP-trnV-nad1-nad6-trnW-trnC-trnG-atp8-atp6-trnQ-nad2-trnI-trnA-trnY-nad5-trnD-nad3-trnE-trnS1-cox2-cox3-trnT-trnL2-trnM-trnH-trnN-rrnL-rrnS-trnS2-nad4l-nad4-trnL1-cob-trnK-trnF-cox1
A41	cox1-cox2-trnS1-trnE-nad3-trnD-trnR-trnP-trnV-nad1-nad6-nad4-nad4l-trnS2-rrnS-rrnL-trnN-trnH-trnM-trnL2-trnT-cox3-trnL1-nad5-trnY-trnA-trnI-nad2-trnQ-atp6-atp8-trnG-trnW-cob-trnK-trnF-trnC
A42	cox1-cox2-trnS1-trnE-nad3-trnD-trnR-trnP-trnV-nad1-nad6-nad4-nad4l-trnS2-rrnS-rrnL-trnN-trnH-cob-trnK-trnF-trnM-trnL2-trnT-trnL1-cox3-trnY-nad5-trnI-nad2-trnQ-atp6-atp8-trnG-trnC-trnW-trnA
A43	cox1-cox2-trnS1-trnE-nad3-trnD-trnR-trnP-trnV-nad1-nad6-nad4-nad4l-trnS2-rrnS-rrnL-trnN-trnH-cob-trnK-trnF-trnL2-trnT-trnL1-nad5-trnY-cox3-trnG-atp8-atp6-trnQ-nad2-trnI-trnA-trnW-trnC-trnM
A44	trnF-trnK-cob-trnH-trnN-rrnL-rrnS-trnS2-nad4l-nad4-nad6-nad1-trnV-trnP-trnR-trnD-nad3-trnE-trnS1-cox2-cox1-cox3-trnY-nad5-trnI-trnT-trnL2-trnM-nad2-trnQ-atp6-atp8-trnG-trnC-trnW-trnA-trnL1
A45	trnQ-atp6-atp8-trnN-trnC-nad4l-nad4-nad6-nad1-trnV-trnP-trnR-trnS2-trnM-nad2-trnF-trnW-trnA-rrnL-rrnS-trnL1-trnG-trnH-cob-trnK-trnL2-trnT-trnI-nad5-trnY-cox3-cox1-cox2-trnS1-trnE-nad3-trnD
A46	cox1-cox2-trnE-cox3-nad1-nad6-nad4-nad4l-cob-nad2-nad5-trnN-trnA-trnS2-trnL2-trnW-trnI-trnK-trnG-rrnL-trnY-trnF-trnC-trnT-trnR-trnH-trnV-trnL1-trnM-trnP-trnD-atp6-nad3-trnQ-atp8-rrnS
A47	trnE-trnV-trnM-rrnS-trnD-trnW-trnP-trnK-trnS2-trnA-trnL1-trnC-rrnL-trnY-trnF-trnQ-trnL2-trnS1-atp6-atp8-trnG-trnI-trnN-trnR-trnT-nad4-nad4l-cox2-cox3-nad2-nad5-cob-cox1-nad1-nad3-nad6
A48	cox1-cox2-trnE-cox3-nad1-nad6-nad4-nad4l-cob-nad2-nad5-trnN-trnA-trnS2-trnC-rrnL-trnY-trnF-trnK-trnP-trnW-trnD-rrnS-trnL2-trnQ-nad3-atp6-atp8-trnG-trnI-trnV-trnH-trnR-trnT-trnL1-trnM-trnS1
A49	cox1-cox2-trnE-cox3-nad1-nad6-nad4-nad4l-cob-nad2-nad5-trnN-trnA-trnC-trnI-trnG-atp8-atp6-nad3-trnQ-trnD-trnP-trnW-trnM-trnL1-trnR-trnH-trnV-trnL2-trnT-trnS2-trnF-trnY-rrnL-trnS1-trnK-rrnS
A5	atp6-atp8-nad5-trnI-nad4l-nad4-trnE-trnK-trnQ-cox3-trnT-trnF-trnM-trnH-trnV-rrnL-rrnS-trnL1-nad6-nad1-trnW-trnP-trnG-nad2-cob-trnN-trnR-trnS2-trnS1-cox2-cox1-nad3-trnY-trnD-trnA-trnC-trnL2
A50	cob-trnQ-atp6-atp8-nad4l-nad4-nad6-nad1-trnD-nad2-trnM-trnR-trnG-cox2-trnS1-nad3-nad5-trnY-cox3-cox1-rrnS-trnT-rrnL-trnW
A51	trnQ-atp6-atp8-nad4l-nad4-nad6-nad1-trnM-trnR-trnD-nad2-trnG-cox2-trnS1-nad3-trnL1-nad5-trnY-cox3-cox1-cob-rrnL-rrnS-trnA-trnL2-trnF-trnT-trnV
A52	cob-trnQ-atp6-atp8-nad4l-nad4-nad6-nad1-trnM-nad2-trnG-nad3-trnS1-cox2-cox1-cox3-trnY-nad5-trnL1-rrnS-trnL2-rrnL-trnT-trnN-trnC-trnS2
A53	cob-trnQ-atp6-atp8-nad4l-nad4-nad6-nad1-trnM-trnR-trnD-nad2-trnG-nad3-trnS1-cox2-cox1-cox3-trnY-nad5-trnL1-rrnS-trnL2-rrnL-trnT-trnA-trnN-trnC-trnF-trnS2-trnV
A54	trnQ-atp6-atp8-nad4l-nad4-nad6-nad1-trnM-trnR-trnD-nad2-trnG-trnE-trnS1-trnA-trnS2-trnP-trnH-trnC-trnK-trnI-trnN-trnV-trnW-trnF-cob-nad3-cox2-cox1-cox3-trnY-nad5-trnL1-trnL2-trnT-rrnS-rrnL
A55	cob-trnQ-atp6-atp8-nad4l-nad4-nad6-nad1-trnM-trnR-trnD-nad2-trnG-trnA-trnS2-trnP-trnH-trnC-trnK-trnI-trnN-trnV-trnW-trnF-nad3-trnS1-cox2-cox1-cox3-trnY-nad5-trnL1-rrnS-trnL2-rrnL-trnT-trnE
A56	cob-trnQ-atp6-atp8-nad4l-nad4-nad6-nad1-trnM-trnR-trnD-nad2-trnG-trnA-trnS2-trnP-trnH-trnC-trnK-trnI-trnN-trnV-trnW-trnF-nad3-trnS1-cox2-cox1-cox3-trnY-nad5-trnL1-trnL2-rrnS-trnT-rrnL-trnE
A57	trnC-trnH-trnP-trnG-nad2-trnD-trnR-trnM-nad1-nad6-nad4-nad4l-atp8-atp6-trnQ-cob-nad3-trnS1-cox2-cox1-cox3-trnY-nad5-trnL1-trnL2-rrnS-trnT-rrnL-trnW-trnV-trnN-trnI-trnS2-trnA-trnE-trnK-trnF
A58	cob-trnQ-atp6-atp8-nad4l-nad4-nad6-nad1-nad2-trnG-trnK-trnM-trnR-trnD-nad3-trnS1-cox2-cox1-cox3-trnY-nad5-trnL1-trnL2-rrnS-trnT-rrnL-trnC-trnH-trnP-trnW-trnV-trnN-trnI-trnS2-trnA-trnE-trnF
A59	cob-trnQ-atp6-atp8-nad4l-nad4-nad6-nad1-nad2-trnF-trnK-trnM-trnR-trnD-nad3-trnS1-cox2-cox1-cox3-trnY-nad5-trnL1-trnE-trnL2-rrnS-trnT-rrnL-trnC-trnH-trnP-trnW-trnV-trnN-trnI-trnS2-trnA-trnG
A6	nad4-nad4l-trnC-trnH-trnN-cob-trnW-trnF-trnA-nad5-trnM-trnE-trnL1-trnR-nad2-trnV-nad1-nad6-atp8-atp6-trnS2-trnL2-rrnS-rrnL-trnI-trnQ-trnK-nad3-cox3-trnD-trnT-trnY-cox1-cox2-trnS1-trnG-trnP
A60	cob-trnQ-atp6-atp8-trnG-trnI-nad4l-nad4-nad6-nad1-nad2-trnF-nad3-trnS1-cox2-cox1-cox3-trnY-nad5-trnL1-trnE-trnD-trnR-trnM-trnK-trnP-trnH-trnC-trnA-trnN-trnL2-rrnS-trnT-rrnL-trnW-trnV-trnS2
A61	trnD-trnR-trnM-trnK-trnP-trnH-trnC-trnA-trnN-nad4l-nad4-nad6-nad1-nad2-trnF-cob-trnQ-atp6-atp8-trnG-trnI-trnT-rrnL-nad3-trnS1-cox2-cox1-cox3-trnY-nad5-trnL1-trnE-rrnS-trnL2-trnW-trnV-trnS2
A62	trnN-atp8-atp6-trnQ-cob-trnG-trnL1-trnT-trnI-nad5-trnY-cox3-cox1-cox2-trnS1-trnE-nad3-trnD-trnR-trnV-nad1-nad6-nad4-nad4l-trnC-trnH-trnP-trnW-trnF-nad2-trnM-trnS2-trnA-trnK-trnL2-rrnS-rrnL
A63	trnL2-rrnS-rrnL-trnS2-trnF-nad2-trnM-trnE-nad3-trnD-trnR-trnV-nad1-nad6-atp8-atp6-trnN-trnK-trnQ-cob-trnG-trnW-trnP-trnH-trnC-nad4l-nad4-trnL1-trnT-trnI-nad5-trnY-cox3-cox1-cox2-trnS1-trnA
A64	trnG-trnW-nad1-trnV-cob-trnC-nad4l-nad4-trnP-trnH-trnR-trnD-trnT-trnL1-trnQ-nad2-trnI-trnF-rrnL-rrnS-trnL2-trnM-trnS2-nad3-trnE-cox2-cox1-cox3-trnY-atp8-atp6-trnN-trnK-nad5-nad6-trnS1-trnA
A65	trnT-trnP-nad6-trnV-trnQ-atp8-atp6-rrnS-rrnL-trnS1-trnF-trnI-trnD-nad3-cox2-trnY-trnA-trnN-trnK-nad5-trnL1-trnG-nad2-nad4l-nad4-trnL2-cob-nad1-trnS2-cox3-trnH-trnR-trnE-trnW-trnM-trnC-cox1
A66	nad6-trnW-trnS1-rrnL-trnL1-trnQ-trnI-rrnS-trnP-trnH-trnA-nad4l-nad4-trnY-nad3-trnG-trnC-cob-trnK-cox1-atp8-atp6-cox3-trnD-trnR-trnS2-nad1-trnV-trnM-trnN-nad2-trnE-trnT-cox2-nad5-trnL2-trnF
A67	cox1-cox2-nad1-trnV-trnM-trnN-nad4-nad4l-trnA-trnH-trnP-rrnS-trnI-trnQ-trnW-nad6-nad2-trnE-trnT-trnD-trnR-trnS2-rrnL-trnS1-trnL1-atp8-atp6-cox3-trnY-nad3-trnG-trnC-cob-trnK-trnL2-nad5-trnF
A68	trnQ-atp8-atp6-cox3-trnS2-nad1-trnV-nad3-trnY-nad4-nad4l-trnW-nad6-nad2-trnG-trnM-trnC-cox1-cox2-trnD-trnT-trnE-trnR-trnH-trnP-rrnS-rrnL-trnS1-trnA-trnN-trnK-trnI-trnF-nad5-trnL1-cob-trnL2
A69	trnT-trnD-trnR-trnH-trnP-nad4-nad4l-trnC-trnM-trnL2-rrnS-rrnL-trnV-nad1-trnW-trnG-cox3-atp6-atp8-trnY-trnA-nad6-nad5-trnK-trnN-trnF-trnI-nad2-trnQ-trnL1-trnS1-cox1-cox2-trnE-nad3-trnS2-cob
A7	nad4-nad4l-trnC-trnH-trnF-trnN-cob-trnW-trnA-nad5-trnM-trnE-trnL1-trnR-nad2-trnV-nad1-nad6-atp8-atp6-trnS2-trnL2-rrnS-rrnL-trnI-trnQ-trnK-nad3-cox3-trnD-trnT-trnY-cox1-cox2-trnS1-trnG-trnP
A70	cob-nad2-trnG-trnL2-trnK-trnD-trnI-trnQ-trnM-trnL1-nad4-nad4l-trnY-nad5-trnT-atp8-atp6-cox3-cox2-cox1-trnN-trnF-trnS1-trnS2-trnC-nad6-trnR-trnH-rrnS-trnP-nad1-nad3-rrnL-trnA-trnE-trnW-trnV
A71	cox1-cox2-rrnS-rrnL-trnC-trnG-trnL2-atp6-nad3-trnV-cob-trnQ-trnF-trnS2-trnT-trnN-trnE-nad1-trnS1-trnI-nad2-trnA-trnK-trnD-nad5-cox3-trnW-trnH-trnM-nad4-nad4l-nad6-trnY-trnP-trnR-trnL1-atp8
A72	cox1-cox2-rrnS-rrnL-trnG-trnC-trnS2-trnL2-atp6-nad3-trnV-trnQ-trnN-trnE-nad4-nad4l-nad6-trnD-trnK-trnA-nad2-trnI-trnP-trnR-trnY-nad1-trnS1-trnL1-trnT-trnH-trnM-cox3-trnW-atp8-cob-nad5-trnF
A73	trnI-nad2-trnA-trnK-trnD-nad5-trnG-trnC-trnS2-trnL2-atp6-atp8-trnV-cox1-cox2-rrnS-rrnL-nad4-nad4l-nad6-trnP-trnR-trnY-nad1-trnS1-trnL1-trnT-trnH-trnM-trnN-trnQ-cob-cox3-nad3-trnE-trnF-trnW
A74	cox1-cox2-trnE-rrnS-rrnL-trnC-trnS2-trnL2-atp6-atp8-nad4-nad4l-nad6-trnF-trnI-nad2-trnG-trnR-trnP-trnA-trnK-trnD-nad5-nad1-trnS1-trnL1-trnT-trnM-trnW-trnN-trnQ-cob-cox3-nad3-trnH-trnY-trnV
A75	trnH-trnR-trnG-nad2-trnI-trnL2-trnS2-trnC-rrnL-rrnS-trnP-cox1-cox2-trnE-cox3-atp6-atp8-nad4-nad4l-nad6-trnY-nad5-trnT-trnA-trnK-trnD-trnF-trnN-trnQ-trnW-trnM-trnL1-nad1-trnS1-cob-trnV-nad3
A76	trnV-trnA-trnK-trnN-trnF-trnC-nad4l-nad4-rrnL-rrnS-trnL2-trnM-trnH-trnR-trnD-trnT-trnS1-nad1-trnW-trnG-cox3-atp6-atp8-trnY-nad6-nad5-cox1-cox2-trnE-nad3-trnS2-trnL1-trnQ-nad2-cob-trnI-trnP
A77	trnM-trnQ-nad2-trnP-cob-trnG-trnW-nad1-cox2-cox1-trnN-trnK-trnH-trnV-trnR-trnA-trnF-trnD-rrnL-trnS2-nad3-trnE-rrnS-trnL2-trnL1-nad4-trnC-cox3-atp6-atp8-trnY-nad4l-nad6-nad5-trnT-trnI-trnS1
A78	trnY-atp8-atp6-cox3-trnQ-nad2-trnP-cob-trnG-trnW-nad1-cox2-cox1-trnN-trnK-trnH-trnV-trnF-trnD-rrnL-trnS2-nad3-trnE-rrnS-trnL2-trnM-trnL1-nad4-nad4l-trnC-nad6-nad5-trnT-trnA-trnR-trnI-trnS1
A79	trnH-trnK-trnN-trnI-cox1-cox2-nad1-cob-nad2-trnP-trnW-trnG-cox3-atp6-atp8-trnY-nad4-nad4l-trnC-nad6-nad5-trnT-trnS1-trnQ-trnL1-trnM-trnL2-rrnS-trnE-nad3-trnS2-rrnL-trnD-trnF-trnV-trnA-trnR
A8	trnA-nad5-trnM-trnE-trnL1-trnR-nad2-trnV-nad1-nad6-atp8-atp6-trnS2-trnL2-rrnS-rrnL-cox3-trnD-trnT-trnY-cox1-cox2-trnS1-trnP-trnG-nad4-nad4l-trnC-trnH-trnF-trnN-cob-trnW-trnI-trnQ-trnK-nad3
A80	cox1-cox2-nad1-cob-nad2-trnP-trnW-trnG-cox3-atp6-atp8-trnY-nad4-nad4l-trnC-nad6-nad5-trnT-trnS1-trnQ-trnL1-trnM-trnL2-rrnS-trnE-nad3-trnS2-rrnL-trnD-trnF-trnV-trnA-trnR-trnH-trnK-trnN-trnI
A81	cox1-cox2-nad1-trnW-trnG-cox3-atp6-atp8-trnY-nad4-nad4l-trnC-nad6-nad5-trnT-cob-nad2-trnQ-trnL1-trnM-trnL2-rrnS-trnE-nad3-trnS2-rrnL-trnD-trnF-trnV-trnA-trnR-trnH-trnK-trnN-trnI-trnP-trnS1
A82	cox1-cox2-trnS1-nad1-trnW-trnG-cox3-atp6-atp8-trnY-nad6-nad5-trnC-nad4l-nad4-trnH-trnR-trnD-trnT-rrnL-trnL1-trnQ-nad2-cob-trnN-trnK-trnA-trnV-trnM-trnL2-rrnS-trnP-trnE-nad3-trnS2-trnI-trnF
A83	trnC-trnY-atp8-atp6-cox3-trnN-nad5-trnI-nad1-trnS1-nad6-rrnL-trnT-trnD-trnR-trnL2-trnL1-trnS2-trnQ-nad3-trnF-trnP-rrnS-trnH-trnK-trnA-trnM-nad2-nad4-nad4l-cob-cox2-trnV-cox1
A84	cox3-atp6-atp8-trnY-trnC-cox1-trnV-cox2-cob-nad4l-nad4-nad2-trnM-trnA-trnK-trnH-trnP-trnF-nad3-trnQ-trnS2-trnL1-trnL2-trnR-trnD-trnT-rrnL-nad6-trnS1-nad1-trnI-nad5-trnN
A85	cox3-atp6-atp8-trnY-trnC-cox1-trnV-cox2-cob-nad4l-nad4-nad2-trnM-trnA-trnK-trnH-rrnS-trnP-trnF-nad3-trnQ-trnS2-trnL1-trnL2-trnR-trnD-trnT-rrnL-nad6-trnS1-nad1-trnI-nad5-trnN
A86	trnH-trnK-trnA-trnM-nad2-nad4-nad4l-cob-cox2-trnV-cox1-trnC-trnY-atp8-atp6-cox3-nad5-trnI-nad1-trnS1-nad6-rrnL-trnT-trnD-trnR-trnL2-trnL1-trnS2-trnQ-nad3-trnF-trnP-rrnS
A87	cox3-atp6-atp8-trnY-trnC-cox1-trnV-cox2-cob-nad4l-nad4-nad2-trnM-trnA-trnK-trnH-rrnS-trnP-trnF-nad3-trnQ-trnS2-trnL1-trnL2-trnR-trnD-trnT-rrnL-nad6-trnS1-nad1-trnI-nad5-trnN
A88	cox3-atp6-atp8-trnY-trnC-cox1-trnR-trnD-trnT-rrnL-nad4-nad4l-cob-trnS1-nad1-trnI-trnP-rrnS-trnH-trnA-trnK-nad3-trnQ-nad2-trnM-nad5-trnN-cox2-nad6-trnE-trnG-trnL1-trnL2-trnF-trnS2-trnW-trnV
A9	cox1-cox2-trnS1-trnC-trnH-trnP-trnG-nad4-nad4l-trnF-trnN-trnK-cob-nad1-trnE-trnR-trnV-nad6-atp8-atp6-trnS2-trnL2-rrnS-rrnL-trnQ-trnD-trnT-trnY-nad3-trnI-nad5-trnA-nad2-trnL1-trnM-trnW-cox3
