# Supplementary material for: Mitochondrial genome fragmentation is correlated with increased rates of molecular evolution
Source: PLoS Genet. 2024 May 3;20(5):e1011266. doi: 10.1371/journal.pgen.1011266 (PMC11095710; doi:10.1371/journal.pgen.1011266)
Supplement: S22 Table — Computed from entire sequences, coding regions, different codon sets, and fourfold degenerate sites. (XLSX) [file pgen.1011266.s034.xlsx]

## Sheet: Sheet1
S22 Table. AT contents in analysed mitogenomes. Computed from entire sequences, coding regions, different codon sets and fourfold degenerate sites.
Louse	total AT content	AT content of coding regions	AT content for 1st position	AT content for 2nd position	AT content for 3rd position	AT content for 4x degenerate sites
Actornithophilus sp. ex Charadrius vociferus	64.7757	64.6975	64.831	63.5388	65.9574	64.0693
Amyrsidea sp. ex Ortalis vetula	75.2952	74.9182	76.7418	74.894	74.2499	85.4135
Amyrsidea sp. ex Penelope jacquacu	75.4258	75.4521	76.5502	75.5187	74.2083	84.3184
Aotiella sp. ex Aotus trivirgatus	70.2991	70.8167	71.4427	68.1162	71.3382	77.6565
Apterygon sp. ex Apteryx sp.	69.1808	68.7976	67.6068	70.8005	69.135	72.8488
Austromenopon sp. ex Fulmarus glacialis	62.5248	62.5042	64.877	61.8648	60.8321	64.9866
Austromenopon sp. ex Hydroprogne caspia	62.3893	62.4292	61.6958	61.7802	63.692	72.2188
Bonomiella sp. ex Columba arquatrix	70.5175	69.6727	70.9634	69.529	71.0603	77.0701
Bonomiella sp. ex Columba livia	71.2986	70.8654	68.5182	72.266	73.1117	80.3756
Chapinia sp. ex Tockus erythrorhynchus	74.2995	74.2623	73.4369	73.7888	75.6729	93.7063
Chinchillophaga sp. ex Dolichotis patagonum	78.6588	78.545	82.3959	77.1361	76.4441	93.5065
Ciconiphilus sp. ex Ardea herodias	68.9303	69.0752	68.9733	69.259	68.5586	68.6869
Ciconiphilus sp. ex Ardea melanocephala	67.7927	68.223	68.8049	67.3682	67.2047	66.5803
Colimenopon sp. ex Colius colius	78.8898	78.4239	76.7924	81.7661	78.1114	91.1643
Colpocephalum (Aquiligogus) sp. ex Buteo jamaicensis	74.6967	74.531	73.5288	77.5998	72.9617	87.0991
Colpocephalum (Pelecanigogus) sp. ex Pelecanus erythrorhynchos	73.557	73.486	75.1549	73.3333	72.1826	87.9884
Colpocephalum (Vulturigogus) sp. ex Cathartes aura	73.6872	72.3865	73.8454	74.1991	73.0171	82.0339
Colpocephalum sp. ex Chunga burmeisteri	75.5901	75.5164	73.8722	77.1094	75.7886	83.0628
Cuculiphilus sp. ex Scythrops novaehollandiae	74.2146	74.0203	72.2307	74.532	75.8816	79.3519
Cummingsia maculata ex Lestoros inca	80.6365	78.6349	78.5982	79.0309	84.2804	93.7063
Dennyus (Collodennyus) sp. ex Aerodramus papuensis	77.6004	77.6164	74.2539	79.02	79.5277	91.433
Dennyus (Collodennyus) sp. ex Collocalia esculenta	70.548	71.5507	70.507	70.5933	70.5438	89.0589
Dennyus (Dennyus) sp. ex Chaetura egregia	70.3559	70.5975	70.0794	70.6435	70.3448	72.2707
Dennyus (Dennyus) sp. ex Chaetura spinicaudus	77.2816	76.8236	72.1353	75.7481	83.9624	74.3519
Dennyus (Dennyus) sp. ex Cypseloides senex	74.3133	73.9855	75.2794	73.2194	74.441	81.8263
Dicteisia sp. ex Chauna torquata	74.4147	74.4639	75.7532	72.3042	75.187	86.1951
Eidmanniella sp. ex Morus bassanus	70.0785	69.8743	68.4031	68.2199	73.6126	78.8536
Eomenopon sp. ex Trichoglossus haematodus	70.7833	70.889	72.4299	68.4246	71.4953	77.0992
Franciscoloa sp. ex Calyptorhynchus banksii	70.6162	70.8356	69.2857	74.2857	68.2773	78.496
Franciscoloa sp. ex Calyptorhynchus banksii	70.6162	70.7507	69.2857	74.2857	68.2773	78.2472
Fregatiella sp. ex Fregata magnificens	60.0575	60.0778	59.5147	60.8905	59.7673	59.4872
Gliricola sp. ex Proechimys gardneri	76.675	76.4007	77.1642	78.4328	74.4279	93.9367
Gruimenopon sp. ex Antigone canadensis	70.2924	70.7255	72.7556	70.1102	68.0108	82.1544
Harrisonia sp. ex Proechimys gardneri	73.4509	75.1211	72.3362	74.8174	73.1991	82.0982
Heterodoxus sp. ex Macropus (Notamacropus) agilis	79.2911	78.9528	75.2352	82.7607	79.8773	91.7081
Heterodoxus spiniger ex Canis lupus	77.6255	77.2411	75.7365	77.2504	79.8895	86.4538
Heteromenopon sp. ex Aratinga jandaya	75.6349	75.0802	73.5222	76.4309	76.952	84.8712
Hoazineus sp. ex Opisthocomus hoazin	80.0044	76.8921	79.2638	79.6994	81.0499	86.5757
Hohorstiella sp. ex Columba livia	53.9398	53.9424	53.2283	55.4296	53.1616	56.2397
Hohorstiella sp. ex Otidiphaps nobilis	77.5659	77.0525	78.8244	76.5178	77.3552	90.3167
Holomenopon sp. ex Mareca strepera	79.6974	79.5224	76.5373	84.8877	77.6668	89.2555
Kelerimenopon (Kelerimenopon) sp. ex Pitta iris	78.0591	77.9762	74.6983	78.231	81.2487	92.0596
Kurodaia (Kurodaia) sp. ex Pandion haliaetus	74.3475	74.3274	72.556	75.9891	74.4975	81.7664
Laemobothrion (Eulaemobothrion) sp. ex Fulica americana	74.2819	74.23	75.0523	73.2274	74.566	52.2222
Laemobothrion (Eulaemobothrion) sp. ex Opisthocomus hoazin	56.5879	57.0336	58.7651	56.6624	54.3359	70.9467
Laemobothrion (Eulaemobothrion) sp. ex Psophia crepitans	74.7898	74.9808	72.6471	76.8458	74.8769	87.2982
Laemobothrion (Laemobothrion) sp. ex Cathartes aura	64.3528	64.7508	64.5669	64.7741	63.7174	81.7906
Laemobothrion (Laemobothrion) sp. ex Ictinia mississippiensis	72.795	72.4542	73.9047	71.1338	73.3461	83.9204
Laemobothrion (Laemobothrion) tinnunculi ex Falco longipennis	75.4177	75.5575	71.9276	75.208	79.1181	85.7567
Machaerilaemus sp. ex Willisornis poecilinotus	68.9253	68.7611	68.6715	68.9951	69.1093	69.9202
Macrogyropus costalimai ex Cinuculus paca	72.8268	73.3641	72.9718	73.4322	72.0763	83.9577
Menacanthus sp. ex Melanerpes pucherani	75.6824	75.7367	74.7974	73.6191	78.6308	85.2874
Menacanthus sp. ex Phyllastrephus albigularis	74.1876	73.7871	74.9025	74.3842	73.2759	81.5159
Menacanthus sp. ex Pternistis ahantensis	74.9861	75.0408	74.823	76.5466	73.5888	85.2025
Menacanthus sp. ex Ramphastos tucanus	76.9393	76.4441	75.791	78.3017	76.7252	87.0181
Menopon sp. ex Gallus gallus	71.8626	71.6886	69.996	74.5473	71.0448	83.1114
Meromenopon sp. ex Merops apiaster	73.9194	73.8637	73.3949	73.311	75.0525	84.1685
Myrsidea sp. ex Bleda syndactylus	70.5463	70.5473	70.0173	70.5514	71.0703	77.1702
Myrsidea sp. ex Corcorax melanorhamphos	63.9254	64.0449	63.208	63.7088	64.8595	68.9994
Myrsidea sp. ex Eurylaimus javanicus	62.7139	63.3184	62.8235	62.2246	63.0937	67.1617
Myrsidea sp. ex Gymnobucco calvus	63.12	63.0011	63.498	61.5818	64.2803	66.9788
Myrsidea sp. ex Hylocichla mustelina	61.8932	62.5404	60.5404	62.7628	62.3767	66.1745
Myrsidea sp. ex Myiothlypis luteoviridis	69.2816	69.5495	66.6274	71.7878	69.4303	80.8926
Myrsidea sp. ex Philepitta castanea	58.4499	58.745	61.6148	57.4199	56.3148	61.853
Myrsidea sp. 1 ex Ramphastos tucanus	67.3372	67.0716	65.0862	67.1379	69.7879	90.2135
Myrsidea sp. 2 ex Ramphastos tucanus	67.4621	67.183	66.5911	69.5504	66.2448	79.9755
Myrsidea sp. ex Rollandia rolland?	64.3663	64.3741	64.2374	64.7593	64.1021	71.9276
Myrsidea sp. ex Tyrannus melancholicus	68.234	68.2873	66.5343	66.8557	71.3124	76.9841
Niethammerella sp. ex Lipaugus vociferans	72.7859	72.6429	73.3278	72.2577	72.7722	83.5678
Nosopon sp. ex Falco sparverius	72.3144	72.2793	71.9336	71.7612	73.2485	81.1486
Numidicola sp. ex Numida meleagris	72.3001	71.8033	73.7155	70.3397	72.845	81.4961
Odoriphila sp. ex Phoeniculus bollei	72.5812	72.2613	70.7371	74.9498	72.0571	82.6146
Osborniella crotophagae ex Crotophaga ani	76.5492	76.6351	74.6797	74.0899	80.8788	89.7278
Piagetiella sp. ex Pelecanus erythrorhynchos	75.153	74.5732	77.5956	73.8579	74.0052	85.968
Plegadiphilus sp. ex Plegadis chihi	78.84	78.2701	79.9714	78.1518	78.3966	89.1825
Pseudomenopon sp. ex Fulica americana	74.0738	73.872	73.5425	76.0729	72.6058	81.8381
Psittacobrosus sp. ex Pionus senilis	73.0353	73.0071	72.1366	74.6719	72.2974	82.0095
Psittacomenopon sp. ex Poicephalus gulielmi	70.2826	70.3071	67.6062	72.5074	70.7343	77.701
Quateia sp. ex Otidiphaps nobilis	72.7292	72.5952	74.0246	70.3109	73.8523	83.2636
Ricinus sp. ex Bleda syndactylus	69.2209	69.3451	67.8602	68.8827	70.92	74.8309
Ricinus sp. ex Junco hyemalis	71.3509	71.3924	70.633	73.896	69.5236	83.8569
Ricinus sp. ex Myiothlypis luteoviridis	72.6288	74.4375	72.5134	71.0459	74.3273	80
Ricinus sp. ex Turdus migratorius	73.4451	73.4032	73.6556	72.4363	74.2434	87.1099
Trimenopon sp. ex Cavia aperea	75.8878	75.7587	76.8787	72.8224	77.9628	89.0951
Trinoton sp. ex Anas platyrhynchos	67.1751	67.2631	68.5024	66.561	66.462	87.1607
Trinoton sp. ex Cygnus atratus	75.5882	74.6042	77.7855	73.7716	75.2076	74.9461
Trinoton sp. ex Dendrocygna eytoni	76.1568	75.4016	77.0849	75.9266	75.4586	91.2232
Trochiliphagus sp. ex Thalurania colombica	76.1731	76.2311	74.7161	75.5732	78.2301	74.6257
Trochiloecetes sp. ex Archilochus colubris	77.4114	77.3178	78.9451	76.056	77.2329	87.12
Turacoeca sp. ex Ruwenzorornis johnstoni	72.6597	72.5958	73.737	72.5711	71.6711	85.9933
