# Supplementary material for: Mitochondrial genome fragmentation is correlated with increased rates of molecular evolution
Source: PLoS Genet. 2024 May 3;20(5):e1011266. doi: 10.1371/journal.pgen.1011266 (PMC11095710; doi:10.1371/journal.pgen.1011266)
Supplement: S23 Table — P-values and significance are the results of Wilcoxon rank sum tests. (XLSX) [file pgen.1011266.s035.xlsx]

## Sheet: Sheet1
S23 Table. Statistics of differences between AT contents of separate protein-coding genes. P-values and significance are the results of Wilcoxon rank sum tests.
Gene 1	Gene 2	AT content 1	AT content 2	p	p.adj	significance
atp6 4fold	atp6 total	86	86	1.59e-08	4.57301e-08	****
atp6 4fold	atp8 4fold	86	37	0.142	0.191494	ns
atp6 4fold	atp8 total	86	37	0.006	0.0095122	**
atp6 4fold	cob 4fold	86	86	0.724	0.781728	ns
atp6 4fold	cob total	86	86	1.47e-11	6.97101e-11	****
atp6 4fold	cox1 4fold	86	91	0.415	0.499537	ns
atp6 4fold	cox1 total	86	91	8.13e-14	6.95329e-13	****
atp6 4fold	cox2 4fold	86	90	0.219	0.281324	ns
atp6 4fold	cox2 total	86	90	9.16e-11	3.67531e-10	****
atp6 4fold	cox3 4fold	86	88	0.551	0.625174	ns
atp6 4fold	cox3 total	86	88	1.57e-10	5.93314e-10	****
atp6 4fold	nad1 4fold	86	89	0.733	0.788825	ns
atp6 4fold	nad1 total	86	89	2.83e-09	9.01716e-09	****
atp6 4fold	nad2 4fold	86	89	0.977	0.985062	ns
atp6 4fold	nad2 total	86	89	1.54e-05	3.1087e-05	****
atp6 4fold	nad3 4fold	86	89	0.433	0.513595	ns
atp6 4fold	nad3 total	86	89	9.26e-07	2.16511e-06	****
atp6 4fold	nad4 4fold	86	91	0.787	0.833143	ns
atp6 4fold	nad4 total	86	91	1.88e-07	4.59398e-07	****
atp6 4fold	nad4l 4fold	86	82	0.985	0.98804	ns
atp6 4fold	nad4l total	86	82	0.000918	0.00155391	**
atp6 4fold	nad5 4fold	86	82	0.87	0.90625	ns
atp6 4fold	nad5 total	86	82	2.91e-07	6.95404e-07	****
atp6 4fold	nad6 4fold	86	63	0.695	0.755435	ns
atp6 4fold	nad6 total	86	63	0.000284	0.000515642	***
atp6 total	atp8 4fold	86	37	0.015	0.0231043	*
atp6 total	atp8 total	86	37	0.002	0.00328283	**
atp6 total	cob 4fold	86	86	8.64e-10	2.83636e-09	****
atp6 total	cob total	86	86	0.000989	0.00165816	**
atp6 total	cox1 4fold	86	91	2.82e-14	2.77727e-13	****
atp6 total	cox1 total	86	91	1.11e-07	2.79651e-07	****
atp6 total	cox2 4fold	86	90	6.77e-14	5.94662e-13	****
atp6 total	cox2 total	86	90	0.022	0.0332558	*
atp6 total	cox3 4fold	86	88	2.25e-12	1.26638e-11	****
atp6 total	cox3 total	86	88	0.027	0.0402523	*
atp6 total	nad1 4fold	86	89	2.57e-10	9.28056e-10	****
atp6 total	nad1 total	86	89	0.594	0.66113	ns
atp6 total	nad2 4fold	86	89	7.17e-12	3.585e-11	****
atp6 total	nad2 total	86	89	0.003	0.00482673	**
atp6 total	nad3 4fold	86	89	1.56e-12	9.21818e-12	****
atp6 total	nad3 total	86	89	0.04	0.0593607	ns
atp6 total	nad4 4fold	86	91	2.28e-10	8.32584e-10	****
atp6 total	nad4 total	86	91	0.192	0.251613	ns
atp6 total	nad4l 4fold	86	82	3.35e-09	1.05704e-08	****
atp6 total	nad4l total	86	82	3.75e-06	8.05065e-06	****
atp6 total	nad5 4fold	86	82	1.8e-12	1.04464e-11	****
atp6 total	nad5 total	86	82	0.259	0.32751	ns
atp6 total	nad6 4fold	86	63	3.09e-11	1.41444e-10	****
atp6 total	nad6 total	86	63	0.000846	0.00143953	**
atp8 4fold	atp8 total	37	37	0.486	0.5621	ns
atp8 4fold	cob 4fold	37	86	0.178	0.236122	ns
atp8 4fold	cob total	37	86	0.000135	0.000253613	***
atp8 4fold	cox1 4fold	37	91	0.027	0.0402523	*
atp8 4fold	cox1 total	37	91	1.4e-06	3.18182e-06	****
atp8 4fold	cox2 4fold	37	90	0.013	0.0202153	*
atp8 4fold	cox2 total	37	90	0.001	0.00165816	**
atp8 4fold	cox3 4fold	37	88	0.069	0.0979258	ns
atp8 4fold	cox3 total	37	88	0.001	0.00165816	**
atp8 4fold	nad1 4fold	37	89	0.13	0.176778	ns
atp8 4fold	nad1 total	37	89	0.012	0.01875	*
atp8 4fold	nad2 4fold	37	89	0.107	0.14673	ns
atp8 4fold	nad2 total	37	89	0.234	0.299409	ns
atp8 4fold	nad3 4fold	37	89	0.027	0.0402523	*
atp8 4fold	nad3 total	37	89	0.111	0.151576	ns
atp8 4fold	nad4 4fold	37	91	0.134	0.181458	ns
atp8 4fold	nad4 total	37	91	0.055	0.080157	ns
atp8 4fold	nad4l 4fold	37	82	0.202	0.261554	ns
atp8 4fold	nad4l total	37	82	0.628	0.689527	ns
atp8 4fold	nad5 4fold	37	82	0.054	0.0790541	ns
atp8 4fold	nad5 total	37	82	0.065	0.0926535	ns
atp8 4fold	nad6 4fold	37	63	0.092	0.127234	ns
atp8 4fold	nad6 total	37	63	0.4	0.485075	ns
atp8 total	cob 4fold	37	86	0.004	0.00637255	**
atp8 total	cob total	37	86	1.04e-06	2.39716e-06	****
atp8 total	cox1 4fold	37	91	1.52e-05	3.0875e-05	****
atp8 total	cox1 total	37	91	4.26e-09	1.30613e-08	****
atp8 total	cox2 4fold	37	90	3.15e-05	6.20455e-05	****
atp8 total	cox2 total	37	90	9.29e-06	1.91092e-05	****
atp8 total	cox3 4fold	37	88	0.000207	0.000386638	***
atp8 total	cox3 total	37	88	1.71e-05	3.40951e-05	****
atp8 total	nad1 4fold	37	89	0.003	0.00482673	**
atp8 total	nad1 total	37	89	0.000711	0.00122912	**
atp8 total	nad2 4fold	37	89	0.000798	0.001365	**
atp8 total	nad2 total	37	89	0.261	0.32751	ns
atp8 total	nad3 4fold	37	89	0.000403	0.000707973	***
atp8 total	nad3 total	37	89	0.063	0.0905973	ns
atp8 total	nad4 4fold	37	91	0.003	0.00482673	**
atp8 total	nad4 total	37	91	0.022	0.0332558	*
atp8 total	nad4l 4fold	37	82	0.004	0.00637255	**
atp8 total	nad4l total	37	82	0.801	0.845211	ns
atp8 total	nad5 4fold	37	82	0.000225	0.000417857	***
atp8 total	nad5 total	37	82	0.018	0.0275943	*
atp8 total	nad6 4fold	37	63	0.000236	0.000433333	***
atp8 total	nad6 total	37	63	0.658	0.717617	ns
cob 4fold	cob total	86	86	3.2e-13	2.36364e-12	****
cob 4fold	cox1 4fold	86	91	0.201	0.2613	ns
cob 4fold	cox1 total	86	91	8.73e-16	1.49013e-14	****
cob 4fold	cox2 4fold	86	90	0.079	0.110668	ns
cob 4fold	cox2 total	86	90	3.71e-12	2.00958e-11	****
cob 4fold	cox3 4fold	86	88	0.357	0.43783	ns
cob 4fold	cox3 total	86	88	4.55e-12	2.38508e-11	****
cob 4fold	nad1 4fold	86	89	0.979	0.985062	ns
cob 4fold	nad1 total	86	89	1.55e-10	5.92647e-10	****
cob 4fold	nad2 4fold	86	89	0.738	0.791584	ns
cob 4fold	nad2 total	86	89	2.98e-06	6.58844e-06	****
cob 4fold	nad3 4fold	86	89	0.249	0.317353	ns
cob 4fold	nad3 total	86	89	1.16e-07	2.9e-07	****
cob 4fold	nad4 4fold	86	91	0.963	0.981113	ns
cob 4fold	nad4 total	86	91	1.97e-08	5.56739e-08	****
cob 4fold	nad4l 4fold	86	82	0.855	0.896371	ns
cob 4fold	nad4l total	86	82	0.000359	0.000634103	***
cob 4fold	nad5 4fold	86	82	0.464	0.540502	ns
cob 4fold	nad5 total	86	82	3.46e-08	9.44958e-08	****
cob 4fold	nad6 4fold	86	63	0.463	0.540502	ns
cob 4fold	nad6 total	86	63	8.94e-05	0.000171923	***
cob total	cox1 4fold	86	91	2.15e-17	8.73438e-16	****
cob total	cox1 total	86	91	0.007	0.0110437	*
cob total	cox2 4fold	86	90	4.21e-17	1.24386e-15	****
cob total	cox2 total	86	90	0.147	0.196605	ns
cob total	cox3 4fold	86	88	2.92e-15	4.12609e-14	****
cob total	cox3 total	86	88	0.189	0.248684	ns
cob total	nad1 4fold	86	89	1.11e-14	1.33611e-13	****
cob total	nad1 total	86	89	0.002	0.00328283	**
cob total	nad2 4fold	86	89	1.58e-15	2.44524e-14	****
cob total	nad2 total	86	89	3.79e-09	1.17619e-08	****
cob total	nad3 4fold	86	89	3.54e-17	1.1505e-15	****
cob total	nad3 total	86	89	1.55e-07	3.81629e-07	****
cob total	nad4 4fold	86	91	1.41e-14	1.58017e-13	****
cob total	nad4 total	86	91	7.05e-06	1.47823e-05	****
cob total	nad4l 4fold	86	82	6.08e-12	3.0875e-11	****
cob total	nad4l total	86	82	2.26e-12	1.26638e-11	****
cob total	nad5 4fold	86	82	2.79e-16	5.66719e-15	****
cob total	nad5 total	86	82	1.63e-05	3.27006e-05	****
cob total	nad6 4fold	86	63	3.74e-13	2.64239e-12	****
cob total	nad6 total	86	63	7.08e-09	2.11101e-08	****
cox1 4fold	cox1 total	91	91	4.94e-20	8.0275e-18	****
cox1 4fold	cox2 4fold	91	90	0.633	0.692677	ns
cox1 4fold	cox2 total	91	90	1.03e-16	2.78958e-15	****
cox1 4fold	cox3 4fold	91	88	0.628	0.689527	ns
cox1 4fold	cox3 total	91	88	1.4e-16	3.5e-15	****
cox1 4fold	nad1 4fold	91	89	0.196	0.255823	ns
cox1 4fold	nad1 total	91	89	7.8e-15	1.014e-13	****
cox1 4fold	nad2 4fold	91	89	0.261	0.32751	ns
cox1 4fold	nad2 total	91	89	1.47e-10	5.75602e-10	****
cox1 4fold	nad3 4fold	91	89	0.874	0.907508	ns
cox1 4fold	nad3 total	91	89	3.89e-12	2.07254e-11	****
cox1 4fold	nad4 4fold	91	91	0.185	0.244411	ns
cox1 4fold	nad4 total	91	91	5.67e-13	3.83906e-12	****
cox1 4fold	nad4l 4fold	91	82	0.251	0.318652	ns
cox1 4fold	nad4l total	91	82	5.41e-08	1.44918e-07	****
cox1 4fold	nad5 4fold	91	82	0.495	0.570479	ns
cox1 4fold	nad5 total	91	82	1.36e-12	8.33962e-12	****
cox1 4fold	nad6 4fold	91	63	0.616	0.680952	ns
cox1 4fold	nad6 total	91	63	7.92e-08	2.0592e-07	****
cox1 total	cox2 4fold	91	90	1.55e-19	1.67917e-17	****
cox1 total	cox2 total	91	90	8.92e-06	1.8465e-05	****
cox1 total	cox3 4fold	91	88	1.49e-17	6.91786e-16	****
cox1 total	cox3 total	91	88	6.84e-05	0.000133114	***
cox1 total	nad1 4fold	91	89	6.83e-18	3.79167e-16	****
cox1 total	nad1 total	91	89	5.62e-08	1.48496e-07	****
cox1 total	nad2 4fold	91	89	7e-18	3.79167e-16	****
cox1 total	nad2 total	91	89	2.23e-14	2.30547e-13	****
cox1 total	nad3 4fold	91	89	1.81e-20	5.8825e-18	****
cox1 total	nad3 total	91	89	8.5e-13	5.525e-12	****
cox1 total	nad4 4fold	91	91	2.45e-17	8.84722e-16	****
cox1 total	nad4 total	91	91	1.28e-10	5.07317e-10	****
cox1 total	nad4l 4fold	91	82	2.28e-13	1.76429e-12	****
cox1 total	nad4l total	91	82	1.51e-16	3.50536e-15	****
cox1 total	nad5 4fold	91	82	2.97e-19	2.41313e-17	****
cox1 total	nad5 total	91	82	2.06e-10	7.60795e-10	****
cox1 total	nad6 4fold	91	63	3.33e-14	3.09214e-13	****
cox1 total	nad6 total	91	63	5.15e-12	2.65675e-11	****
cox2 4fold	cox2 total	90	90	2.07e-16	4.485e-15	****
cox2 4fold	cox3 4fold	90	88	0.463	0.540502	ns
cox2 4fold	cox3 total	90	88	4.83e-16	8.72083e-15	****
cox2 4fold	nad1 4fold	90	89	0.088	0.122222	ns
cox2 4fold	nad1 total	90	89	1.38e-14	1.58017e-13	****
cox2 4fold	nad2 4fold	90	89	0.151	0.201127	ns
cox2 4fold	nad2 total	90	89	3.16e-10	1.1163e-09	****
cox2 4fold	nad3 4fold	90	89	0.554	0.625174	ns
cox2 4fold	nad3 total	90	89	1.18e-11	5.72388e-11	****
cox2 4fold	nad4 4fold	90	91	0.078	0.10974	ns
cox2 4fold	nad4 total	90	91	1.46e-12	8.78704e-12	****
cox2 4fold	nad4l 4fold	90	82	0.143	0.192045	ns
cox2 4fold	nad4l total	90	82	8.3e-08	2.12402e-07	****
cox2 4fold	nad5 4fold	90	82	0.218	0.281151	ns
cox2 4fold	nad5 total	90	82	3e-12	1.65254e-11	****
cox2 4fold	nad6 4fold	90	63	0.409	0.494145	ns
cox2 4fold	nad6 total	90	63	8.73e-08	2.2166e-07	****
cox2 total	cox3 4fold	90	88	2.27e-14	2.30547e-13	****
cox2 total	cox3 total	90	88	0.971	0.9831	ns
cox2 total	nad1 4fold	90	89	6.55e-14	5.91319e-13	****
cox2 total	nad1 total	90	89	0.045	0.0664773	ns
cox2 total	nad2 4fold	90	89	8.55e-15	1.06875e-13	****
cox2 total	nad2 total	90	89	2.25e-07	5.41667e-07	****
cox2 total	nad3 4fold	90	89	2.97e-16	5.67794e-15	****
cox2 total	nad3 total	90	89	7.97e-06	1.66042e-05	****
cox2 total	nad4 4fold	90	91	1.14e-13	9.2625e-13	****
cox2 total	nad4 total	90	91	0.000312	0.000557143	***
cox2 total	nad4l 4fold	90	82	3.89e-11	1.73185e-10	****
cox2 total	nad4l total	90	82	5.93e-11	2.53586e-10	****
cox2 total	nad5 4fold	90	82	1.94e-15	2.86591e-14	****
cox2 total	nad5 total	90	82	0.000477	0.000829011	***
cox2 total	nad6 4fold	90	63	5.81e-13	3.85357e-12	****
cox2 total	nad6 total	90	63	6.68e-08	1.75081e-07	****
cox3 4fold	cox3 total	88	88	3.1e-14	2.96324e-13	****
cox3 4fold	nad1 4fold	88	89	0.38	0.462547	ns
cox3 4fold	nad1 total	88	89	4.91e-13	3.39521e-12	****
cox3 4fold	nad2 4fold	88	89	0.572	0.642155	ns
cox3 4fold	nad2 total	88	89	5.9e-09	1.77546e-08	****
cox3 4fold	nad3 4fold	88	89	0.91	0.932965	ns
cox3 4fold	nad3 total	88	89	1.95e-10	7.28448e-10	****
cox3 4fold	nad4 4fold	88	91	0.304	0.375665	ns
cox3 4fold	nad4 total	88	91	2.62e-11	1.21643e-10	****
cox3 4fold	nad4l 4fold	88	82	0.424	0.506618	ns
cox3 4fold	nad4l total	88	82	1.68e-06	3.79167e-06	****
cox3 4fold	nad5 4fold	88	82	0.763	0.810376	ns
cox3 4fold	nad5 total	88	82	6.99e-11	2.95032e-10	****
cox3 4fold	nad6 4fold	88	63	0.892	0.917405	ns
cox3 4fold	nad6 total	88	63	8.21e-07	1.93351e-06	****
cox3 total	nad1 4fold	88	89	1.69e-13	1.33963e-12	****
cox3 total	nad1 total	88	89	0.065	0.0926535	ns
cox3 total	nad2 4fold	88	89	1.67e-14	1.80917e-13	****
cox3 total	nad2 total	88	89	9.67e-07	2.24482e-06	****
cox3 total	nad3 4fold	88	89	9.17e-16	1.49013e-14	****
cox3 total	nad3 total	88	89	3.88e-05	7.59639e-05	****
cox3 total	nad4 4fold	88	91	2.97e-13	2.24477e-12	****
cox3 total	nad4 total	88	91	0.000717	0.00123294	**
cox3 total	nad4l 4fold	88	82	7.37e-11	3.07083e-10	****
cox3 total	nad4l total	88	82	3.51e-10	1.22661e-09	****
cox3 total	nad5 4fold	88	82	6.3e-15	8.53125e-14	****
cox3 total	nad5 total	88	82	0.001	0.00165816	**
cox3 total	nad6 4fold	88	63	1.28e-12	8e-12	****
cox3 total	nad6 total	88	63	3.07e-07	7.28285e-07	****
nad1 4fold	nad1 total	89	89	3.56e-11	1.60694e-10	****
nad1 4fold	nad2 4fold	89	89	0.753	0.802377	ns
nad1 4fold	nad2 total	89	89	2.21e-06	4.95345e-06	****
nad1 4fold	nad3 4fold	89	89	0.276	0.343678	ns
nad1 4fold	nad3 total	89	89	8.11e-08	2.09187e-07	****
nad1 4fold	nad4 4fold	89	91	1	1	ns
nad1 4fold	nad4 total	89	91	1.05e-08	3.07432e-08	****
nad1 4fold	nad4l 4fold	89	82	0.887	0.915159	ns
nad1 4fold	nad4l total	89	82	0.000296	0.000531492	***
nad1 4fold	nad5 4fold	89	82	0.549	0.625174	ns
nad1 4fold	nad5 total	89	82	9.55e-09	2.82159e-08	****
nad1 4fold	nad6 4fold	89	63	0.427	0.508333	ns
nad1 4fold	nad6 total	89	63	0.000113	0.000213517	***
nad1 total	nad2 4fold	89	89	9.79e-13	6.23873e-12	****
nad1 total	nad2 total	89	89	0.000289	0.000521806	***
nad1 total	nad3 4fold	89	89	1.13e-13	9.2625e-13	****
nad1 total	nad3 total	89	89	0.008	0.0125604	*
nad1 total	nad4 4fold	89	91	1.48e-11	6.97101e-11	****
nad1 total	nad4 total	89	91	0.06	0.0866667	ns
nad1 total	nad4l 4fold	89	82	4.89e-10	1.65547e-09	****
nad1 total	nad4l total	89	82	2.12e-07	5.14179e-07	****
nad1 total	nad5 4fold	89	82	3.34e-13	2.41222e-12	****
nad1 total	nad5 total	89	82	0.098	0.134958	ns
nad1 total	nad6 4fold	89	63	1.16e-11	5.71212e-11	****
nad1 total	nad6 total	89	63	0.000107	0.000203363	***
nad2 4fold	nad2 total	89	89	4.52e-08	1.22417e-07	****
nad2 4fold	nad3 4fold	89	89	0.449	0.530636	ns
nad2 4fold	nad3 total	89	89	1.31e-09	4.2575e-09	****
nad2 4fold	nad4 4fold	89	91	0.704	0.762667	ns
nad2 4fold	nad4 total	89	91	1.49e-10	5.76488e-10	****
nad2 4fold	nad4l 4fold	89	82	0.858	0.896624	ns
nad2 4fold	nad4l total	89	82	1.81e-05	3.58689e-05	****
nad2 4fold	nad5 4fold	89	82	0.743	0.794326	ns
nad2 4fold	nad5 total	89	82	2.7e-10	9.64286e-10	****
nad2 4fold	nad6 4fold	89	63	0.598	0.663311	ns
nad2 4fold	nad6 total	89	63	6.94e-06	1.46461e-05	****
nad2 total	nad3 4fold	89	89	1.84e-08	5.24561e-08	****
nad2 total	nad3 total	89	89	0.274	0.3425	ns
nad2 total	nad4 4fold	89	91	1.07e-06	2.44894e-06	****
nad2 total	nad4 total	89	91	0.074	0.104565	ns
nad2 total	nad4l 4fold	89	82	3.55e-06	7.74329e-06	****
nad2 total	nad4l total	89	82	0.057	0.0827009	ns
nad2 total	nad5 4fold	89	82	1.36e-08	3.94643e-08	****
nad2 total	nad5 total	89	82	0.051	0.075	ns
nad2 total	nad6 4fold	89	63	2.91e-08	8.01483e-08	****
nad2 total	nad6 total	89	63	0.468	0.543214	ns
nad3 4fold	nad3 total	89	89	4.75e-10	1.625e-09	****
nad3 4fold	nad4 4fold	89	91	0.28	0.347328	ns
nad3 4fold	nad4 total	89	91	5.51e-11	2.38767e-10	****
nad3 4fold	nad4l 4fold	89	82	0.454	0.534601	ns
nad3 4fold	nad4l total	89	82	1.17e-05	2.39151e-05	****
nad3 4fold	nad5 4fold	89	82	0.576	0.643299	ns
nad3 4fold	nad5 total	89	82	8.41e-11	3.41656e-10	****
nad3 4fold	nad6 4fold	89	63	0.967	0.982109	ns
nad3 4fold	nad6 total	89	63	3.78e-06	8.05065e-06	****
nad3 total	nad4 4fold	89	91	2.54e-08	7.11638e-08	****
nad3 total	nad4 total	89	91	0.511	0.586837	ns
nad3 total	nad4l 4fold	89	82	1.48e-07	3.67176e-07	****
nad3 total	nad4l total	89	82	0.003	0.00482673	**
nad3 total	nad5 4fold	89	82	4.26e-10	1.47287e-09	****
nad3 total	nad5 total	89	82	0.371	0.453289	ns
nad3 total	nad6 4fold	89	63	1.61e-09	5.18069e-09	****
nad3 total	nad6 total	89	63	0.081	0.112983	ns
nad4 4fold	nad4 total	91	91	3.8e-09	1.17619e-08	****
nad4 4fold	nad4l 4fold	91	82	0.935	0.955582	ns
nad4 4fold	nad4l total	91	82	0.000236	0.000433333	***
nad4 4fold	nad5 4fold	91	82	0.554	0.625174	ns
nad4 4fold	nad5 total	91	82	4.68e-09	1.4215e-08	****
nad4 4fold	nad6 4fold	91	63	0.418	0.501292	ns
nad4 4fold	nad6 total	91	63	7.33e-05	0.000141801	***
nad4 total	nad4l 4fold	91	82	2.76e-08	7.66667e-08	****
nad4 total	nad4l total	91	82	0.000348	0.000618033	***
nad4 total	nad5 4fold	91	82	3.98e-11	1.74797e-10	****
nad4 total	nad5 total	91	82	0.879	0.909793	ns
nad4 total	nad6 4fold	91	63	5.04e-10	1.68866e-09	****
nad4 total	nad6 total	91	63	0.022	0.0332558	*
nad4l 4fold	nad4l total	82	82	0.000447	0.000781048	***
nad4l 4fold	nad5 4fold	82	82	0.573	0.642155	ns
nad4l 4fold	nad5 total	82	82	5.44e-08	1.44918e-07	****
nad4l 4fold	nad6 4fold	82	63	0.53	0.606514	ns
nad4l 4fold	nad6 total	82	63	9.82e-05	0.000187735	***
nad4l total	nad5 4fold	82	82	3.79e-06	8.05065e-06	****
nad4l total	nad5 total	82	82	0.000275	0.000502107	***
nad4l total	nad6 4fold	82	63	3.75e-06	8.05065e-06	****
nad4l total	nad6 total	82	63	0.34	0.418561	ns
nad5 4fold	nad5 total	82	82	8.37e-11	3.41656e-10	****
nad5 4fold	nad6 4fold	82	63	0.84	0.883495	ns
nad5 4fold	nad6 total	82	63	2.69e-06	5.98801e-06	****
nad5 total	nad6 4fold	82	63	8.63e-10	2.83636e-09	****
nad5 total	nad6 total	82	63	0.015	0.0231043	*
nad6 4fold	nad6 total	63	63	3.02e-06	6.63176e-06	****
