# Supplementary material for: Mitochondrial genome fragmentation is correlated with increased rates of molecular evolution
Source: PLoS Genet. 2024 May 3;20(5):e1011266. doi: 10.1371/journal.pgen.1011266 (PMC11095710; doi:10.1371/journal.pgen.1011266)
Supplement: S24 Table — Single letters in headings of columns indicate numbers of respective bases: A–Adenine; C–Cytosine; G–Guanine; T–Thymine; N–base present but not determined;—–base missing. (XLSX) [file pgen.1011266.s036.xlsx]

## Sheet: Sheet1
S24 Table. Completeness of individual nuclear gene alignments. Single letters in headings of columns indicate numbers of respective bases: A – Adenine; C – Cytosine; G – Guanine; T – Thymine; N – base present but not determined; - – base missing.
Gene name	No of taxa	Alignment length	Total matrix cells	Undetermined characters	Missing percent	No variable sites	Proportion variable sites	Parsimony informative sites	Proportion parsimony informative	AT content	GC content	A	C	G	T	N	-
PHUM000210_EOG7X6XTF	120	1710	205200	26814	13.067	1288	0.753	1146	0.67	0.498	0.502	48690	43874	45512	40310	19788	7026
PHUM000230_EOG71S8F2	116	570	66120	6354	9.61	486	0.853	430	0.754	0.616	0.384	19206	9120	13871	17569	6246	108
PHUM000240_EOG70KTHP	120	1374	164880	2274	1.379	826	0.601	699	0.509	0.548	0.452	49242	35204	38119	40041	1704	570
PHUM000420_EOG7ZWQVG	120	6747	809640	44907	5.547	5043	0.747	4369	0.648	0.551	0.449	222585	154778	188181	199189	28599	16308
PHUM001160_EOG7VJ4R9	118	3231	381258	144306	37.85	2822	0.873	2589	0.801	0.53	0.47	75512	52714	57458	51268	91770	52536
PHUM001790_EOG764JXG	120	591	70920	1533	2.162	512	0.866	469	0.794	0.576	0.424	23281	12069	17351	16686	1356	177
PHUM001810_EOG7096TD	118	1368	161424	59802	37.047	1044	0.763	926	0.677	0.547	0.453	37132	20345	25329	18816	55122	4680
PHUM002520_EOG7RC93Z	120	1191	142920	14388	10.067	960	0.806	857	0.72	0.599	0.401	42435	22935	28653	34509	13995	393
PHUM002530_EOG7HBH46	120	1803	216360	13938	6.442	1275	0.707	1079	0.598	0.58	0.42	62404	38649	46417	54952	12951	987
PHUM002640_EOG7MHBSP	120	1314	157680	10323	6.547	919	0.699	827	0.629	0.604	0.396	50369	27326	30879	38783	8322	2001
PHUM002660_EOG72VV0S	120	2409	289080	25428	8.796	1619	0.672	1429	0.593	0.594	0.406	81251	48167	58842	75392	24678	750
PHUM002680_EOG7135Q1	120	2625	315000	68649	21.793	2285	0.87	2034	0.775	0.631	0.369	90798	38401	52208	64944	63606	5043
PHUM002910_EOG7GFP0G	119	1833	218127	102747	47.104	1539	0.84	1106	0.603	0.625	0.375	41495	18231	25130	30524	93762	8985
PHUM003070_EOG7CGJTG	99	1233	122067	38481	31.524	1081	0.877	897	0.727	0.648	0.352	30962	12853	16462	23309	37851	630
PHUM003160_EOG72VV1D	120	1146	137520	18492	13.447	861	0.751	743	0.648	0.634	0.366	37348	19295	24199	38186	17682	810
PHUM003180_EOG77MMGW	120	1356	162720	33213	20.411	1044	0.77	938	0.692	0.516	0.484	30571	30490	32384	36062	32790	423
PHUM003210_EOG75BM02	120	3069	368280	125127	33.976	2587	0.843	2131	0.694	0.615	0.385	79779	40102	53490	69782	107253	17874
PHUM003220_EOG7BWBCS	120	1212	145440	10047	6.908	873	0.72	763	0.63	0.526	0.474	40729	29088	34842	30734	9771	276
PHUM003350_EOG71KHX2	120	1761	211320	18060	8.546	1164	0.661	897	0.509	0.553	0.447	55865	38479	47849	51067	17301	759
PHUM003510_EOG7DP0Q1	117	891	104247	9264	8.887	674	0.756	602	0.676	0.601	0.399	28989	18094	19566	28334	8400	864
PHUM003740_EOG7135QD	115	1383	159045	49896	31.372	1168	0.845	1089	0.787	0.555	0.445	29604	24327	24323	30895	47943	1953
PHUM003760_EOG76QSBB	120	1629	195480	1266	0.648	1120	0.688	974	0.598	0.558	0.442	60909	35908	49853	47544	837	429
PHUM003770_EOG7481C2	120	2028	243360	8961	3.682	1313	0.647	1097	0.541	0.604	0.396	71256	47432	45253	70458	8679	282
PHUM004110_EOG7NKXDD	120	2286	274320	86391	31.493	1971	0.862	1770	0.774	0.648	0.352	63328	30142	35619	58840	80490	5901
PHUM004200_EOG7M9MB4	119	819	97461	6324	6.489	655	0.8	591	0.722	0.636	0.364	30796	13614	19497	27230	6042	282
PHUM004560_EOG7NSNW3	120	2346	281520	9129	3.243	1559	0.665	1271	0.542	0.597	0.403	85249	53238	56283	77621	8172	957
PHUM004590_EOG72VV1H	120	1074	128880	14850	11.522	797	0.742	700	0.652	0.571	0.429	36952	22565	26223	28290	14196	654
PHUM004610_EOG7GZ15Q	120	2028	243360	55227	22.694	1457	0.718	1221	0.602	0.539	0.461	54388	39938	46541	47266	54300	927
PHUM004620_EOG7D5NH1	118	1536	181248	33822	18.661	1339	0.872	1240	0.807	0.647	0.353	54288	20070	31550	41518	29064	4758
PHUM004790_EOG7XX1GW	120	1971	236520	24891	10.524	1586	0.805	1432	0.727	0.483	0.517	63295	54601	54654	39079	19524	5367
PHUM005720_EOG7CKF2R	120	882	105840	8778	8.294	594	0.673	484	0.549	0.58	0.42	31215	17735	23027	25085	8130	648
PHUM005730_EOG7WXB3D	120	4032	483840	63669	13.159	2866	0.711	2375	0.589	0.548	0.452	128902	100174	89470	101625	28101	35568
PHUM005950_EOG7CW1S7	120	843	101160	21486	21.24	612	0.726	518	0.614	0.632	0.368	22057	13514	15718	28385	20943	543
PHUM005960_EOG7P38NF	119	507	60333	10059	16.672	381	0.751	340	0.671	0.645	0.355	18067	8285	9694	14228	9792	267
PHUM005970_EOG754VHQ	120	1410	169200	37980	22.447	1206	0.855	1096	0.777	0.638	0.362	44325	20997	26449	39449	37128	852
PHUM006410_EOG7RRS2G	119	1050	124950	21930	17.551	881	0.839	779	0.742	0.627	0.373	34987	15833	22490	29710	19017	2913
PHUM006440_EOG70SK05	120	5946	713520	39999	5.606	3762	0.633	3101	0.522	0.581	0.419	200711	132529	149322	190959	32238	7761
PHUM006710_EOG7HBH47	120	1584	190080	43596	22.936	1065	0.672	868	0.548	0.526	0.474	43766	29907	39320	33491	42582	1014
PHUM007540_EOG7DG86J	75	1278	95850	10341	10.789	1156	0.905	1094	0.856	0.574	0.426	24636	16853	19288	24732	8997	1344
PHUM007550_EOG7PW7K7	120	360	43200	10749	24.882	228	0.633	187	0.519	0.638	0.362	11286	5932	5771	9462	10746	3
PHUM007570_EOG7QCKQD	116	2250	261000	181038	69.363	1798	0.799	1219	0.542	0.502	0.498	22847	18284	20675	18156	158019	23019
PHUM008090_EOG76TNMN	120	879	105480	29244	27.725	640	0.728	574	0.653	0.596	0.404	22233	13248	17552	23203	28317	927
PHUM008100_EOG7HJ7MZ	118	780	92040	19155	20.812	619	0.794	564	0.723	0.611	0.389	24648	11940	16417	19880	18417	738
PHUM008320_EOG767F4V	119	1014	120666	7347	6.089	741	0.731	659	0.65	0.507	0.493	32277	26774	29158	25110	6942	405
PHUM008330_EOG77DW1J	119	1284	152796	33639	22.016	1019	0.794	853	0.664	0.57	0.43	35534	23258	27872	32493	32871	768
PHUM009060_EOG78M9XF	114	363	41382	14559	35.182	216	0.595	164	0.452	0.614	0.386	9405	4221	6109	7088	14553	6
PHUM009100_EOG76TNKW	112	465	52080	5709	10.962	300	0.645	252	0.542	0.677	0.323	16792	6291	8737	14551	5691	18
PHUM009510_EOG78T2D9	116	360	41760	7215	17.277	241	0.669	191	0.531	0.605	0.395	8334	6499	7134	12578	7215	0
PHUM009800_EOG7VF8HZ	120	1179	141480	31626	22.354	797	0.676	670	0.568	0.587	0.413	35203	20715	24619	29317	26367	5259
PHUM009840_EOG7KT84F	120	1041	124920	9024	7.224	833	0.8	765	0.735	0.637	0.363	36602	19114	22872	37308	8760	264
PHUM011790_EOG7Z6N6J	117	1509	176553	73563	41.666	1166	0.773	1021	0.677	0.66	0.34	34175	15867	19250	33698	69045	4518
PHUM011900_EOG7XHJJD	119	873	103887	26361	25.375	664	0.761	609	0.698	0.533	0.467	23182	17963	18315	18066	25221	1140
PHUM012430_EOG75R2Z9	120	699	83880	23004	27.425	569	0.814	511	0.731	0.63	0.37	19268	8563	13757	19288	22890	114
PHUM012550_EOG77QGSF	118	348	41064	4074	9.921	216	0.621	179	0.514	0.625	0.375	12545	4946	8900	10599	4002	72
PHUM012790_EOG7KQCWG	119	663	78897	9921	12.575	442	0.667	369	0.557	0.636	0.364	19617	11498	13587	24274	9585	336
PHUM012920_EOG7C5Z3G	120	2313	277560	16941	6.104	1702	0.736	1574	0.681	0.576	0.424	80182	52711	57525	70201	14598	2343
PHUM012950_EOG76F5N4	120	810	97200	10476	10.778	532	0.657	439	0.542	0.622	0.378	29931	15959	16811	24023	10272	204
PHUM014220_EOG7R8DV8	119	3954	470526	124488	26.457	3517	0.889	3050	0.771	0.562	0.438	121012	68425	83285	73316	59877	64611
PHUM015320_EOG75XTDK	120	2880	345600	46542	13.467	2562	0.89	2375	0.825	0.577	0.423	91087	58741	67240	81990	42912	3630
PHUM015330_EOG7S582S	118	522	61596	7503	12.181	397	0.761	357	0.684	0.635	0.365	24415	6738	12989	9951	7341	162
PHUM016400_EOG7SNM6H	120	1662	199440	21216	10.638	1385	0.833	1249	0.752	0.54	0.46	50797	36685	45311	45431	20193	1023
PHUM016420_EOG7J7B94	120	999	119880	2571	2.145	609	0.61	464	0.464	0.596	0.404	39072	21226	26127	30884	2064	507
PHUM016440_EOG7P64V4	120	1623	194760	34857	17.897	1156	0.712	1000	0.616	0.532	0.468	47569	34484	40051	37799	30387	4470
PHUM016590_EOG7QP6DS	120	1554	186480	14715	7.891	1072	0.69	845	0.544	0.518	0.482	38546	41001	41655	50563	13758	957
PHUM017950_EOG7RZHJF	120	1248	149760	28836	19.255	720	0.577	591	0.474	0.582	0.418	42138	24296	26298	28192	27942	894
PHUM018060_EOG75N6PX	120	2466	295920	46509	15.717	1935	0.785	1666	0.676	0.594	0.406	82642	46492	55012	65265	26454	20055
PHUM018070_EOG7G5293	120	639	76680	4626	6.033	536	0.839	501	0.784	0.57	0.43	22428	13080	17933	18613	3900	726
PHUM018090_EOG7K45FC	120	1242	149040	8448	5.668	890	0.717	786	0.633	0.524	0.476	40384	29527	37166	33515	7275	1173
PHUM018380_EOG7KDS5S	119	702	83538	4821	5.771	531	0.756	483	0.688	0.593	0.407	24073	13421	18610	22613	4656	165
PHUM018400_EOG7CS5K3	94	2004	188376	115977	61.567	1760	0.878	1513	0.755	0.637	0.363	25339	11603	14337	21120	108789	7188
PHUM018520_EOG7GR8Q4	120	1524	182880	21543	11.78	1122	0.736	956	0.627	0.623	0.377	46876	29130	31711	53620	20691	852
PHUM019130_EOG7JF2T7	120	393	47160	2124	4.504	221	0.562	189	0.481	0.585	0.415	15643	8622	10095	10676	2103	21
PHUM019140_EOG7HTVBN	119	1323	157437	63882	40.576	1016	0.768	860	0.65	0.522	0.478	31145	20242	24349	17819	59379	4503
PHUM019470_EOG7HR042	120	921	110520	35949	32.527	590	0.641	493	0.535	0.577	0.423	24540	13866	17460	18705	35853	96
PHUM019530_EOG7QKB6X	120	681	81720	21918	26.821	374	0.549	288	0.423	0.525	0.475	18305	13933	14376	13188	21882	36
PHUM019770_EOG7JHZ07	120	2262	271440	65925	24.287	1959	0.866	1809	0.8	0.593	0.407	62657	37389	45222	60247	63396	2529
PHUM020240_EOG732KJB	116	528	61248	14232	23.237	348	0.659	318	0.602	0.659	0.341	17893	5735	10158	13230	14220	12
PHUM020250_EOG7Z9HFB	120	1326	159120	22632	14.223	1084	0.817	966	0.729	0.612	0.388	45184	22914	30090	38300	17757	4875
PHUM020660_EOG7SNM6R	120	1683	201960	30918	15.309	837	0.497	642	0.381	0.505	0.495	42903	42273	42324	43542	27069	3849
PHUM021780_EOG73G2FK	120	2022	242640	19167	7.899	1377	0.681	1179	0.583	0.526	0.474	62490	50882	55130	54971	18021	1146
PHUM022090_EOG73RP65	119	900	107100	13989	13.062	674	0.749	594	0.66	0.557	0.443	29227	20617	20562	22705	13710	279
PHUM022110_EOG7F873F	120	3423	410760	46653	11.358	2419	0.707	2121	0.62	0.561	0.439	112371	74855	84765	92116	25596	21057
PHUM022240_EOG77DW10	114	1425	162450	62856	38.693	1253	0.879	1188	0.834	0.649	0.351	28200	17078	17470	36846	57816	5040
PHUM022280_EOG70KTHH	120	2307	276840	27327	9.871	1725	0.748	1480	0.642	0.554	0.446	70112	50443	60787	68171	26355	972
PHUM022290_EOG78M9XB	120	591	70920	3483	4.911	281	0.475	250	0.423	0.569	0.431	21852	11805	17215	16565	3483	0
PHUM022330_EOG77QGRN	106	1053	111618	20205	18.102	936	0.889	872	0.828	0.621	0.379	28539	14700	19897	28277	19380	825
PHUM023260_EOG7PPH22	120	1377	165240	8487	5.136	1199	0.871	1093	0.794	0.599	0.401	53352	27214	35649	40538	7590	897
PHUM023290_EOG7B940H	120	390	46800	609	1.301	210	0.538	168	0.431	0.62	0.38	15511	6595	10947	13138	567	42
PHUM023300_EOG7P0DBW	119	1395	166005	17118	10.312	1056	0.757	934	0.67	0.609	0.391	46965	26725	31500	43697	9519	7599
PHUM023410_EOG73RP73	120	678	81360	23544	28.938	548	0.808	497	0.733	0.644	0.356	21224	9455	11045	16092	23460	84
PHUM023420_EOG7SFVRV	120	948	113760	42594	37.442	739	0.78	648	0.684	0.539	0.461	21079	13420	19329	17338	40599	1995
PHUM023550_EOG73VJD6	120	2073	248760	16191	6.509	1379	0.665	1172	0.565	0.541	0.459	63874	48617	58024	62054	15696	495
PHUM023670_EOG70D335	99	456	45144	6030	13.357	368	0.807	314	0.689	0.642	0.358	12908	6365	7617	12224	6030	0
PHUM024100_EOG77TC03	120	876	105120	1587	1.51	550	0.628	468	0.534	0.591	0.409	33715	18237	24047	27534	1491	96
PHUM024110_EOG7813F5	120	3597	431640	29778	6.899	2206	0.613	1846	0.513	0.558	0.442	121649	85916	91180	103117	20322	9456
PHUM024730_EOG7P0DBT	120	2238	268560	17883	6.659	1286	0.575	1115	0.498	0.587	0.413	82098	43980	59509	65090	13725	4158
PHUM024740_EOG75N6R3	119	711	84609	8112	9.588	534	0.751	475	0.668	0.638	0.362	28484	10327	17413	20273	7167	945
PHUM025040_EOG7Q5V7W	120	1059	127080	2946	2.318	616	0.582	544	0.514	0.589	0.411	42355	22304	28608	30867	2922	24
PHUM025060_EOG703GB0	120	2361	283320	44307	15.639	1725	0.731	1482	0.628	0.518	0.482	67133	56722	58446	56712	41283	3024
PHUM025330_EOG72K797	120	1797	215640	9279	4.303	1416	0.788	1275	0.71	0.581	0.419	65494	38069	48417	54381	8523	756
PHUM025340_EOG793P2J	120	2283	273960	39108	14.275	1567	0.686	1221	0.535	0.537	0.463	65228	50499	58265	60860	36258	2850
PHUM025720_EOG799DKN	120	618	74160	9243	12.464	495	0.801	434	0.702	0.587	0.413	20963	11437	15337	17180	8925	318
PHUM025750_EOG7KQCWD	120	1095	131400	5658	4.306	789	0.721	674	0.616	0.489	0.511	35265	28358	35900	26219	5193	465
PHUM025800_EOG7FJTTV	120	1812	217440	104400	48.013	1438	0.794	1153	0.636	0.484	0.516	31646	27376	31109	22909	96924	7476
PHUM027640_EOG7RK1MZ	119	447	53193	6324	11.889	313	0.7	277	0.62	0.629	0.371	18241	7798	9638	11192	6225	99
PHUM027650_EOG7Z0WQF	119	2808	334152	202275	60.534	2169	0.772	1779	0.634	0.606	0.394	50666	20972	30994	29245	186762	15513
PHUM027990_EOG71KHX7	120	1464	175680	12660	7.206	1149	0.785	995	0.68	0.613	0.387	54421	27320	35697	45582	9690	2970
PHUM028720_EOG7SVBQ4	120	1497	179640	24057	13.392	1118	0.747	903	0.603	0.546	0.454	50138	32787	38174	34484	16974	7083
PHUM029790_EOG7F2GMS	120	2547	305640	19752	6.463	1624	0.638	1367	0.537	0.535	0.465	87081	64343	68740	65724	16926	2826
PHUM032350_EOG7HBH41	120	2844	341280	34002	9.963	2488	0.875	2325	0.818	0.597	0.403	99007	64917	59109	84245	21522	12480
PHUM032510_EOG76F5MM	120	2574	308880	110646	35.822	2066	0.803	1676	0.651	0.577	0.423	66150	38769	44767	48548	57366	53280
PHUM032620_EOG77HR8H	119	1668	198492	98712	49.731	1370	0.821	1018	0.61	0.599	0.401	35896	18207	21387	24290	92793	5919
PHUM033910_EOG7V4NSK	120	1605	192600	18435	9.572	1119	0.697	915	0.57	0.609	0.391	60611	27532	40547	45475	17232	1203
PHUM033930_EOG7MM71D	120	1254	150480	5484	3.644	945	0.754	865	0.69	0.544	0.456	40742	31918	34193	38143	4560	924
PHUM033940_EOG78WXKQ	120	2073	248760	23418	9.414	1625	0.784	1428	0.689	0.568	0.432	66122	43283	53928	62009	22425	993
PHUM033950_EOG7DCCZR	119	1098	130662	14820	11.342	820	0.747	721	0.657	0.532	0.468	35079	27427	27003	26333	13905	915
PHUM034370_EOG7S582B	117	669	78273	48936	62.52	541	0.809	329	0.492	0.508	0.492	8755	6656	7566	6360	48903	33
PHUM034480_EOG74BWNP	115	363	41745	13011	31.168	293	0.807	235	0.647	0.486	0.514	6785	7776	6950	7223	12900	111
PHUM034490_EOG7TN9KS	120	1884	226080	18774	8.304	1454	0.772	1281	0.68	0.514	0.486	57899	47682	52907	48818	16008	2766
PHUM034640_EOG796JBG	114	606	69084	38277	55.406	543	0.896	462	0.762	0.567	0.433	9517	6225	6960	8105	37986	291
PHUM035170_EOG7DVR6H	34	531	18054	6480	35.892	368	0.693	294	0.554	0.674	0.326	4440	1415	2338	3381	6471	9
PHUM035280_EOG7G7XH9	110	2886	317460	244050	76.876	2605	0.903	2207	0.765	0.58	0.42	24581	15021	15920	17888	211773	32277
PHUM035420_EOG7X16CB	120	2241	268920	63687	23.683	1805	0.805	1585	0.707	0.646	0.354	68685	35674	36932	63942	62067	1620
PHUM035540_EOG7DCCZD	120	1470	176400	6876	3.898	1079	0.734	922	0.627	0.531	0.469	48853	38681	40642	41348	6138	738
PHUM036310_EOG7G528T	119	714	84966	8055	9.48	480	0.672	417	0.584	0.575	0.425	25057	14792	17831	19231	5397	2658
PHUM036320_EOG73G2H9	119	627	74613	5115	6.855	491	0.783	437	0.697	0.62	0.38	30220	10759	15664	12855	4692	423
PHUM036330_EOG7FNQ4M	117	357	41769	10014	23.975	185	0.518	151	0.423	0.58	0.42	11015	7090	6153	7497	9999	15
PHUM037380_EOG7X42KT	120	927	111240	2136	1.92	654	0.706	531	0.573	0.632	0.368	41955	14624	25513	27012	1950	186
PHUM037390_EOG7MDGJP	120	987	118440	4674	3.946	650	0.659	560	0.567	0.51	0.49	33308	24315	31396	24747	4518	156
PHUM037430_EOG7C06MH	120	1767	212040	47775	22.531	1437	0.813	1252	0.709	0.615	0.385	58319	27697	35028	43221	46062	1713
PHUM037550_EOG75209S	119	663	78897	16920	21.446	425	0.641	361	0.544	0.599	0.401	21467	9851	15142	15517	16737	183
PHUM037790_EOG7WB3P9	120	906	108720	1773	1.631	652	0.72	563	0.621	0.609	0.391	31953	20749	21032	33213	1512	261
PHUM038240_EOG7ZQ0F8	120	549	65880	975	1.48	351	0.639	313	0.57	0.604	0.396	20940	11108	14598	18259	933	42
PHUM038260_EOG771D2J	120	1602	192240	58686	30.527	1384	0.864	1223	0.763	0.622	0.378	40499	23278	26714	43063	57450	1236
PHUM038280_EOG7RG5BF	120	1389	166680	12627	7.576	936	0.674	791	0.569	0.468	0.532	37535	40831	41072	34615	11742	885
PHUM038310_EOG7FNQ3D	120	630	75600	12171	16.099	512	0.813	440	0.698	0.611	0.389	20765	9482	15150	18032	11940	231
PHUM039190_EOG771D3T	111	375	41625	4671	11.222	307	0.819	277	0.739	0.626	0.374	9810	7228	6590	13326	4623	48
PHUM039420_EOG7CKF3C	119	1413	168147	20214	12.022	1045	0.74	819	0.58	0.482	0.518	37054	39141	37291	34447	18642	1572
PHUM039530_EOG7PGRKV	120	1215	145800	21339	14.636	939	0.773	843	0.694	0.562	0.438	39010	25096	29161	31194	20574	765
PHUM039680_EOG7B67QT	120	870	104400	3750	3.592	545	0.626	419	0.482	0.597	0.403	34529	15391	25195	25535	3066	684
PHUM039880_EOG70WF7Q	117	960	112320	28935	25.761	828	0.863	780	0.812	0.514	0.486	24693	16735	23511	18446	27258	1677
PHUM040130_EOG7G261W	120	1029	123480	18174	14.718	822	0.799	709	0.689	0.639	0.361	39325	16700	21370	27911	17610	564
PHUM040250_EOG7QS2P3	116	921	106836	23577	22.068	767	0.833	690	0.749	0.631	0.369	27273	14790	16023	25173	23067	510
PHUM040260_EOG7XDP9V	120	1494	179280	29781	16.611	1209	0.809	1066	0.714	0.606	0.394	47420	25605	33003	43471	28596	1185
PHUM040500_EOG72GC22	120	4443	533160	238128	44.664	3765	0.847	3063	0.689	0.609	0.391	94484	53233	61684	85631	168822	69306
PHUM040650_EOG73ZDMX	120	9714	1165680	111792	9.59	7467	0.769	6247	0.643	0.56	0.44	299681	220828	242708	290671	69300	42492
PHUM040980_EOG7FC3D1	117	471	55107	6612	11.998	363	0.771	326	0.692	0.618	0.382	20040	6743	11842	9870	5769	843
PHUM041260_EOG7FVFK0	119	1377	163863	90828	55.429	1142	0.829	1055	0.766	0.532	0.468	24019	15194	18710	15112	86046	4782
PHUM041410_EOG7PKMV8	120	462	55440	6981	12.592	279	0.604	204	0.442	0.507	0.493	14669	9910	14087	9793	6471	510
PHUM041520_EOG7BKQNK	120	2178	261360	39273	15.026	1717	0.788	1378	0.633	0.475	0.525	61024	60020	56446	44597	33987	5286
PHUM041770_EOG79M18M	120	1230	147600	9729	6.591	938	0.763	858	0.698	0.615	0.385	45170	23960	29029	39712	9492	237
PHUM041780_EOG7WHV5P	120	600	72000	3069	4.263	383	0.638	318	0.53	0.619	0.381	22057	10632	15639	20603	2925	144
PHUM042140_EOG7Q5V6W	120	7152	858240	82587	9.623	5507	0.77	4767	0.667	0.604	0.396	247662	140082	166764	221145	44328	38259
PHUM042190_EOG7QP6G4	120	573	68760	3075	4.472	361	0.63	319	0.557	0.576	0.424	21547	12097	15720	16321	2886	189
PHUM042560_EOG7G7XHX	120	456	54720	6762	12.357	280	0.614	233	0.511	0.565	0.435	13140	10641	10196	13981	6726	36
PHUM042670_EOG7FNQ36	120	1140	136800	13755	10.055	901	0.79	829	0.727	0.633	0.367	41371	19842	25173	36659	11547	2208
PHUM043100_EOG7SFVQZ	120	1143	137160	6600	4.812	832	0.728	724	0.633	0.593	0.407	42239	23147	29934	35240	6525	75
PHUM043250_EOG75BM0R	120	1485	178200	23106	12.966	1063	0.716	929	0.626	0.564	0.436	48455	31139	36289	39211	22116	990
PHUM043370_EOG7XT582	119	1137	135303	25326	18.718	980	0.862	864	0.76	0.606	0.394	35113	20752	22661	31451	23148	2178
PHUM043720_EOG75BM06	119	2766	329154	115950	35.227	2375	0.859	2169	0.784	0.484	0.516	58286	54777	55002	45139	111501	4449
PHUM044270_EOG79PWHJ	119	1341	159579	38436	24.086	1160	0.865	1074	0.801	0.643	0.357	40975	19790	23405	36973	35742	2694
PHUM044380_EOG7JTJQ9	120	2586	310320	165786	53.424	2018	0.78	1669	0.645	0.621	0.379	50782	24584	29887	39281	98769	67017
PHUM044520_EOG7J1KSW	120	1272	152640	9444	6.187	780	0.613	686	0.539	0.534	0.466	40690	33362	33299	35845	8661	783
PHUM044560_EOG7XMDRQ	120	1407	168840	3018	1.787	868	0.617	756	0.537	0.586	0.414	53115	32797	35740	44170	2451	567
PHUM044570_EOG700M4T	118	219	25842	123	0.476	120	0.548	114	0.521	0.6	0.4	7705	4669	5617	7728	123	0
PHUM044600_EOG72ZQ8R	62	1239	76818	27525	35.831	1054	0.851	941	0.759	0.654	0.346	18237	8604	8262	14190	20214	7311
PHUM045400_EOG7GR8QW	120	672	80640	4008	4.97	474	0.705	415	0.618	0.616	0.384	24339	13347	16000	22946	3423	585
PHUM045460_EOG7WTFV9	120	891	106920	19104	17.868	648	0.727	584	0.655	0.623	0.377	29200	13861	19157	25598	18249	855
PHUM046130_EOG7VQW7J	120	882	105840	2787	2.633	601	0.681	515	0.584	0.606	0.394	29120	16152	24446	33335	2394	393
PHUM046450_EOG75N6R2	120	765	91800	10578	11.523	568	0.742	463	0.605	0.548	0.452	25697	16884	19920	18721	10548	30
PHUM046690_EOG7774J1	120	1806	216720	32058	14.792	1375	0.761	1175	0.651	0.596	0.404	64520	35782	39010	45350	19797	12261
PHUM046720_EOG7GJJ7F	120	1236	148320	9309	6.276	917	0.742	746	0.604	0.541	0.459	40634	30475	33106	34796	8328	981
PHUM046950_EOG7VQW6R	120	3612	433440	273567	63.115	2249	0.623	1058	0.293	0.507	0.493	45770	36634	41546	35923	271611	1956
PHUM046990_EOG75BM05	120	1947	233640	20589	8.812	1506	0.773	1334	0.685	0.552	0.448	72534	40014	55364	45139	9588	11001
PHUM047010_EOG7BKQNT	120	2283	273960	65517	23.915	1569	0.687	1217	0.533	0.535	0.465	61008	46114	50722	50599	58662	6855
PHUM047060_EOG74FRV3	120	1281	153720	16749	10.896	969	0.756	823	0.642	0.545	0.455	41557	27080	35101	33233	15153	1596
PHUM047070_EOG72P3HX	120	2322	278640	43149	15.486	1842	0.793	1632	0.703	0.554	0.446	69135	47012	57905	61439	41388	1761
PHUM047550_EOG7TJFC8	120	1566	187920	42804	22.778	1276	0.815	1104	0.705	0.611	0.389	50912	24991	31206	38007	40332	2472
PHUM047800_EOG7H7MW5	119	2277	270963	74727	27.578	2045	0.898	1881	0.826	0.579	0.421	60101	37275	45271	53589	69018	5709
PHUM048740_EOG7QVXX8	120	1083	129960	16917	13.017	713	0.658	549	0.507	0.559	0.441	37395	22597	27339	25712	15588	1329
PHUM048770_EOG7PSC89	120	2289	274680	29943	10.901	1523	0.665	1309	0.572	0.567	0.433	73810	50157	55822	64948	29595	348
PHUM048780_EOG7W4C62	120	1206	144720	13881	9.592	900	0.746	734	0.609	0.552	0.448	38913	24365	34121	33440	13635	246
PHUM049590_EOG7Q5V72	120	3108	372960	58443	15.67	2594	0.835	2311	0.744	0.507	0.493	86574	68224	86584	73135	34272	24171
PHUM049610_EOG79SRS4	120	969	116280	23385	20.111	792	0.817	721	0.744	0.599	0.401	30110	16647	20202	25936	17298	6087
PHUM050610_EOG7RZHJN	120	2286	274320	184536	67.27	2012	0.88	1455	0.636	0.573	0.427	29370	16119	21644	22651	125637	58899
PHUM050720_EOG7FRKC0	119	825	98175	33465	34.087	589	0.714	431	0.522	0.66	0.34	25230	8453	13733	17294	29337	4128
PHUM050880_EOG7481C8	98	1239	121422	46014	37.896	1068	0.862	966	0.78	0.641	0.359	25929	11808	14966	22705	42861	3153
PHUM050890_EOG7JB6J1	120	1599	191880	32424	16.898	1389	0.869	1294	0.809	0.643	0.357	54889	25745	31086	47736	23058	9366
PHUM050900_EOG7P912M	119	6501	773619	385881	49.88	5166	0.795	4499	0.692	0.619	0.381	119570	70797	75746	121625	288057	97824
PHUM050930_EOG7CW1S9	116	1164	135024	47553	35.218	977	0.839	896	0.77	0.647	0.353	26060	13757	17225	30429	44424	3129
PHUM050940_EOG73G2GK	119	816	97104	14358	14.786	598	0.733	502	0.615	0.581	0.419	26325	17018	17607	21796	13461	897
PHUM050950_EOG790SWF	118	396	46728	5553	11.884	346	0.874	319	0.806	0.598	0.402	13994	7230	9284	10667	5535	18
PHUM051560_EOG70SK1J	117	963	112671	23790	21.115	790	0.82	716	0.744	0.596	0.404	26994	16434	19500	25953	23034	756
PHUM051590_EOG72RZS7	118	2373	280014	169791	60.637	1282	0.54	966	0.407	0.541	0.459	36297	22610	27749	23567	159945	9846
PHUM051930_EOG7RNWVB	120	657	78840	7572	9.604	388	0.591	337	0.513	0.609	0.391	23060	11979	15864	20365	7122	450
PHUM051940_EOG7NKXD0	120	5640	676800	29064	4.294	4088	0.725	3474	0.616	0.49	0.51	170662	166757	163620	146697	18306	10758
PHUM052780_EOG74V7SC	120	5754	690480	14673	2.125	3424	0.595	2880	0.501	0.495	0.505	180910	167716	173307	153874	10779	3894
PHUM052890_EOG7DZMCR	119	4152	494088	258219	52.262	3027	0.729	2446	0.589	0.591	0.409	75681	45044	51091	64053	192153	66066
PHUM052920_EOG73VJDN	120	3693	443160	95469	21.543	2724	0.738	2278	0.617	0.566	0.434	113212	67428	83423	83628	61842	33627
PHUM054470_EOG735FQK	120	3252	390240	50859	13.033	2223	0.684	1849	0.569	0.597	0.403	117502	58219	78432	85228	33462	17397
PHUM055050_EOG7WB3PD	120	1782	213840	109035	50.989	1148	0.644	954	0.535	0.526	0.474	34182	23772	25814	21037	92397	16638
PHUM055360_EOG7CCPKV	120	759	91080	5841	6.413	528	0.696	443	0.584	0.593	0.407	27621	14212	20439	22967	5664	177
PHUM055370_EOG7QVXX4	112	1248	139776	54948	39.311	1097	0.879	892	0.715	0.644	0.356	29974	13332	16733	24789	51624	3324
PHUM055380_EOG7VXMQP	118	1200	141600	67863	47.926	760	0.633	660	0.55	0.563	0.437	20682	17158	14889	21008	64152	3711
PHUM055700_EOG74FRWD	120	1707	204840	85740	41.857	1541	0.903	1443	0.845	0.608	0.392	47476	19523	27671	24430	76932	8808
PHUM055720_EOG78Q641	120	1581	189720	20838	10.984	1174	0.743	1002	0.634	0.609	0.391	56465	29174	36685	46558	15459	5379
PHUM055730_EOG7BSG5G	120	660	79200	2826	3.568	417	0.632	355	0.538	0.62	0.38	25621	14747	14189	21817	2808	18
PHUM055780_EOG732KGW	120	1350	162000	11535	7.12	1082	0.801	994	0.736	0.529	0.471	44737	34773	36001	34954	10872	663
PHUM055920_EOG7JB6K5	120	879	105480	11466	10.87	718	0.817	650	0.739	0.642	0.358	39182	12440	21110	21282	8853	2613
PHUM055950_EOG7P38M5	120	1560	187200	35205	18.806	1322	0.847	1230	0.788	0.629	0.371	50652	26322	29918	45103	30012	5193
PHUM056420_EOG72P3JM	120	957	114840	18543	16.147	659	0.689	531	0.555	0.556	0.444	25211	21265	21555	28266	17637	906
PHUM056730_EOG7X6XTW	120	810	97200	26040	26.79	643	0.794	572	0.706	0.519	0.481	20432	16659	17805	16264	13080	12960
PHUM058930_EOG73G2FM	120	1560	187200	16107	8.604	894	0.573	735	0.471	0.478	0.522	47719	46188	43108	34078	14919	1188
PHUM059470_EOG79H52Q	119	534	63546	1677	2.639	334	0.625	259	0.485	0.618	0.382	20243	9648	13966	18012	1629	48
PHUM059490_EOG7Q03R9	120	2661	319320	42657	13.359	1812	0.681	1442	0.542	0.523	0.477	82414	63806	68033	62410	40395	2262
PHUM060370_EOG7TR5TP	120	1713	205560	103839	50.515	1336	0.78	785	0.458	0.559	0.441	30145	19737	24577	27262	103617	222
PHUM060500_EOG75N6QN	120	1110	133200	22449	16.854	776	0.699	639	0.576	0.484	0.516	28986	31246	25667	24852	22329	120
PHUM060620_EOG7F5BVK	120	4119	494280	59301	11.997	3009	0.731	2663	0.647	0.558	0.442	127320	92772	98729	116158	35349	23952
PHUM060670_EOG73C67K	120	789	94680	16080	16.984	655	0.83	600	0.76	0.589	0.411	23985	13070	19133	22412	15447	633
PHUM060680_EOG7FJTTD	120	2415	289800	37581	12.968	1817	0.752	1597	0.661	0.625	0.375	79058	45650	49151	78360	31170	6411
PHUM061080_EOG7Z9HFW	120	966	115920	10068	8.685	665	0.688	575	0.595	0.58	0.42	37012	16961	27396	24483	9915	153
PHUM061090_EOG7ZDCPJ	120	1266	151920	10005	6.586	1078	0.852	997	0.788	0.603	0.397	48070	25342	30841	37662	7842	2163
PHUM061100_EOG73ZDQ0	120	342	41040	552	1.345	158	0.462	141	0.412	0.543	0.457	8867	8758	9738	13125	222	330
PHUM061260_EOG7FRK9B	120	2481	297720	5745	1.93	1515	0.611	1283	0.517	0.49	0.51	80380	75367	73404	62824	4059	1686
PHUM061490_EOG78T2BH	120	13548	1625760	16050	0.987	7606	0.561	6459	0.477	0.532	0.468	466922	351400	402064	389324	12309	3741
PHUM063200_EOG7BPKW9	113	1905	215265	169104	78.556	1439	0.755	890	0.467	0.498	0.502	12606	11179	11704	10672	152922	16182
PHUM063420_EOG7DP0P3	120	1932	231840	34998	15.096	1633	0.845	1542	0.798	0.602	0.398	66861	33412	44696	51873	26166	8832
PHUM064370_EOG7F5BVX	120	1926	231120	44469	19.241	1425	0.74	1247	0.647	0.567	0.433	60596	35913	44707	45435	36504	7965
PHUM065510_EOG7QP6FW	120	573	68760	13272	19.302	374	0.653	326	0.569	0.551	0.449	15479	11885	13055	15069	12738	534
PHUM065520_EOG732KGJ	120	3678	441360	150597	34.121	2957	0.804	2442	0.664	0.479	0.521	81377	77897	73025	58464	95406	55191
PHUM065530_EOG767F59	120	1077	129240	22734	17.591	878	0.815	766	0.711	0.569	0.431	31912	21243	24686	28665	19593	3141
PHUM066550_EOG7HFCD1	29	933	27057	9345	34.538	683	0.732	561	0.601	0.645	0.355	6239	2807	3450	5216	9171	174
PHUM066590_EOG7Z3RZC	120	2706	324720	54123	16.668	2081	0.769	1844	0.681	0.558	0.442	84224	53467	65603	67303	52599	1524
PHUM066620_EOG7QZT55	120	1398	167760	58638	34.954	1151	0.823	1012	0.724	0.503	0.497	24150	26485	27541	30946	51930	6708
PHUM067030_EOG703GBK	117	954	111618	11973	10.727	829	0.869	738	0.774	0.642	0.358	28874	16333	19358	35080	10467	1506
PHUM067960_EOG7GNDFR	120	2760	331200	119550	36.096	2162	0.783	1817	0.658	0.506	0.494	58505	54257	49599	49289	53517	66033
PHUM070520_EOG7N6FFS	120	1227	147240	4728	3.211	887	0.723	799	0.651	0.604	0.396	49825	22603	33800	36284	4524	204
PHUM071260_EOG7G2617	120	2331	279720	72093	25.773	1887	0.81	1672	0.717	0.532	0.468	57529	45953	51451	52694	70662	1431
PHUM071270_EOG72CGTB	26	720	18720	11313	60.433	391	0.543	228	0.317	0.575	0.425	2130	1611	1411	2255	11271	42
PHUM071280_EOG7XQ91F	120	1884	226080	51444	22.755	1498	0.795	1213	0.644	0.552	0.448	56801	36011	42226	39598	49617	1827
PHUM073040_EOG71S8DG	120	2856	342720	61206	17.859	2316	0.811	2102	0.736	0.499	0.501	81152	69768	70311	60283	11946	49260
PHUM073060_EOG7RZHKT	120	1497	179640	9378	5.22	1055	0.705	920	0.615	0.615	0.385	61629	30209	35382	43042	7173	2205
PHUM073070_EOG7GV508	120	1257	150840	14934	9.901	969	0.771	885	0.704	0.612	0.388	34561	28398	24162	48785	14334	600
PHUM073930_EOG7KX4DG	120	372	44640	7947	17.802	299	0.804	273	0.734	0.611	0.389	11885	6328	7954	10526	7560	387
PHUM074080_EOG71CSDZ	120	4170	500400	10902	2.179	3076	0.738	2714	0.651	0.561	0.439	150085	97323	117089	125001	8802	2100
PHUM074090_EOG7G2611	117	3624	424008	230559	54.376	2934	0.81	2538	0.7	0.553	0.447	56340	42145	43964	51000	164052	66507
PHUM074540_EOG7WMQCD	120	1818	218160	61017	27.969	1362	0.749	1229	0.676	0.566	0.434	49048	36274	31957	39864	51315	9702
PHUM074550_EOG7428XN	119	561	66759	4314	6.462	420	0.749	374	0.667	0.582	0.418	20588	12035	14051	15771	4260	54
PHUM074950_EOG7WHV4J	120	3063	367560	126984	34.548	2446	0.799	1909	0.623	0.525	0.475	73209	55649	58714	53004	73383	53601
PHUM074960_EOG7H1WDQ	120	1431	171720	3111	1.812	756	0.528	696	0.486	0.604	0.396	52045	33356	33487	49721	2961	150
PHUM074980_EOG7VBD91	118	1035	122130	16593	13.586	808	0.781	715	0.691	0.649	0.351	35235	15334	21700	33268	16287	306
PHUM074990_EOG70WF99	62	234	14508	732	5.045	165	0.705	138	0.59	0.646	0.354	5585	2208	2676	3307	732	0
PHUM075020_EOG7096SR	120	1869	224280	9711	4.33	1238	0.662	1131	0.605	0.594	0.406	59437	40761	46205	68166	8961	750
PHUM075600_EOG7WQKN5	114	1212	138168	58359	42.238	969	0.8	821	0.677	0.604	0.396	26743	14004	17225	21837	57423	936
PHUM075720_EOG7WTFVZ	120	699	83880	19881	23.702	538	0.77	457	0.654	0.619	0.381	17749	12718	11445	22087	19785	96
PHUM075750_EOG7KHNF6	120	642	77040	17805	23.111	510	0.794	434	0.676	0.644	0.356	23004	8413	12558	15260	17718	87
PHUM075880_EOG7BPKWN	120	1665	199800	17673	8.845	1262	0.758	1113	0.668	0.585	0.415	53979	35668	39951	52529	16935	738
PHUM075910_EOG7FRKCJ	56	285	15960	4110	25.752	206	0.723	181	0.635	0.615	0.385	3939	2048	2501	3362	4110	0
PHUM075940_EOG7S580K	119	3318	394842	37143	9.407	2360	0.711	1968	0.593	0.59	0.41	107296	64802	81682	103919	32889	4254
PHUM075950_EOG7NKXFK	17	492	8364	2292	27.403	349	0.709	288	0.585	0.591	0.409	1684	1167	1296	1925	2286	6
PHUM076420_EOG7K45F0	120	1983	237960	27243	11.449	1662	0.838	1535	0.774	0.604	0.396	72210	35962	47190	55355	24147	3096
PHUM076540_EOG7NSNVX	120	7749	929880	87033	9.36	5508	0.711	4681	0.604	0.599	0.401	265035	151625	186653	239534	66186	20847
PHUM076670_EOG7J1KTK	120	903	108360	7269	6.708	544	0.602	450	0.498	0.585	0.415	33752	16305	25621	25413	5820	1449
PHUM076810_EOG77B0RG	120	8445	1013400	68808	6.79	7153	0.847	6254	0.741	0.493	0.507	253238	223880	255123	212351	24849	43959
PHUM076930_EOG7R2PD6	119	1278	152082	67167	44.165	952	0.745	556	0.435	0.533	0.467	26320	19243	20228	19124	64404	2763
PHUM077960_EOG7F2GMM	120	2805	336600	38286	11.374	2142	0.764	1912	0.682	0.553	0.447	91301	62917	70007	74089	34437	3849
PHUM079810_EOG7ZWQWM	120	834	100080	7245	7.239	684	0.82	643	0.771	0.614	0.386	30761	14349	21418	26307	6285	960
PHUM079820_EOG7774JW	120	687	82440	1266	1.536	421	0.613	356	0.518	0.635	0.365	31607	12665	16928	19974	1200	66
PHUM079850_EOG72GC2R	120	1287	154440	11214	7.261	1086	0.844	994	0.772	0.571	0.429	45148	27054	34295	36729	10245	969
PHUM079880_EOG7Q03R7	120	5034	604080	68514	11.342	3852	0.765	3358	0.667	0.527	0.473	160686	125058	128319	121503	41760	26754
PHUM079890_EOG757QSF	53	813	43089	11835	27.466	689	0.847	631	0.776	0.65	0.35	10824	4324	6483	9623	11706	129
PHUM079940_EOG783ZQR	118	474	55932	15648	27.977	322	0.679	246	0.519	0.54	0.46	12470	7636	10865	9313	15642	6
PHUM079960_EOG7RZHHP	120	2325	279000	28161	10.094	1541	0.663	1313	0.565	0.482	0.518	55571	66637	63102	65529	22746	5415
PHUM080090_EOG71PD5V	120	666	79920	1767	2.211	505	0.758	450	0.676	0.534	0.466	22202	15908	20501	19542	1638	129
PHUM080110_EOG7QCKQJ	120	1236	148320	14745	9.941	1012	0.819	897	0.726	0.577	0.423	39957	25015	31532	37071	13239	1506
PHUM080500_EOG7P0DBP	120	5982	717840	222054	30.934	3908	0.653	3414	0.571	0.594	0.406	153478	96585	104735	140988	104949	117105
PHUM080930_EOG7QS2PN	119	816	97104	17547	18.07	684	0.838	639	0.783	0.617	0.383	27617	12896	17509	21535	16185	1362
PHUM080940_EOG7C5Z32	120	2061	247320	16077	6.5	1108	0.538	949	0.46	0.516	0.484	67817	56361	55410	51655	14184	1893
PHUM081760_EOG7CS5JG	120	963	115560	3063	2.651	566	0.588	452	0.469	0.622	0.378	37811	17858	24725	32103	2673	390
PHUM082680_EOG7ZH7WS	120	2958	354960	143031	40.295	2527	0.854	2203	0.745	0.501	0.499	64459	50744	54361	42365	43002	100029
PHUM082700_EOG78HFNF	72	1650	118800	43368	36.505	1510	0.915	1377	0.835	0.672	0.328	27498	11228	13194	23512	29889	13479
PHUM082810_EOG7VQW85	120	1170	140400	63579	45.284	764	0.653	617	0.527	0.6	0.4	27531	12639	18355	18296	53265	10314
PHUM082950_EOG7PKMSP	120	1551	186120	2568	1.38	1035	0.667	777	0.501	0.501	0.499	50795	42269	49290	41198	1713	855
PHUM083350_EOG7JMT7D	118	2544	300192	177168	59.018	2353	0.925	2160	0.849	0.604	0.396	40377	22004	25295	35348	172746	4422
PHUM083590_EOG78DKG0	120	738	88560	35760	40.379	491	0.665	353	0.478	0.537	0.463	14295	10501	13972	14032	33762	1998
PHUM083600_EOG78M9WS	50	1020	51000	11544	22.635	751	0.736	667	0.654	0.638	0.362	16385	5905	8432	8734	10407	1137
PHUM084890_EOG70GZ98	120	1326	159120	31731	19.942	909	0.686	734	0.554	0.597	0.403	37917	24587	26725	38160	26943	4788
PHUM085440_EOG7FRKBG	120	1062	127440	30702	24.091	851	0.801	776	0.731	0.601	0.399	29999	18644	19822	28273	29772	930
PHUM085560_EOG7B93Z0	120	2283	273960	116466	42.512	1718	0.753	1224	0.536	0.578	0.422	48421	28205	37955	42913	115713	753
PHUM085680_EOG7RK1K5	120	2424	290880	55602	19.115	1930	0.796	1748	0.721	0.523	0.477	70598	51152	60838	52690	52548	3054
PHUM086430_EOG72K792	120	3219	386280	92886	24.046	2402	0.746	2030	0.631	0.52	0.48	90183	69264	70993	62954	38211	54675
PHUM086650_EOG7CP998	120	2688	322560	71127	22.051	2117	0.788	1794	0.667	0.587	0.413	82082	48546	55274	65531	67635	3492
PHUM086690_EOG7TN9MW	120	4665	559800	64221	11.472	3529	0.756	2996	0.642	0.554	0.446	158039	116725	104208	116607	34512	29709
PHUM086870_EOG7FC3CP	120	627	75240	17931	23.832	494	0.788	445	0.71	0.596	0.404	19467	9510	13627	14705	17670	261
PHUM086900_EOG75R2ZH	120	1242	149040	7155	4.801	819	0.659	705	0.568	0.587	0.413	47003	23922	34652	36308	6963	192
PHUM087120_EOG70WF88	120	1032	123840	14445	11.664	815	0.79	683	0.662	0.609	0.391	32178	19536	23138	34543	14160	285
PHUM087190_EOG7RC95R	120	1905	228600	60258	26.36	1412	0.741	1114	0.585	0.541	0.459	50879	36458	40417	40588	45132	15126
PHUM087330_EOG7NKXDB	119	3171	377349	184503	48.895	2235	0.705	1642	0.518	0.503	0.497	55898	45036	50358	41554	147840	36663
PHUM087560_EOG7PSC87	120	2847	341640	127545	37.333	2354	0.827	2028	0.712	0.623	0.377	72079	37785	42902	61329	125703	1842
PHUM087570_EOG745540	120	2388	286560	5517	1.925	1300	0.544	1137	0.476	0.605	0.395	95015	48196	62699	75133	4587	930
PHUM087820_EOG7QZT4R	120	1437	172440	12969	7.521	1028	0.715	678	0.472	0.602	0.398	50320	29221	34161	45769	12414	555
PHUM087850_EOG7TFK5R	111	1110	123210	48420	39.299	969	0.873	889	0.801	0.541	0.459	24026	15519	18306	16939	37038	11382
PHUM088060_EOG7PSC97	120	831	99720	21036	21.095	577	0.694	488	0.587	0.629	0.371	22191	14664	14345	27484	20967	69
PHUM088070_EOG7HN3VR	120	957	114840	11499	10.013	730	0.763	636	0.665	0.613	0.387	33018	17897	22032	30394	11187	312
PHUM088080_EOG73RP66	119	1521	180999	34083	18.83	1316	0.865	1207	0.794	0.61	0.39	48456	25274	31804	41382	31590	2493
PHUM088190_EOG7MHBTK	117	552	64584	7344	11.371	415	0.752	368	0.667	0.612	0.388	19200	10072	12028	15940	6738	606
PHUM088400_EOG7VN119	119	471	56049	23550	42.017	307	0.652	267	0.567	0.514	0.486	10160	7276	8646	6417	23043	507
PHUM088410_EOG7CS5J1	120	2229	267480	115713	43.26	1937	0.869	1674	0.751	0.568	0.432	46614	32929	33181	39043	93621	22092
PHUM088420_EOG7C06P3	120	372	44640	1776	3.978	233	0.626	192	0.516	0.617	0.383	16541	6664	9741	9918	1719	57
PHUM088740_EOG7J7B90	120	1707	204840	29718	14.508	1255	0.735	1037	0.607	0.471	0.529	49695	49950	42734	32743	22248	7470
PHUM089280_EOG7NSNVZ	120	4182	501840	21276	4.24	2657	0.635	2237	0.535	0.578	0.422	157455	95435	107487	120187	11865	9411
PHUM089400_EOG71KHXW	120	1332	159840	98547	61.654	871	0.654	589	0.442	0.526	0.474	18093	13319	15747	14134	85485	13062
PHUM090350_EOG7TV22D	120	4407	528840	389760	73.701	2757	0.626	1324	0.3	0.464	0.536	33288	36295	37807	31690	350553	39207
PHUM090390_EOG7813FK	120	1230	147600	5898	3.996	951	0.773	780	0.634	0.572	0.428	40499	29256	31499	40448	4920	978
PHUM091290_EOG7M6R22	120	3492	419040	71604	17.088	2312	0.662	1903	0.545	0.542	0.458	93212	74579	84710	94935	63189	8415
PHUM091620_EOG70D33B	74	720	53280	21999	41.289	526	0.731	332	0.461	0.587	0.413	9093	5813	7077	9298	20718	1281
PHUM091630_EOG72P3K6	120	645	77400	3309	4.275	521	0.808	472	0.732	0.578	0.422	24777	11972	19356	17986	2790	519
PHUM091660_EOG7V4NSH	120	3990	478800	82494	17.229	3186	0.798	2821	0.707	0.565	0.435	118575	79334	93262	105135	60168	22326
PHUM091750_EOG722W4K	94	912	85728	9666	11.275	825	0.905	777	0.852	0.659	0.341	28075	11716	14187	22084	8481	1185
PHUM091880_EOG78DKDB	120	1053	126360	1908	1.51	726	0.689	642	0.61	0.584	0.416	38992	23557	28247	33656	1833	75
PHUM092540_EOG7TFK41	119	1767	210273	32112	15.272	1394	0.789	1271	0.719	0.587	0.413	54950	32984	40551	49676	29295	2817
PHUM094210_EOG7X16CW	120	429	51480	12345	23.98	220	0.513	187	0.436	0.473	0.527	8674	11933	8666	9862	12150	195
PHUM095420_EOG78M9X0	119	1290	153510	77643	50.578	824	0.639	489	0.379	0.618	0.382	25419	11640	17349	21459	77460	183
PHUM097030_EOG799DJ5	120	2538	304560	99753	32.753	1536	0.605	1190	0.469	0.473	0.527	53934	57199	50602	43072	96009	3744
PHUM097400_EOG7QVXX7	120	963	115560	3060	2.648	652	0.677	563	0.585	0.606	0.394	37946	19473	24785	30296	2580	480
PHUM097410_EOG7TXX9M	120	1965	235800	51399	21.798	1623	0.826	1467	0.747	0.612	0.388	65283	33355	38041	47722	50154	1245
PHUM097420_EOG7C06MF	119	1761	209559	43038	20.537	1492	0.847	1348	0.765	0.602	0.398	55105	30053	35524	45839	42093	945
PHUM097440_EOG7TJFD1	119	759	90321	8685	9.616	560	0.738	485	0.639	0.616	0.384	28782	13243	18079	21532	8190	495
PHUM097800_EOG76XHVD	120	1299	155880	15681	10.06	749	0.577	645	0.497	0.529	0.471	43091	34192	31949	30967	13998	1683
PHUM097930_EOG7DP0Q4	113	744	84072	5022	5.973	533	0.716	466	0.626	0.56	0.44	22647	17512	17173	21718	4971	51
PHUM097940_EOG7VF8HB	120	1860	223200	40119	17.974	1359	0.731	1161	0.624	0.546	0.454	54980	36833	46138	45130	35904	4215
PHUM097950_EOG7T235V	120	1161	139320	30231	21.699	801	0.69	607	0.523	0.594	0.406	33093	21159	22936	31901	30126	105
PHUM099980_EOG7QS2NM	120	3984	478080	19266	4.03	2627	0.659	2192	0.55	0.492	0.508	123985	110388	122803	101638	13719	5547
PHUM101530_EOG7SJQZH	120	1773	212760	55182	25.936	1408	0.794	1260	0.711	0.609	0.391	54221	26463	34982	41912	51036	4146
PHUM101550_EOG76J1W0	120	1020	122400	3246	2.652	697	0.683	614	0.602	0.599	0.401	39130	18918	28826	32280	2916	330
PHUM101930_EOG76F5MC	115	2880	331200	199965	60.376	2476	0.86	2006	0.697	0.485	0.515	39883	30101	35665	25586	140877	59088
PHUM103560_EOG7NPSPF	120	1089	130680	9891	7.569	792	0.727	695	0.638	0.65	0.35	52464	15698	26474	26153	7908	1983
PHUM103920_EOG7X42M4	120	390	46800	3270	6.987	346	0.887	327	0.838	0.601	0.399	14388	6951	10443	11748	3195	75
PHUM104030_EOG7FZ9SB	120	1827	219240	3240	1.478	1436	0.786	1221	0.668	0.642	0.358	74074	35442	41795	64689	2721	519
PHUM104040_EOG7T4ZF1	108	693	74844	17928	23.954	510	0.736	433	0.625	0.643	0.357	15945	9268	11148	20555	15975	1953
PHUM104060_EOG7813G2	120	1071	128520	5949	4.629	686	0.641	593	0.554	0.599	0.401	40263	20562	28594	33152	5586	363
PHUM104090_EOG7M9M8Z	119	2505	298095	137562	46.147	2296	0.917	2130	0.85	0.569	0.431	47712	34498	32505	45818	23718	113844
PHUM104940_EOG7K45GH	114	498	56772	7044	12.408	380	0.763	328	0.659	0.633	0.367	18208	7456	10810	13254	7002	42
PHUM105200_EOG78Q645	105	1485	155925	15411	9.884	1173	0.79	1016	0.684	0.63	0.37	44021	22995	28991	44507	13431	1980
PHUM105210_EOG7JHZ12	120	1104	132480	6618	4.995	838	0.759	749	0.678	0.626	0.374	41074	19661	27394	37733	6183	435
PHUM105560_EOG7FFZKB	120	5040	604800	11757	1.944	2661	0.528	2183	0.433	0.556	0.444	175723	122196	140937	154187	8886	2871
PHUM105710_EOG71W4NV	113	633	71529	14046	19.637	550	0.869	511	0.807	0.609	0.391	19174	8982	13291	16036	13860	186
PHUM105720_EOG70PPSK	117	1143	133731	20907	15.634	986	0.863	927	0.811	0.549	0.451	35648	25340	25443	26393	19812	1095
PHUM105730_EOG7813H4	50	750	37500	9117	24.312	608	0.811	561	0.748	0.673	0.327	9807	4142	5110	9324	8880	237
PHUM105740_EOG7HFCCZ	120	1395	167400	69618	41.588	1202	0.862	1059	0.759	0.623	0.377	34079	15792	20737	27174	67845	1773
PHUM105860_EOG70GZ9B	118	708	83544	18012	21.56	618	0.873	567	0.801	0.6	0.4	21859	10817	15219	17637	17814	198
PHUM105880_EOG7SC0HS	114	1035	117990	57438	48.68	886	0.856	796	0.769	0.66	0.34	20961	9063	11358	19170	53727	3711
PHUM105890_EOG7DP0NX	120	2826	339120	22512	6.638	1722	0.609	1442	0.51	0.551	0.449	93958	63455	78634	80561	21870	642
PHUM105920_EOG7DG87D	120	579	69480	1599	2.301	470	0.812	435	0.751	0.584	0.416	20484	12940	15305	19152	1503	96
PHUM105940_EOG7T4ZD3	120	1845	221400	13884	6.271	1307	0.708	1133	0.614	0.615	0.385	66205	38246	41663	61402	13065	819
PHUM105960_EOG7K45G0	101	798	80598	19344	24.001	613	0.768	530	0.664	0.594	0.406	17960	10613	13976	18705	19134	210
PHUM106010_EOG7ZH7Z5	120	729	87480	1512	1.728	462	0.634	417	0.572	0.451	0.549	19482	22118	25088	19280	1398	114
PHUM106050_EOG7QCKRK	118	678	80004	12402	15.502	496	0.732	434	0.64	0.64	0.36	22895	10507	13854	20346	11961	441
PHUM106410_EOG71KHZG	120	525	63000	2619	4.157	289	0.55	241	0.459	0.544	0.456	17872	11804	15755	14950	2409	210
PHUM106420_EOG7J7BB0	120	903	108360	25335	23.38	479	0.53	377	0.417	0.561	0.439	25892	19070	17383	20680	25008	327
PHUM106440_EOG7DRVZG	118	624	73632	8880	12.06	487	0.78	443	0.71	0.62	0.38	24371	9740	14856	15785	8781	99
PHUM106820_EOG7XX1G9	120	3771	452520	125124	27.65	3019	0.801	2705	0.717	0.494	0.506	89088	79638	85325	73345	80154	44970
PHUM106890_EOG7HBH5B	119	807	96033	40392	42.061	582	0.721	484	0.6	0.585	0.415	18663	9909	13323	13746	36843	3549
PHUM106920_EOG793P46	6	525	3150	489	15.524	332	0.632	189	0.36	0.626	0.374	1005	471	522	663	477	12
PHUM109840_EOG7KQCXK	118	369	43542	2271	5.216	224	0.607	203	0.55	0.597	0.403	16031	6826	9854	8560	2271	0
PHUM110860_EOG7PGRK7	120	1065	127800	8415	6.585	754	0.708	664	0.623	0.592	0.408	36763	22395	26266	33961	7803	612
PHUM111100_EOG79D8SD	120	2052	246240	41277	16.763	1763	0.859	1623	0.791	0.561	0.439	64226	39781	50074	50882	40539	738
PHUM111220_EOG7774JZ	120	1164	139680	39651	28.387	644	0.553	534	0.459	0.618	0.382	30776	16789	21418	31046	39060	591
PHUM114800_EOG7CGJV6	120	1065	127800	70179	54.913	694	0.652	531	0.499	0.566	0.434	17197	11438	13647	15339	66285	3894
PHUM114810_EOG7SJQZP	120	1656	198720	10182	5.124	1183	0.714	1023	0.618	0.592	0.408	62474	32676	44081	49307	9630	552
PHUM115050_EOG77MMGQ	120	2448	293760	49251	16.766	1817	0.742	1600	0.654	0.582	0.418	79834	45538	56392	62745	47706	1545
PHUM115060_EOG7P0DCD	120	1092	131040	7920	6.044	755	0.691	682	0.625	0.623	0.377	40678	19205	27221	36016	7653	267
PHUM115070_EOG7NKXF2	120	1266	151920	87045	57.297	672	0.531	528	0.417	0.605	0.395	21330	10431	15490	17624	86739	306
PHUM115890_EOG7VBD9B	120	900	108000	13077	12.108	706	0.784	621	0.69	0.58	0.42	30733	17933	21991	24266	12501	576
PHUM116010_EOG7JXDZR	120	1278	153360	14124	9.21	889	0.696	731	0.572	0.583	0.417	48821	26781	31156	32478	13260	864
PHUM116220_EOG7Z0WS9	120	327	39240	6723	17.133	149	0.456	117	0.358	0.528	0.472	9727	7492	7837	7461	6198	525
PHUM116700_EOG7FVFK4	117	930	108810	52665	48.401	763	0.82	679	0.73	0.558	0.442	17065	11364	13369	14347	52446	219
PHUM116710_EOG7QVXXN	120	726	87120	774	0.888	346	0.477	316	0.435	0.575	0.425	27250	15363	21329	22404	774	0
PHUM117300_EOG78Q63H	120	14466	1735920	150321	8.659	12596	0.871	11421	0.79	0.486	0.514	434877	405593	408673	336456	42870	107451
PHUM117320_EOG79D8SS	120	1557	186840	35925	19.228	1139	0.732	983	0.631	0.48	0.52	38180	41134	37095	34506	24105	11820
PHUM117540_EOG7T236Z	27	945	25515	5889	23.081	779	0.824	696	0.737	0.667	0.333	6851	2838	3618	6319	5712	177
PHUM117610_EOG7J1KSP	120	2607	312840	22056	7.05	1487	0.57	1174	0.45	0.591	0.409	91184	56544	62360	80696	20412	1644
PHUM117850_EOG78M9W2	120	2598	311760	23751	7.618	1845	0.71	1532	0.59	0.616	0.384	99713	48455	62075	77766	20034	3717
PHUM118410_EOG7FNQ2H	120	1533	183960	52218	28.386	1203	0.785	1078	0.703	0.606	0.394	40690	22508	29254	39290	51723	495
PHUM118730_EOG7HR02W	120	2673	320760	120273	37.496	2318	0.867	2093	0.783	0.573	0.427	61911	37644	47535	53397	102840	17433
PHUM118840_EOG7RC94W	5	579	2895	468	16.166	199	0.344	66	0.114	0.636	0.364	1061	371	493	502	438	30
PHUM122220_EOG7X9T1T	120	3054	366480	68337	18.647	2285	0.748	2011	0.658	0.47	0.53	86710	85242	72149	54042	43854	24483
PHUM122230_EOG7WB3ND	120	3033	363960	40071	11.01	2146	0.708	1846	0.609	0.584	0.416	98924	63219	71545	90201	34125	5946
PHUM122240_EOG7GBSRP	120	1317	158040	53115	33.609	888	0.674	758	0.576	0.594	0.406	31012	21451	21137	31325	49695	3420
PHUM122500_EOG7FFZN2	120	477	57240	738	1.289	295	0.618	275	0.577	0.594	0.406	20280	9261	13702	13259	708	30
PHUM122510_EOG7M10KH	119	2772	329868	213087	64.598	1541	0.556	1075	0.388	0.626	0.374	40336	19399	24095	32951	165555	47532
PHUM122670_EOG72GC2H	120	1938	232560	20421	8.781	1306	0.674	1131	0.584	0.555	0.445	65923	43163	51306	51747	18405	2016
PHUM122990_EOG7SNM6Z	120	1035	124200	9603	7.732	582	0.562	485	0.469	0.646	0.354	39489	19047	21546	34515	8607	996
PHUM123120_EOG7Z6N74	115	1080	124200	44667	35.964	639	0.592	482	0.446	0.56	0.44	32310	14185	21036	12002	44541	126
PHUM123140_EOG789Q5S	120	1137	136440	17547	12.861	659	0.58	536	0.471	0.613	0.387	37027	20999	25068	35799	17226	321
PHUM123150_EOG77TC06	113	894	101022	32253	31.927	793	0.887	754	0.843	0.627	0.373	23776	11252	14480	19261	31203	1050
PHUM123370_EOG7H1WDX	119	1590	189210	44274	23.399	1398	0.879	1322	0.831	0.633	0.367	56105	20721	32246	35864	38379	5895
PHUM123610_EOG7JHZ1K	117	762	89154	18702	20.977	713	0.936	647	0.849	0.599	0.401	18407	15305	12796	23944	18279	423
PHUM123620_EOG7DVR6M	120	447	53640	2772	5.168	324	0.725	221	0.494	0.57	0.43	16514	8772	13080	12502	2730	42
PHUM123630_EOG7109GS	120	2016	241920	87477	36.159	1557	0.772	1316	0.653	0.518	0.482	44611	37521	36590	35721	73554	13923
PHUM123960_EOG7HBH4X	120	2166	259920	85245	32.797	1855	0.856	1696	0.783	0.581	0.419	56035	34607	37633	46400	84291	954
PHUM124530_EOG7GZ163	120	1101	132120	4299	3.254	819	0.744	763	0.693	0.511	0.489	31332	30057	32567	33865	4131	168
PHUM125050_EOG7GFP01	119	1998	237762	69513	29.236	1651	0.826	1470	0.736	0.446	0.554	42470	44892	48275	32612	54591	14922
PHUM125090_EOG7B0H91	120	219	26280	126	0.479	86	0.393	74	0.338	0.462	0.538	7691	6488	7568	4407	126	0
PHUM125100_EOG7RRS23	120	1680	201600	5493	2.725	1374	0.818	1215	0.723	0.523	0.477	58752	42732	50714	43909	4497	996
PHUM125110_EOG7MSZHD	120	2253	270360	101382	37.499	1764	0.783	1548	0.687	0.504	0.496	48482	43459	40101	36936	98388	2994
PHUM125120_EOG79M194	120	939	112680	44655	39.63	792	0.843	586	0.624	0.576	0.424	18509	14391	14297	20828	43917	738
PHUM125140_EOG7ZWQWN	120	1002	120240	29268	24.341	740	0.739	625	0.624	0.622	0.378	28621	15537	18660	28154	28614	654
PHUM125150_EOG7RG5BB	120	1548	185760	35394	19.054	1168	0.755	1043	0.674	0.586	0.414	48957	27699	34342	39368	33888	1506
PHUM125160_EOG76XHVF	118	492	58056	4668	8.041	289	0.587	246	0.5	0.608	0.392	20108	7941	12993	12346	4539	129
PHUM125280_EOG7XHJHM	120	3945	473400	44385	9.376	3395	0.861	3037	0.77	0.611	0.389	146361	74031	93165	115458	27756	16629
PHUM125410_EOG70D31N	120	1047	125640	28458	22.65	716	0.684	590	0.564	0.597	0.403	31062	16039	23057	27024	26706	1752
PHUM125760_EOG793P31	120	1746	209520	49050	23.411	1314	0.753	1018	0.583	0.587	0.413	56432	30018	36469	37551	46863	2187
PHUM125770_EOG79WN02	120	1722	206640	2292	1.109	838	0.487	742	0.431	0.587	0.413	63559	41697	42709	56383	2211	81
PHUM125780_EOG728MKX	119	1257	149583	54462	36.409	1087	0.865	984	0.783	0.613	0.387	30555	15542	21163	27861	53094	1368
PHUM125790_EOG7RC941	120	1044	125280	14760	11.782	663	0.635	536	0.513	0.609	0.391	35798	18608	24510	31604	14406	354
PHUM125920_EOG74FRV8	120	1773	212760	64848	30.479	1226	0.691	981	0.553	0.479	0.521	42780	38698	38509	27925	52629	12219
PHUM126300_EOG7JMT7M	120	1434	172080	10134	5.889	1013	0.706	876	0.611	0.566	0.434	49305	31943	38230	42468	10020	114
PHUM126310_EOG725RB9	120	3420	410400	59247	14.436	2452	0.717	2113	0.618	0.593	0.407	122776	63705	79215	85457	37461	21786
PHUM126330_EOG79SRRK	119	1482	176358	9807	5.561	1017	0.686	870	0.587	0.389	0.611	32742	54956	46867	31986	5952	3855
PHUM126760_EOG7R5JN4	120	1965	235800	103551	43.915	1762	0.897	1128	0.574	0.592	0.408	43438	23549	30062	35200	102321	1230
PHUM126770_EOG7M3VTG	120	1326	159120	34413	21.627	981	0.74	838	0.632	0.508	0.492	27673	31252	29940	35842	32976	1437
PHUM126780_EOG7NH257	120	2631	315720	26457	8.38	1614	0.613	1350	0.513	0.507	0.493	80290	65605	76843	66525	24549	1908
PHUM126820_EOG7PSC9X	120	486	58320	3762	6.451	235	0.484	178	0.366	0.571	0.429	15840	10244	13137	15337	3030	732
PHUM126830_EOG7B3CGS	120	816	97920	1473	1.504	416	0.51	351	0.43	0.56	0.44	30414	17251	25174	23608	966	507
PHUM127070_EOG7WXB3P	120	828	99360	20193	20.323	666	0.804	583	0.704	0.618	0.382	25047	13594	16561	23965	19038	1155
PHUM127180_EOG7X6XT7	120	1548	185760	11241	6.051	1207	0.78	1100	0.711	0.569	0.431	53180	30951	44352	46036	11178	63
PHUM127210_EOG7B67PZ	118	2097	247446	120207	48.579	1904	0.908	1772	0.845	0.594	0.406	45669	21873	29528	30169	117105	3102
PHUM127290_EOG7F5BW4	119	780	92820	11025	11.878	601	0.771	539	0.691	0.564	0.436	23892	16541	18842	22520	10302	723
PHUM127430_EOG7M10KX	120	1098	131760	7365	5.59	820	0.747	763	0.695	0.549	0.451	38330	24327	31716	30022	7152	213
PHUM127670_EOG7S582D	111	675	74925	15426	20.589	569	0.843	504	0.747	0.597	0.403	19229	11460	12449	16361	14841	585
PHUM127710_EOG78T2BJ	120	3543	425160	128472	30.217	2899	0.818	2461	0.695	0.544	0.456	88812	62519	72889	72468	59922	68550
PHUM127720_EOG7VJ4S1	119	1431	170289	38793	22.781	1092	0.763	947	0.662	0.579	0.421	44606	23031	32273	31586	37839	954
PHUM127960_EOG7H1WF0	120	1098	131760	13767	10.449	696	0.634	556	0.506	0.5	0.5	30345	26144	32762	28742	13188	579
PHUM127980_EOG752090	120	2322	278640	68106	24.442	1750	0.754	1394	0.6	0.487	0.513	53271	52078	55757	49428	49386	18720
PHUM128470_EOG7109GQ	120	1320	158400	11256	7.106	1030	0.78	941	0.713	0.661	0.339	42441	24354	25517	54832	11055	201
PHUM128630_EOG77DW2G	11	420	4620	960	20.779	308	0.733	207	0.493	0.643	0.357	1210	609	696	1145	957	3
PHUM128660_EOG7GR8QK	120	1026	123120	5355	4.349	707	0.689	636	0.62	0.611	0.389	42857	20325	25506	29077	5238	117
PHUM128960_EOG7WXB4C	115	1263	145245	35790	24.641	1109	0.878	1005	0.796	0.637	0.363	44135	14989	24585	25746	30207	5583
PHUM128980_EOG7WTFW0	120	1938	232560	43947	18.897	1599	0.825	1466	0.756	0.593	0.407	70445	35902	40349	41917	29487	14460
PHUM129130_EOG7T4ZD7	120	1740	208800	11310	5.417	1317	0.757	1206	0.693	0.55	0.45	63622	40399	48262	45207	8667	2643
PHUM129140_EOG735FR3	120	1416	169920	38559	22.692	1209	0.854	1095	0.773	0.571	0.429	34297	28620	27458	40986	37122	1437
PHUM129200_EOG73ZDNV	120	1296	155520	21162	13.607	904	0.698	786	0.606	0.648	0.352	49462	20722	26465	37709	21048	114
PHUM129230_EOG71KHZP	12	360	4320	714	16.528	250	0.694	173	0.481	0.655	0.345	1497	410	824	875	714	0
PHUM129240_EOG77X771	120	933	111960	1299	1.16	503	0.539	409	0.438	0.591	0.409	34574	18377	26817	30893	1206	93
PHUM129420_EOG706BJJ	120	5289	634680	25689	4.048	3154	0.596	2572	0.486	0.571	0.429	172152	121155	139720	175964	16188	9501
PHUM129430_EOG7VN113	120	765	91800	2553	2.781	497	0.65	428	0.559	0.583	0.417	31437	16523	20668	20619	2481	72
PHUM129450_EOG7V1SKM	119	2202	262038	115428	44.05	1957	0.889	1798	0.817	0.604	0.396	57963	22865	35297	30485	83733	31695
PHUM129460_EOG716201	118	1281	151158	21843	14.45	1103	0.861	973	0.76	0.596	0.404	41401	22656	29601	35657	21108	735
PHUM129490_EOG7P38NQ	114	423	48222	4146	8.598	370	0.875	351	0.83	0.551	0.449	13371	10153	9664	10888	4044	102
PHUM129590_EOG72P3KQ	104	513	53352	13539	25.377	423	0.825	345	0.673	0.623	0.377	13800	7151	7858	11004	13536	3
PHUM130740_EOG7FFZKM	120	2961	355320	43638	12.281	2392	0.808	2089	0.706	0.559	0.441	98131	60307	77154	76090	20733	22905
PHUM130930_EOG7W4C7S	119	384	45696	9903	21.671	303	0.789	268	0.698	0.652	0.348	14700	4693	7785	8615	9900	3
PHUM131490_EOG7R5JMF	120	2007	240840	49125	20.397	1604	0.799	1347	0.671	0.608	0.392	67981	31606	43181	48947	44349	4776
PHUM131520_EOG71S8CX	120	1452	174240	16350	9.384	955	0.658	790	0.544	0.593	0.407	49715	29803	34336	44036	14376	1974
PHUM131530_EOG7RK1JX	119	8211	977109	435081	44.527	5988	0.729	5176	0.63	0.592	0.408	166437	102632	119226	153733	227304	207777
PHUM131540_EOG78Q655	118	681	80358	7161	8.911	555	0.815	501	0.736	0.652	0.348	28172	9333	16079	19613	5310	1851
PHUM131820_EOG7481C1	120	3201	384120	126456	32.921	2650	0.828	2355	0.736	0.541	0.459	94400	48326	69360	45578	77550	48906
PHUM132170_EOG71PD6B	118	438	51684	13695	26.498	278	0.635	220	0.502	0.569	0.431	14439	6558	9904	7088	13683	12
PHUM132180_EOG7GJJ88	120	507	60840	7974	13.107	366	0.722	324	0.639	0.658	0.342	18770	7751	10316	16029	7878	96
PHUM132280_EOG72VV13	57	1947	110979	67638	60.947	1481	0.761	1195	0.614	0.63	0.37	14573	6800	8746	13222	64839	2799
PHUM132290_EOG7VF8J2	119	1827	217413	87723	40.349	1617	0.885	1404	0.768	0.601	0.399	51109	20686	31170	26725	63423	24300
PHUM133850_EOG7W77DW	120	1353	162360	9642	5.939	866	0.64	768	0.568	0.595	0.405	48705	27532	34267	42214	8826	816
PHUM134600_EOG72RZSR	119	957	113883	17988	15.795	608	0.635	547	0.572	0.543	0.457	27622	19331	24420	24522	17136	852
PHUM134620_EOG700M2R	120	3474	416880	151218	36.274	2213	0.637	1957	0.563	0.518	0.482	75658	60182	67665	62157	80031	71187
PHUM134640_EOG7N3K77	120	2286	274320	210117	76.596	1841	0.805	1214	0.531	0.536	0.464	19660	14900	14713	14930	183918	26199
PHUM135180_EOG7CW1SV	120	558	66960	2907	4.341	344	0.616	261	0.468	0.619	0.381	21074	9544	14855	18580	2502	405
PHUM135440_EOG7HN3TV	120	2316	277920	45177	16.255	1899	0.82	1682	0.726	0.548	0.452	71955	48129	57165	55494	43728	1449
PHUM135870_EOG7TBPVS	120	4671	560520	119991	21.407	3791	0.812	3197	0.684	0.566	0.434	139382	89082	101635	110430	79764	40227
PHUM136000_EOG7TJFBP	120	2790	334800	50721	15.15	1749	0.627	1439	0.516	0.571	0.429	89892	55539	66388	72260	49101	1620
PHUM136020_EOG7F5BX6	120	690	82800	4140	5	534	0.774	502	0.728	0.64	0.36	26204	11516	16829	24111	4062	78
PHUM136030_EOG732KGG	120	7797	935640	222870	23.82	6726	0.863	6171	0.791	0.435	0.565	188320	169351	233950	121149	45933	176937
PHUM136050_EOG7CGJVC	120	627	75240	4572	6.077	516	0.823	468	0.746	0.637	0.363	22336	12255	13280	22797	4377	195
PHUM136060_EOG7Q8QG1	120	2463	295560	72612	24.568	2013	0.817	1795	0.729	0.554	0.446	67256	43742	54685	57265	71202	1410
PHUM136080_EOG7428VZ	120	1983	237960	112749	47.381	1684	0.849	1300	0.656	0.538	0.462	35960	24884	32192	32175	107742	5007
PHUM136240_EOG7HXQK0	120	1632	195840	16329	8.338	1220	0.748	977	0.599	0.449	0.551	42080	51864	46969	38598	15525	804
PHUM136380_EOG7WMQCR	120	1473	176760	60114	34.009	953	0.647	627	0.426	0.573	0.427	38556	20812	29003	28275	59874	240
PHUM136510_EOG757QSM	120	627	75240	4266	5.67	465	0.742	377	0.601	0.613	0.387	24859	11812	15676	18627	4119	147
PHUM136550_EOG7FVFJ1	120	3141	376920	122154	32.408	2137	0.68	1867	0.594	0.547	0.453	74745	53168	61965	64888	101901	20253
PHUM136670_EOG71620J	106	534	56604	8469	14.962	461	0.863	432	0.809	0.656	0.344	17095	7930	8698	14412	7782	687
PHUM136790_EOG70WF82	119	915	108885	21888	20.102	784	0.857	730	0.798	0.544	0.456	26984	17596	21982	20435	21243	645
PHUM136920_EOG7M6R25	120	1932	231840	54042	23.31	1383	0.716	1119	0.579	0.599	0.401	55123	34454	36867	51354	52431	1611
PHUM137040_EOG76J1X3	118	561	66198	14277	21.567	430	0.766	385	0.686	0.621	0.379	17871	8877	10737	14436	13254	1023
PHUM137150_EOG7MM72V	120	375	45000	15207	33.793	313	0.835	265	0.707	0.602	0.398	9916	4923	6910	8044	15201	6
PHUM137290_EOG7Q5V7K	120	1746	209520	56163	26.806	1585	0.908	1511	0.865	0.598	0.402	47886	27993	33176	44302	54186	1977
PHUM137320_EOG76B9CS	120	1233	147960	912	0.616	888	0.72	806	0.654	0.57	0.43	45369	27065	36250	38364	609	303
PHUM137330_EOG7KDS54	120	1266	151920	7119	4.686	890	0.703	745	0.588	0.574	0.426	44501	26738	35002	38560	6702	417
PHUM137460_EOG7RNWTX	115	1290	148350	61086	41.177	972	0.753	885	0.686	0.639	0.361	32110	13007	18669	23478	39318	21768
PHUM137470_EOG7096T9	120	1503	180360	17049	9.453	1177	0.783	1065	0.709	0.641	0.359	53854	25119	33581	50757	16521	528
PHUM137510_EOG79WN2F	118	1386	163548	57294	35.032	1144	0.825	990	0.714	0.552	0.448	32141	32361	17378	24374	44238	13056
PHUM137520_EOG764JX7	120	1008	120960	1866	1.543	528	0.524	394	0.391	0.648	0.352	42336	19379	22515	34864	1530	336
PHUM137530_EOG7GNDH4	120	501	60120	5790	9.631	320	0.639	261	0.521	0.583	0.417	17417	9424	13222	14267	5787	3
PHUM137560_EOG76B9CP	120	1527	183240	25587	13.964	1092	0.715	966	0.633	0.643	0.357	52530	25116	31139	48868	25173	414
PHUM137720_EOG7HJ7MT	119	753	89607	5715	6.378	503	0.668	426	0.566	0.443	0.557	19713	24714	22050	17415	4506	1209
PHUM137830_EOG7VXMR6	119	1131	134589	89718	66.661	692	0.612	422	0.373	0.621	0.379	15589	7932	9054	12296	89145	573
PHUM137960_EOG7RG5BN	120	1125	135000	7596	5.627	799	0.71	702	0.624	0.549	0.451	37918	26205	31154	32127	6840	756
PHUM138160_EOG7RC939	120	3093	371160	120591	32.49	2577	0.833	2246	0.726	0.565	0.435	74404	49676	58618	67871	105402	15189
PHUM138600_EOG7XQ913	120	1218	146160	22881	15.655	782	0.642	647	0.531	0.548	0.452	37752	25487	30337	29703	22353	528
PHUM138710_EOG7Z6N66	120	2976	357120	76341	21.377	2253	0.757	2020	0.679	0.559	0.441	91431	53295	70215	65838	74382	1959
PHUM138720_EOG799DKH	120	828	99360	7491	7.539	459	0.554	400	0.483	0.628	0.372	34857	12642	21500	22870	7209	282
PHUM140090_EOG73VJDX	24	1599	38376	10935	28.494	1232	0.77	979	0.612	0.659	0.341	10495	4499	4797	7650	9978	957
PHUM140100_EOG7BKQQQ	119	261	31059	303	0.976	109	0.418	103	0.395	0.584	0.416	10468	4526	8287	7475	303	0
PHUM140110_EOG79D8TD	120	726	87120	8661	9.941	628	0.865	543	0.748	0.592	0.408	25743	14739	17265	20712	8616	45
PHUM140120_EOG75TZ6N	120	834	100080	5316	5.312	610	0.731	521	0.625	0.646	0.354	31680	12909	20658	29517	4941	375
PHUM140150_EOG7SNM70	116	1194	138504	22728	16.41	1051	0.88	990	0.829	0.564	0.436	33079	23902	26476	32319	20604	2124
PHUM140170_EOG725RCN	120	687	82440	843	1.023	415	0.604	320	0.466	0.61	0.39	28630	14651	17137	21179	753	90
PHUM140590_EOG7QCKRJ	120	528	63360	2571	4.058	379	0.718	333	0.631	0.612	0.388	20875	9724	13790	16400	2541	30
PHUM142010_EOG7DK4G5	120	954	114480	11436	9.99	531	0.557	450	0.472	0.477	0.523	27008	27284	26603	22149	11139	297
PHUM145570_EOG7Q03R4	120	3498	419760	46149	10.994	2588	0.74	2128	0.608	0.448	0.552	92133	105605	100369	75504	20997	25152
PHUM145610_EOG7SNM6G	120	1596	191520	969	0.506	959	0.601	775	0.486	0.575	0.425	59526	34707	46267	50051	837	132
PHUM145620_EOG7P913D	120	1074	128880	6126	4.753	806	0.75	668	0.622	0.594	0.406	43215	19654	30083	29802	5535	591
PHUM146750_EOG7P38M1	120	2022	242640	14259	5.877	1616	0.799	1417	0.701	0.555	0.445	67463	46584	54873	59461	12534	1725
PHUM147630_EOG79M188	120	1935	232200	20409	8.789	1319	0.682	1066	0.551	0.569	0.431	65616	39650	51600	54925	18981	1428
PHUM147640_EOG75XTGM	120	342	41040	3957	9.642	239	0.699	203	0.594	0.606	0.394	13112	6821	7769	9381	3951	6
PHUM148100_EOG7H4RNZ	120	1191	142920	5742	4.018	817	0.686	694	0.583	0.641	0.359	46880	21474	27730	41094	5652	90
PHUM148110_EOG7H7MZ1	120	399	47880	7689	16.059	249	0.624	204	0.511	0.606	0.394	14984	7196	8610	9401	7683	6
PHUM148120_EOG7FRKB9	24	726	17424	1578	9.056	545	0.751	450	0.62	0.652	0.348	5564	2196	3298	4788	1086	492
PHUM148130_EOG78T2C2	120	2421	290520	144921	49.883	1976	0.816	1376	0.568	0.529	0.471	40744	32272	35969	36614	124965	19956
PHUM148260_EOG75N6RJ	120	426	51120	471	0.921	169	0.397	150	0.352	0.606	0.394	16544	7764	12170	14171	471	0
PHUM148780_EOG71CSH1	8	267	2136	288	13.483	158	0.592	98	0.367	0.672	0.328	793	218	384	453	288	0
PHUM148800_EOG7BWBCZ	108	1035	111780	32784	29.329	956	0.924	872	0.843	0.66	0.34	28074	12251	14411	24260	29274	3510
PHUM149540_EOG7PKMTR	24	684	16416	1653	10.069	555	0.811	476	0.696	0.644	0.356	5800	2277	2972	3714	1635	18
PHUM149570_EOG7HTV9X	120	981	117720	14160	12.029	705	0.719	648	0.661	0.644	0.356	35107	16105	20872	31476	13950	210
PHUM149580_EOG79M18C	120	2079	249480	86583	34.705	1669	0.803	1451	0.698	0.609	0.391	52203	29223	34017	47454	84921	1662
PHUM149590_EOG7PKMSJ	120	2130	255600	81828	32.014	1697	0.797	1377	0.646	0.458	0.542	39825	46029	47557	40361	79899	1929
PHUM150050_EOG7WMQF8	120	396	47520	11028	23.207	277	0.699	205	0.518	0.602	0.398	13070	5569	8817	9036	11025	3
PHUM150060_EOG72GC39	120	684	82080	11736	14.298	494	0.722	440	0.643	0.622	0.378	23570	11677	14817	20280	11640	96
PHUM150100_EOG7WXB4Q	116	627	72732	42903	58.988	288	0.459	202	0.322	0.656	0.344	12346	4106	6150	7227	42819	84
PHUM150220_EOG7QS2NZ	120	1227	147240	20319	13.8	780	0.636	662	0.54	0.576	0.424	34454	26703	27068	38696	19287	1032
PHUM150850_EOG7W4C6X	119	720	85680	13020	15.196	595	0.826	547	0.76	0.626	0.374	25247	11440	15617	20356	12339	681
PHUM150880_EOG7XMDRF	120	4005	480600	165081	34.349	3277	0.818	2758	0.689	0.612	0.388	99457	53022	68751	94289	86202	78879
PHUM150890_EOG7SFVQJ	120	2211	265320	38274	14.426	1854	0.839	1737	0.786	0.607	0.393	77202	36395	52916	60533	32028	6246
PHUM150930_EOG79M19P	120	585	70200	5352	7.624	434	0.742	386	0.66	0.641	0.359	21316	9502	13743	20287	5289	63
PHUM151070_EOG74JN3Z	120	708	84960	16278	19.16	527	0.744	489	0.691	0.543	0.457	21672	15355	15997	15658	16032	246
PHUM151330_EOG7FJTVC	120	1119	134280	9912	7.382	769	0.687	677	0.605	0.473	0.527	34968	31178	34347	23875	8379	1533
PHUM153260_EOG7R2PDW	120	567	68040	2562	3.765	339	0.598	297	0.524	0.608	0.392	23177	10058	15601	16642	2487	75
PHUM153970_EOG7S8481	120	1146	137520	13512	9.825	924	0.806	836	0.729	0.604	0.396	42606	19450	29530	32422	11430	2082
PHUM154980_EOG7CS5K2	120	2061	247320	38967	15.756	1601	0.777	1378	0.669	0.549	0.451	69139	43227	51019	44968	33030	5937
PHUM155090_EOG761PQQ	119	390	46410	9153	19.722	325	0.833	298	0.764	0.637	0.363	13357	4496	9075	10329	9141	12
PHUM155110_EOG72P3HZ	120	2544	305280	52824	17.303	2115	0.831	1913	0.752	0.618	0.382	87064	43995	52324	69073	47385	5439
PHUM155120_EOG79WMZT	120	3006	360720	20970	5.813	2515	0.837	2303	0.766	0.592	0.408	109886	63963	74618	91283	18972	1998
PHUM155130_EOG7PPH2B	118	1290	152220	50334	33.067	1061	0.822	904	0.701	0.651	0.349	35340	14978	20411	31157	47427	2907
PHUM155140_EOG7HBH3W	120	7959	955080	416262	43.584	6826	0.858	6204	0.779	0.591	0.409	201007	99488	120803	117520	223587	192675
PHUM155150_EOG74Z416	120	3921	470520	110979	23.586	3200	0.816	2834	0.723	0.559	0.441	103014	74143	83908	98476	57204	53775
PHUM155210_EOG72CGT4	120	3231	387720	217035	55.977	2259	0.699	1363	0.422	0.514	0.486	49798	38912	43780	38195	163368	53667
PHUM156200_EOG75JBGD	120	1017	122040	13047	10.691	688	0.676	604	0.594	0.635	0.365	40349	16204	23423	29017	10062	2985
PHUM156240_EOG7TV22W	118	1167	137706	36012	26.151	997	0.854	893	0.765	0.663	0.337	40213	14082	20683	26716	33621	2391
PHUM156350_EOG7ZM44V	120	2136	256320	15330	5.981	1708	0.8	1465	0.686	0.591	0.409	71340	45871	52623	71156	13980	1350
PHUM156470_EOG7QCKQ5	120	1203	144360	24141	16.723	702	0.584	560	0.466	0.577	0.423	30268	23088	27800	39063	22224	1917
PHUM156690_EOG7N6FFH	120	4017	482040	94419	19.587	3048	0.759	2635	0.656	0.564	0.436	139299	72763	96463	79096	61344	33075
PHUM156950_EOG75JBG0	120	2073	248760	22698	9.124	1656	0.799	1471	0.71	0.622	0.378	77806	37777	47446	63033	18747	3951
PHUM156960_EOG77X789	119	318	37842	3792	10.021	264	0.83	235	0.739	0.607	0.393	11069	5824	7630	9527	3759	33
PHUM156980_EOG7Z9HGM	119	588	69972	17013	24.314	492	0.837	452	0.769	0.614	0.386	15742	8434	11805	16978	16965	48
PHUM157030_EOG7SZ6Z2	120	933	111960	45129	40.308	717	0.768	521	0.558	0.635	0.365	23455	9568	14671	19137	44994	135
PHUM157150_EOG7JQPGB	120	2319	278280	112707	40.501	1564	0.674	1300	0.561	0.558	0.442	49670	34251	39206	42446	107541	5166
PHUM157520_EOG7VF8JV	120	2823	338760	29493	8.706	2000	0.708	1699	0.602	0.449	0.551	81250	91994	78457	57566	21393	8100
PHUM157530_EOG7F5BVQ	120	1470	176400	8343	4.73	818	0.556	656	0.446	0.549	0.451	51700	31699	44235	40423	6594	1749
PHUM157550_EOG732KH8	120	2454	294480	82425	27.99	2096	0.854	1906	0.777	0.547	0.453	63301	41174	54146	53434	80592	1833
PHUM157780_EOG7FVFKW	120	447	53640	6078	11.331	287	0.642	218	0.488	0.646	0.354	18123	7424	9431	12584	5934	144
PHUM158030_EOG7FZ9SP	120	2391	286920	102981	35.892	1928	0.806	1774	0.742	0.583	0.417	62824	36816	39590	44709	97776	5205
PHUM158240_EOG7XQ918	119	618	73542	1398	1.901	355	0.574	304	0.492	0.499	0.501	19504	15657	20450	16533	1017	381
PHUM158570_EOG7JF2R5	120	6081	729720	37731	5.171	4037	0.664	3485	0.573	0.52	0.48	200361	158754	173537	159337	20721	17010
PHUM159090_EOG7NKXD6	120	2610	313200	28812	9.199	1518	0.582	1246	0.477	0.501	0.499	82626	66254	75450	60058	20466	8346
PHUM160590_EOG752093	120	3324	398880	122841	30.796	2793	0.84	2475	0.745	0.554	0.446	92334	59126	63418	61161	75576	47265
PHUM161360_EOG7Z3S05	120	990	118800	3309	2.785	729	0.736	626	0.632	0.561	0.439	34071	22870	27827	30723	3195	114
PHUM161370_EOG7K71QG	120	435	52200	4920	9.425	330	0.759	305	0.701	0.59	0.41	16650	8829	10542	11259	4875	45
PHUM161490_EOG77MMH7	120	1419	170280	39912	23.439	1267	0.893	1200	0.846	0.66	0.34	46081	19303	25033	39951	37932	1980
PHUM161510_EOG7X9T1R	120	3096	371520	35541	9.566	1836	0.593	1577	0.509	0.508	0.492	86165	79721	85462	84631	29646	5895
PHUM162540_EOG7XHJHH	120	5778	693360	57645	8.314	4672	0.809	4118	0.713	0.556	0.444	183973	132070	149842	169830	44058	13587
PHUM163730_EOG7JTJQX	104	1368	142272	72975	51.293	1253	0.916	1162	0.849	0.661	0.339	30861	8473	14978	14985	49050	23925
PHUM163740_EOG754VHN	120	1518	182160	5448	2.991	820	0.54	765	0.504	0.603	0.397	59253	32686	37471	47302	5076	372
PHUM163750_EOG7MM716	120	3294	395280	57459	14.536	2803	0.851	2458	0.746	0.551	0.449	101124	83052	68560	85085	18324	39135
PHUM163870_EOG789Q6M	119	522	62118	1617	2.603	347	0.665	309	0.592	0.622	0.378	19145	10581	12281	18494	1578	39
PHUM163880_EOG7DP0QX	115	378	43470	1929	4.438	184	0.487	161	0.426	0.596	0.404	14671	7740	9050	10080	1881	48
PHUM163940_EOG76TNKH	120	2031	243720	21354	8.762	1622	0.799	1435	0.707	0.622	0.378	78405	38468	45339	60154	19215	2139
PHUM164050_EOG75TZ5P	120	2946	353520	112602	31.852	2294	0.779	2000	0.679	0.602	0.398	83964	41244	54509	61201	107343	5259
PHUM164070_EOG73VJDM	117	1635	191295	75306	39.366	1459	0.892	1252	0.766	0.665	0.335	41883	16773	21789	35544	70101	5205
PHUM164090_EOG7N3K7Q	115	1125	129375	19143	14.797	1014	0.901	968	0.86	0.673	0.327	38902	15949	19971	35410	13641	5502
PHUM164100_EOG7MM71C	120	1185	142200	7935	5.58	853	0.72	778	0.657	0.601	0.399	44783	21693	31791	35998	7884	51
PHUM164110_EOG7F2GNS	120	705	84600	27831	32.897	534	0.757	445	0.631	0.583	0.417	18968	12079	11473	14249	27612	219
PHUM164330_EOG764JX4	120	1260	151200	21351	14.121	891	0.707	800	0.635	0.528	0.472	37429	27303	34004	31113	21213	138
PHUM164360_EOG7QZT4K	120	1590	190800	24798	12.997	1216	0.765	1052	0.662	0.631	0.369	57470	26788	34402	47342	17520	7278
PHUM164470_EOG7QZT5M	120	1590	190800	31461	16.489	1249	0.786	1151	0.724	0.54	0.46	47331	34619	38508	38881	28260	3201
PHUM164700_EOG7WTFVP	120	2028	243360	34035	13.985	1447	0.714	1253	0.618	0.613	0.387	84542	29752	51223	43808	29757	4278
PHUM165680_EOG7SC0GV	120	1221	146520	28047	19.142	944	0.773	808	0.662	0.599	0.401	38125	20234	27027	33087	27792	255
PHUM167070_EOG7ZQ0F0	120	795	95400	6708	7.031	487	0.613	411	0.517	0.626	0.374	30133	15541	17630	25388	6588	120
PHUM167080_EOG74BWNR	120	339	40680	1371	3.37	202	0.596	146	0.431	0.61	0.39	13994	6848	8479	9988	1335	36
PHUM167420_EOG72VV1P	120	900	108000	1311	1.214	673	0.748	592	0.658	0.595	0.405	34283	19021	24264	29121	1023	288
PHUM167440_EOG7FNQ2X	120	1272	152640	39666	25.987	958	0.753	850	0.668	0.618	0.382	39486	19024	24000	30464	38820	846
PHUM167460_EOG7X42MV	113	285	32205	2496	7.75	249	0.874	227	0.796	0.62	0.38	10360	4555	6713	8081	2496	0
PHUM167480_EOG754VHD	119	2046	243474	101559	41.712	1795	0.877	1631	0.797	0.634	0.366	47584	22726	28905	42700	89025	12534
PHUM167510_EOG74NHC1	120	654	78480	8814	11.231	436	0.667	394	0.602	0.61	0.39	23128	10793	16307	19438	8517	297
PHUM168090_EOG7CKF25	120	2058	246960	56400	22.838	1736	0.844	1433	0.696	0.515	0.485	53525	42375	50045	44615	49269	7131
PHUM168100_EOG7Z6N75	120	858	102960	8073	7.841	465	0.542	401	0.467	0.557	0.443	30368	17156	24852	22511	8040	33
PHUM168120_EOG7HBH4D	120	3294	395280	168660	42.668	2348	0.713	1813	0.55	0.503	0.497	62629	53525	58613	51853	117426	51234
PHUM168270_EOG7JMT8J	120	588	70560	1500	2.126	380	0.646	322	0.548	0.607	0.393	20535	10349	16816	21360	1476	24
PHUM168390_EOG725RBT	120	1314	157680	1617	1.025	820	0.624	682	0.519	0.601	0.399	49629	27013	35305	44116	1500	117
PHUM168400_EOG7HN3V4	120	1584	190080	23790	12.516	1326	0.837	1233	0.778	0.597	0.403	54467	29318	37472	45033	22224	1566
PHUM168410_EOG7FFZKP	120	1938	232560	9348	4.02	1282	0.662	1056	0.545	0.559	0.441	67001	46672	51743	57796	8274	1074
PHUM168440_EOG7K9WXN	120	969	116280	11739	10.095	662	0.683	521	0.538	0.562	0.438	31407	20915	24960	27259	6753	4986
PHUM168450_EOG7PKMV2	118	570	67260	14973	22.261	491	0.861	438	0.768	0.66	0.34	22051	7258	10512	12466	14922	51
PHUM168460_EOG7WB3PX	115	1167	134205	53565	39.913	982	0.841	809	0.693	0.584	0.416	25358	14077	19423	21782	47769	5796
PHUM169890_EOG7WXB31	120	3378	405360	192261	47.43	2971	0.88	2642	0.782	0.586	0.414	69427	38130	49844	55698	114423	77838
PHUM169900_EOG767F4H	120	3471	416520	20871	5.011	2180	0.628	1895	0.546	0.519	0.481	114620	87750	102951	90328	15537	5334
PHUM169940_EOG7Z6N67	120	3207	384840	8979	2.333	1971	0.615	1700	0.53	0.585	0.415	117797	70677	85218	102169	6495	2484
PHUM170120_EOG796JBQ	120	771	92520	18159	19.627	602	0.781	547	0.709	0.647	0.353	25190	10890	15384	22897	18063	96
PHUM170140_EOG7R5JMR	120	1341	160920	11094	6.894	929	0.693	809	0.603	0.606	0.394	45707	27374	31593	45152	10845	249
PHUM171070_EOG78T2BQ	120	1908	228960	47181	20.607	1612	0.845	1457	0.764	0.554	0.446	52719	40366	40706	47988	46026	1155
PHUM171190_EOG7QS2Q3	120	576	69120	15912	23.021	394	0.684	293	0.509	0.605	0.395	17917	9481	11524	14286	15336	576
PHUM171690_EOG786TXC	120	2079	249480	18492	7.412	1227	0.59	1044	0.502	0.543	0.457	70276	50266	55351	55095	16185	2307
PHUM174230_EOG72RZSH	116	228	26448	1659	6.273	149	0.654	133	0.583	0.611	0.389	6926	5225	4426	8212	1659	0
PHUM174260_EOG7H7MXQ	96	369	35424	3945	11.137	335	0.908	309	0.837	0.639	0.361	11984	5521	5837	8137	3927	18
PHUM174810_EOG7G2629	108	648	69984	14334	20.482	576	0.889	489	0.755	0.613	0.387	19338	11437	10012	14863	14289	45
PHUM174820_EOG7JXDZ2	120	6357	762840	66528	8.721	4238	0.667	3525	0.555	0.483	0.517	174481	190018	169320	162493	26568	39960
PHUM174960_EOG793P35	120	1053	126360	3780	2.991	661	0.628	577	0.548	0.598	0.402	41080	23300	26070	32130	3249	531
PHUM174980_EOG7Z3RZB	120	2376	285120	17415	6.108	1511	0.636	1288	0.542	0.604	0.396	81290	52167	53885	80363	15951	1464
PHUM174990_EOG74JN41	112	663	74256	19875	26.766	563	0.849	499	0.753	0.629	0.371	13272	9789	10627	20693	19788	87
PHUM175000_EOG789Q6W	120	1326	159120	35625	22.389	1159	0.874	1030	0.777	0.404	0.596	28101	20517	54940	19937	18318	17307
PHUM175040_EOG7B3CFM	120	2673	320760	47913	14.937	1965	0.735	1736	0.649	0.511	0.489	84773	65656	67531	54887	17097	30816
PHUM175060_EOG7200VK	120	2364	283680	61212	21.578	1931	0.817	1700	0.719	0.564	0.436	71391	43338	53576	54163	60414	798
PHUM175070_EOG725RBP	120	1866	223920	25368	11.329	1500	0.804	1353	0.725	0.585	0.415	62544	36414	45951	53643	20193	5175
PHUM176310_EOG7HXQJM	120	3636	436320	85752	19.653	2691	0.74	2368	0.651	0.515	0.485	102906	78881	91441	77340	52947	32805
PHUM176630_EOG7FZ9S0	120	3315	397800	58188	14.627	2403	0.725	2041	0.616	0.518	0.482	96779	78333	85224	79276	49329	8859
PHUM176640_EOG7X6XV8	120	903	108360	11226	10.36	674	0.746	586	0.649	0.591	0.409	36522	16899	22669	21044	9966	1260
PHUM176650_EOG7CZX0R	119	1305	155295	54876	35.337	1026	0.786	924	0.708	0.603	0.397	31187	19386	20160	29686	28638	26238
PHUM176680_EOG75XTGQ	101	474	47874	5562	11.618	424	0.895	402	0.848	0.604	0.396	13720	7229	9510	11853	5286	276
PHUM176920_EOG7PKMTK	120	915	109800	5079	4.626	649	0.709	576	0.63	0.603	0.397	27765	19087	22442	35427	4341	738
PHUM178580_EOG78DKD2	120	1995	239400	12201	5.096	1628	0.816	1451	0.727	0.647	0.353	80451	36546	43473	66729	9792	2409
PHUM178590_EOG7BPKW8	119	3900	464100	237621	51.2	2421	0.621	1968	0.505	0.611	0.389	70545	41794	45834	68306	155364	82257
PHUM178600_EOG700M33	120	1863	223560	9201	4.116	1359	0.729	1171	0.629	0.613	0.387	83476	31443	51361	48079	8496	705
PHUM178610_EOG70D31M	120	2055	246600	7830	3.175	1184	0.576	1030	0.501	0.584	0.416	70330	46716	52415	69309	6765	1065
PHUM179210_EOG7R2PDG	120	882	105840	10686	10.096	456	0.517	392	0.444	0.486	0.514	27055	23478	25416	19205	10233	453
PHUM179250_EOG7ZDCQ6	120	954	114480	11226	9.806	726	0.761	593	0.622	0.567	0.433	32131	20594	24059	26470	10995	231
PHUM179260_EOG7Q300Q	120	2007	240840	117948	48.974	1477	0.736	1285	0.64	0.57	0.43	39317	24035	28292	31248	96153	21795
PHUM179890_EOG7Z6N8G	21	936	19656	8721	44.368	539	0.576	365	0.39	0.68	0.32	5071	1264	2206	2394	8670	51
PHUM180000_EOG7RNWTZ	120	981	117720	35970	30.556	786	0.801	719	0.733	0.618	0.382	27130	13585	17735	23300	35532	438
PHUM180020_EOG7VXMRD	120	450	54000	411	0.761	205	0.456	190	0.422	0.563	0.437	15237	9370	14013	14969	390	21
PHUM180970_EOG72ZQ95	119	636	75684	10236	13.525	526	0.827	469	0.737	0.583	0.417	21619	11159	16094	16576	10035	201
PHUM180990_EOG754VJ2	120	1170	140400	9414	6.705	813	0.695	735	0.628	0.603	0.397	43364	20665	31327	35630	8898	516
PHUM181210_EOG79SRRX	120	2058	246960	150942	61.12	745	0.362	402	0.195	0.557	0.443	25871	19340	23273	27534	148764	2178
PHUM182160_EOG72K79T	120	966	115920	663	0.572	522	0.54	439	0.454	0.588	0.412	35242	20476	27002	32537	657	6
PHUM182170_EOG7HXQJX	120	1449	173880	9633	5.54	946	0.653	780	0.538	0.583	0.417	48590	33543	34809	47305	7293	2340
PHUM182280_EOG7DP0NV	120	5307	636840	49101	7.71	3758	0.708	3216	0.606	0.581	0.419	191543	117675	128539	149982	32187	16914
PHUM182290_EOG7V4NSQ	120	1506	180720	46554	25.76	1006	0.668	781	0.519	0.552	0.448	41740	26834	33153	32439	45675	879
PHUM182860_EOG7Z3RZV	114	1167	133038	18030	13.553	940	0.805	824	0.706	0.517	0.483	33101	26575	28863	26469	16518	1512
PHUM183570_EOG7KQCWH	120	852	102240	36753	35.948	676	0.793	556	0.653	0.568	0.432	21523	13243	15374	15347	35274	1479
PHUM183580_EOG718X63	120	2253	270360	28380	10.497	1462	0.649	1225	0.544	0.596	0.404	82733	41796	55767	61684	26556	1824
PHUM184150_EOG7WMQC5	120	2700	324000	64701	19.969	2080	0.77	1774	0.657	0.62	0.38	81373	44817	54172	78937	43173	21528
PHUM185800_EOG7SJQZC	120	1956	234720	17853	7.606	1321	0.675	1152	0.589	0.451	0.549	52987	60496	58596	44788	14103	3750
PHUM186640_EOG7X9T1X	120	2088	250560	42378	16.913	1322	0.633	1034	0.495	0.607	0.393	69781	39505	42182	56714	40173	2205
PHUM186760_EOG7SZ6ZF	117	867	101439	26538	26.162	778	0.897	732	0.844	0.602	0.398	23837	12485	17125	21454	26247	291
PHUM186770_EOG70PPRP	120	1284	154080	28941	18.783	994	0.774	871	0.678	0.594	0.406	40998	22702	27920	33519	27183	1758
PHUM187000_EOG7S847J	120	2295	275400	24606	8.935	1683	0.733	1496	0.652	0.589	0.411	76728	49716	53189	71161	19515	5091
PHUM187510_EOG71W4MQ	120	1497	179640	6051	3.368	1110	0.741	913	0.61	0.502	0.498	44949	42536	43912	42192	4443	1608
PHUM188140_EOG7QVXX1	120	1152	138240	7392	5.347	833	0.723	704	0.611	0.582	0.418	37292	25837	28953	38766	6300	1092
PHUM188260_EOG7RNWT2	120	951	114120	1962	1.719	681	0.716	580	0.61	0.572	0.428	33084	20863	27115	31096	1728	234
PHUM189310_EOG7428VS	120	5661	679320	63156	9.297	4453	0.787	3822	0.675	0.481	0.519	167426	157158	162023	129557	51504	11652
PHUM189320_EOG7VF8JB	120	1350	162000	34548	21.326	927	0.687	817	0.605	0.504	0.496	29164	33450	29628	35210	32061	2487
PHUM189850_EOG7DP0NZ	120	2844	341280	44733	13.107	1867	0.656	1607	0.565	0.468	0.532	77281	75853	81658	61755	36423	8310
PHUM189980_EOG7SZ6XH	120	2472	296640	98013	33.041	2166	0.876	1991	0.805	0.626	0.374	67848	33032	41158	56589	75078	22935
PHUM189990_EOG7RG5B8	119	2754	327726	97389	29.717	2357	0.856	2073	0.753	0.548	0.452	70457	50206	53876	55798	94824	2565
PHUM190020_EOG757QR3	120	2499	299880	40533	13.516	1939	0.776	1624	0.65	0.556	0.444	73401	54377	60719	70850	35706	4827
PHUM190040_EOG7C8TD0	119	327	38913	2025	5.204	180	0.55	156	0.477	0.611	0.389	12778	5451	8898	9761	2022	3
PHUM190060_EOG7J4G1F	120	3633	435960	25080	5.753	2623	0.722	2233	0.615	0.593	0.407	130238	81665	85612	113365	19026	6054
PHUM190090_EOG77HR8P	120	660	79200	396	0.5	319	0.483	285	0.432	0.565	0.435	24122	14213	20028	20441	384	12
PHUM190120_EOG7CKF1P	120	3051	366120	59400	16.224	1729	0.567	1292	0.423	0.561	0.439	103779	56394	77967	68580	58713	687
PHUM190160_EOG7XX1GP	118	1647	194346	98526	50.696	1291	0.784	990	0.601	0.431	0.569	24225	27129	26780	17686	90486	8040
PHUM191360_EOG7Q301J	120	966	115920	8565	7.389	662	0.685	564	0.584	0.485	0.515	29093	25873	29414	22975	7875	690
PHUM192490_EOG73C67M	120	1326	159120	61086	38.39	1034	0.78	844	0.637	0.645	0.355	33126	14986	19717	30205	57153	3933
PHUM192500_EOG7TN9KN	120	5619	674280	67680	10.037	4394	0.782	3832	0.682	0.582	0.418	188937	118926	134361	164376	45402	22278
PHUM193460_EOG7V4NT1	120	930	111600	11130	9.973	628	0.675	569	0.612	0.632	0.368	38006	14911	22008	25545	10869	261
PHUM193480_EOG754VHJ	120	1848	221760	24459	11.029	1217	0.659	1012	0.548	0.56	0.44	66652	36201	50446	44002	23130	1329
PHUM193530_EOG76J1V9	120	1332	159840	11085	6.935	945	0.709	863	0.648	0.502	0.498	36552	39169	34929	38105	10068	1017
PHUM193960_EOG7J1KTC	119	1563	185997	57138	30.72	1363	0.872	1298	0.83	0.6	0.4	45032	21367	29831	32629	56295	843
PHUM194120_EOG7QZT4D	120	5049	605880	82728	13.654	3732	0.739	3162	0.626	0.492	0.508	144010	130404	134890	113848	45966	36762
PHUM194130_EOG7481DB	120	1413	169560	36879	21.75	1042	0.737	893	0.632	0.6	0.4	44924	24628	28542	34587	34623	2256
PHUM194380_EOG71PD4X	120	2262	271440	34830	12.832	1882	0.832	1711	0.756	0.59	0.41	65633	51324	45927	73726	33822	1008
PHUM194820_EOG73JXQ1	119	2484	295596	175659	59.425	1726	0.695	1169	0.471	0.471	0.529	32827	30323	32458	24329	145452	30207
PHUM194950_EOG7SJR0S	120	678	81360	13209	16.235	511	0.754	412	0.608	0.604	0.396	23106	11582	15369	18094	13176	33
PHUM194960_EOG7C32VC	120	1503	180360	3990	2.212	770	0.512	658	0.438	0.604	0.396	60007	26506	43275	46582	3840	150
PHUM194980_EOG7Z6N6D	120	1770	212400	13899	6.544	1438	0.812	1340	0.757	0.622	0.378	69698	30779	44274	53750	12276	1623
PHUM194990_EOG71KHXV	120	990	118800	25134	21.157	693	0.7	624	0.63	0.565	0.435	29421	16884	23618	23743	21954	3180
PHUM195140_EOG70PPS7	120	759	91080	1650	1.812	493	0.65	413	0.544	0.597	0.403	30659	17442	18559	22770	1617	33
PHUM195250_EOG7BD05P	120	2343	281160	29484	10.487	1619	0.691	1391	0.594	0.505	0.495	72519	59737	64836	54584	24396	5088
PHUM195360_EOG7JMT75	120	4644	557280	71892	12.901	3597	0.775	3096	0.667	0.565	0.435	145599	96762	114222	128805	29919	41973
PHUM195490_EOG7FVFMF	119	219	26061	1851	7.103	107	0.489	87	0.397	0.637	0.363	9468	3333	5429	5980	1851	0
PHUM196680_EOG7TV23M	120	966	115920	22788	19.658	753	0.78	656	0.679	0.636	0.364	29579	13398	20335	29820	22248	540
PHUM196800_EOG75TZ67	120	1119	134280	10860	8.088	775	0.693	658	0.588	0.639	0.361	42678	18841	25713	36188	10365	495
PHUM200070_EOG7RVN9J	120	1092	131040	9306	7.102	701	0.642	607	0.556	0.583	0.417	36742	21617	29164	34211	7254	2052
PHUM200150_EOG7P38KW	119	3408	405552	91698	22.611	2956	0.867	2635	0.773	0.593	0.407	95505	63188	64409	90752	38394	53304
PHUM200870_EOG7VN11M	119	1482	176358	29865	16.934	1251	0.844	1138	0.768	0.516	0.484	42247	34105	36513	33628	23001	6864
PHUM202030_EOG700M3K	120	1155	138600	21378	15.424	1001	0.867	906	0.784	0.591	0.409	42071	19506	28316	27329	21060	318
PHUM202080_EOG7DCD02	120	1839	220680	12498	5.663	1400	0.761	1256	0.683	0.542	0.458	57505	48150	47069	55458	12159	339
PHUM202210_EOG7B67QF	120	1299	155880	16596	10.647	782	0.602	644	0.496	0.509	0.491	39450	31416	36852	31566	15993	603
PHUM202260_EOG7XT58R	120	849	101880	7896	7.75	626	0.737	537	0.633	0.636	0.364	32478	15293	18871	27342	7770	126
PHUM202560_EOG71S8CH	120	3330	399600	23922	5.986	2749	0.826	2419	0.726	0.6	0.4	119654	68763	81465	105796	16413	7509
PHUM203740_EOG78WXKJ	120	2853	342360	4818	1.407	2031	0.712	1724	0.604	0.504	0.496	100017	78126	89350	70049	3789	1029
PHUM204070_EOG7FRK9X	120	1692	203040	57408	28.274	1304	0.771	1022	0.604	0.528	0.472	46676	32534	36099	30323	41535	15873
PHUM204120_EOG75TZ5N	120	4470	536400	79497	14.82	3132	0.701	2557	0.572	0.502	0.498	122637	106999	120677	106590	60840	18657
PHUM204140_EOG70KTK7	120	417	50040	5439	10.869	266	0.638	207	0.496	0.598	0.402	14926	7619	10351	11705	5397	42
PHUM204150_EOG7GR8PK	120	1992	239040	40692	17.023	1536	0.771	1290	0.648	0.625	0.375	59090	35373	39465	64420	33708	6984
PHUM204290_EOG7K196B	120	1374	164880	20382	12.362	1107	0.806	974	0.709	0.55	0.45	42060	29470	35233	37735	20157	225
PHUM204570_EOG73C66Z	120	2931	351720	153516	43.647	2530	0.863	2296	0.783	0.569	0.431	58286	40220	45287	54411	152475	1041
PHUM204580_EOG7TR5TC	120	2652	318240	49170	15.451	1940	0.732	1662	0.627	0.533	0.467	76034	63394	62472	67170	37869	11301
PHUM204600_EOG76B9FC	13	738	9594	2445	25.485	442	0.599	311	0.421	0.647	0.353	2974	897	1606	1672	2397	48
PHUM204610_EOG76TNK1	120	2676	321120	83094	25.876	1828	0.683	1432	0.535	0.481	0.519	63996	61465	61648	50917	58023	25071
PHUM204940_EOG71GNQN	120	510	61200	5142	8.402	262	0.514	227	0.445	0.553	0.447	19034	10803	14252	11969	5103	39
PHUM204950_EOG7ND5X5	120	3525	423000	5988	1.416	2278	0.646	2026	0.575	0.564	0.436	127877	82340	99604	107191	4164	1824
PHUM205450_EOG7MHBTF	119	1236	147084	41973	28.537	1083	0.876	997	0.807	0.621	0.379	39658	19242	20737	25474	35382	6591
PHUM206390_EOG7VTRFR	120	4248	509760	71340	13.995	3440	0.81	3034	0.714	0.555	0.445	134562	96182	98870	108806	43980	27360
PHUM206540_EOG7XDP8W	120	2502	300240	164745	54.871	2088	0.835	1931	0.772	0.578	0.422	44518	24016	31555	35406	162669	2076
PHUM206770_EOG7G7XGR	120	5100	612000	156945	25.645	3974	0.779	3581	0.702	0.452	0.548	109536	100712	149419	95388	32841	124104
PHUM207470_EOG7GR8PR	120	2118	254160	83349	32.794	1782	0.841	1655	0.781	0.601	0.399	61434	31394	36208	41775	69867	13482
PHUM208360_EOG7FRKBW	119	534	63546	10398	16.363	407	0.762	344	0.644	0.604	0.396	19466	9331	11781	12570	10119	279
PHUM208880_EOG7TXX9R	120	1731	207720	3906	1.88	1062	0.614	863	0.499	0.575	0.425	66487	35255	51395	50677	3087	819
PHUM209410_EOG7HFCC0	120	3405	408600	94761	23.192	3056	0.898	2766	0.812	0.624	0.376	102314	52340	65571	93614	77361	17400
PHUM209450_EOG7VF8JR	120	501	60120	6693	11.133	366	0.731	331	0.661	0.599	0.401	18249	9130	12239	13809	6630	63
PHUM210150_EOG7NH26K	120	567	68040	1917	2.817	370	0.653	300	0.529	0.551	0.449	20027	13394	16242	16460	1899	18
PHUM210160_EOG7PKMS8	120	7044	845280	37941	4.489	5622	0.798	5014	0.712	0.513	0.487	231583	195546	196690	183520	26154	11787
PHUM210760_EOG7B3CGW	120	1314	157680	48861	30.987	948	0.721	789	0.6	0.593	0.407	34584	19856	23974	30405	48633	228
PHUM210770_EOG728MK3	120	3993	479160	65127	13.592	3315	0.83	3002	0.752	0.609	0.391	138973	73060	88511	113489	35694	29433
PHUM210830_EOG7F2GP1	120	984	118080	23997	20.323	656	0.667	570	0.579	0.588	0.412	32341	15434	23243	23065	16116	7881
PHUM210840_EOG79D8TG	120	681	81720	1200	1.468	438	0.643	348	0.511	0.598	0.402	25529	13969	18367	22655	1077	123
PHUM211010_EOG75FG7H	120	3660	439200	173634	39.534	2737	0.748	2206	0.603	0.564	0.436	82323	58347	57223	67673	95610	78024
PHUM211140_EOG78DKCZ	120	1722	206640	21990	10.642	1392	0.808	1241	0.721	0.505	0.495	51992	43078	48214	41366	21210	780
PHUM212300_EOG7S582K	101	507	51207	10698	20.892	396	0.781	353	0.696	0.568	0.432	14714	9013	8528	8254	9909	789
PHUM212330_EOG7SRGFX	120	972	116640	6297	5.399	750	0.772	696	0.716	0.59	0.41	36457	18960	26272	28654	6120	177
PHUM212700_EOG7BKQNS	120	1287	154440	9546	6.181	914	0.71	764	0.594	0.52	0.48	32838	35186	34360	42510	8817	729
PHUM212930_EOG796J9H	118	2004	236472	58020	24.536	1817	0.907	1680	0.838	0.536	0.464	52876	40060	42184	43332	56031	1989
PHUM212940_EOG70KTJ5	119	1041	123879	14376	11.605	876	0.841	810	0.778	0.58	0.42	30719	20851	25014	32919	14256	120
PHUM213020_EOG7F873N	120	2559	307080	36660	11.938	1978	0.773	1752	0.685	0.601	0.399	88431	49603	58087	74299	15057	21603
PHUM213030_EOG74FRTK	120	2625	315000	31461	9.988	1858	0.708	1601	0.61	0.535	0.465	79835	59676	72237	71791	29448	2013
PHUM213040_EOG7D2S90	120	624	74880	17640	23.558	423	0.678	379	0.607	0.572	0.428	18694	11700	12818	14028	17565	75
PHUM213200_EOG7QVXXB	91	723	65793	42273	64.252	458	0.633	246	0.34	0.557	0.443	7613	4487	5698	5722	41019	1254
PHUM213570_EOG71S8DQ	120	684	82080	21615	26.334	580	0.848	536	0.784	0.574	0.426	18861	11341	14167	16096	20883	732
PHUM213790_EOG7X6XT9	120	2733	327960	81318	24.795	2149	0.786	1827	0.668	0.562	0.438	82434	59580	49150	55478	61260	20058
PHUM213810_EOG7XHJJ1	120	1428	171360	7845	4.578	1050	0.735	914	0.64	0.555	0.445	43978	36540	36299	46698	7182	663
PHUM214100_EOG7B0H7P	120	897	107640	38229	35.516	764	0.852	691	0.77	0.66	0.34	24180	9470	14093	21668	38106	123
PHUM215320_EOG73G2G3	120	1338	160560	11640	7.25	1051	0.786	913	0.682	0.631	0.369	50745	26933	27908	43334	11466	174
PHUM215340_EOG790SW1	116	849	98484	31659	32.146	671	0.79	604	0.711	0.612	0.388	25091	11273	14774	15687	31575	84
PHUM215460_EOG7DCCZ7	120	2562	307440	64797	21.076	2043	0.797	1817	0.709	0.519	0.481	73700	55576	61552	51815	50598	14199
PHUM216750_EOG7JHZ15	120	915	109800	882	0.803	548	0.599	484	0.529	0.598	0.402	33566	21955	21866	31531	837	45
PHUM216940_EOG72VV29	117	627	73359	11934	16.268	529	0.844	487	0.777	0.588	0.412	19453	11007	14225	16740	11898	36
PHUM216950_EOG78WXMD	120	744	89280	1944	2.177	523	0.703	451	0.606	0.654	0.346	33040	13501	16721	24074	1662	282
PHUM216960_EOG77DW0K	120	3387	406440	56184	13.823	2849	0.841	2604	0.769	0.567	0.433	108894	65680	85504	90178	41172	15012
PHUM216970_EOG73NT07	116	429	49764	7605	15.282	352	0.821	335	0.781	0.629	0.371	16200	6656	8907	10396	7065	540
PHUM216980_EOG7W4C5J	120	5361	643320	19263	2.994	4261	0.795	3765	0.702	0.542	0.458	176829	136526	149013	161689	14577	4686
PHUM217010_EOG79WN0X	120	1671	200520	24153	12.045	1170	0.7	972	0.582	0.499	0.501	54390	43406	44868	33703	18744	5409
PHUM217030_EOG7D8HRD	27	636	17172	3069	17.872	529	0.832	439	0.69	0.673	0.327	4767	2251	2366	4719	2982	87
PHUM217090_EOG7CGJTZ	120	2721	326520	46500	14.241	2297	0.844	2018	0.742	0.556	0.444	92374	57068	66900	63678	41847	4653
PHUM217150_EOG7GFP0F	120	1185	142200	22200	15.612	681	0.575	574	0.484	0.485	0.515	32829	30619	31145	25407	21681	519
PHUM217810_EOG7B0H88	120	525	63000	258	0.41	310	0.59	277	0.528	0.61	0.39	21539	10528	13910	16765	246	12
PHUM218140_EOG7Q3000	120	3048	365760	33627	9.194	2168	0.711	1851	0.607	0.595	0.405	108792	58970	75323	89048	28959	4668
PHUM219220_EOG7KT83G	120	3807	456840	25155	5.506	2612	0.686	2241	0.589	0.585	0.415	127591	83400	95666	125028	13884	11271
PHUM219240_EOG72CGV0	119	1095	130305	18207	13.973	857	0.783	763	0.697	0.642	0.358	37694	16328	23830	34246	14724	3483
PHUM219770_EOG7GBSR1	120	1479	177480	22170	12.492	986	0.667	849	0.574	0.622	0.378	53144	25275	33345	43546	21540	630
PHUM219780_EOG7W1GZH	117	1368	160056	30807	19.248	1179	0.862	1072	0.784	0.605	0.395	44578	26050	24926	33695	23247	7560
PHUM219910_EOG75TZ65	119	1410	167790	80769	48.137	1192	0.845	991	0.703	0.64	0.36	31073	12654	18349	24945	77787	2982
PHUM220190_EOG7RRS3B	108	573	61884	21537	34.802	437	0.763	393	0.686	0.648	0.352	14210	5126	9039	11972	21525	12
PHUM220580_EOG76J1V8	120	4950	594000	139905	23.553	3646	0.737	3077	0.622	0.523	0.477	129283	99951	116040	108821	74301	65604
PHUM220800_EOG7V4NSW	120	1521	182520	73635	40.344	1322	0.869	1079	0.709	0.636	0.364	36958	16282	23188	32457	56874	16761
PHUM220830_EOG78M9XZ	13	342	4446	624	14.035	223	0.652	163	0.477	0.668	0.332	1369	635	632	1186	603	21
PHUM221070_EOG7C32V5	120	1347	161640	3576	2.212	737	0.547	604	0.448	0.514	0.486	48710	38123	38815	32416	3267	309
PHUM221150_EOG79PWH0	120	2682	321840	41772	12.979	1977	0.737	1669	0.622	0.596	0.404	90641	51043	61820	76564	37737	4035
PHUM221160_EOG74V7SR	120	1545	185400	50154	27.052	1330	0.861	1186	0.768	0.602	0.398	44395	25885	27906	37060	47382	2772
PHUM221240_EOG706BKP	120	729	87480	6747	7.713	498	0.683	431	0.591	0.531	0.469	24398	18927	18933	18475	6675	72
PHUM221270_EOG71W4MR	119	2721	323799	81639	25.213	2204	0.81	1913	0.703	0.575	0.425	78902	49140	53719	60399	76347	5292
PHUM221290_EOG75JBHD	117	711	83187	17751	21.339	432	0.608	361	0.508	0.628	0.372	27790	8953	15317	13376	17712	39
PHUM221310_EOG7VTRG6	118	1416	167088	27828	16.655	1201	0.848	1114	0.787	0.582	0.418	43656	24871	33320	37413	19281	8547
PHUM221340_EOG7H1WFF	102	1044	106488	25983	24.4	868	0.831	762	0.73	0.672	0.328	27047	12225	14166	27067	24393	1590
PHUM221350_EOG7DZMFH	106	417	44202	6966	15.759	344	0.825	320	0.767	0.685	0.315	15990	4636	7141	9469	6606	360
PHUM221720_EOG7KDS4T	120	3465	415800	73776	17.743	1909	0.551	1486	0.429	0.537	0.463	91645	75856	82477	92046	64476	9300
PHUM221890_EOG7FRKCS	117	270	31590	10155	32.146	148	0.548	123	0.456	0.404	0.596	5098	6152	6614	3571	10152	3
PHUM222080_EOG7ZQ0G3	120	534	64080	9222	14.391	293	0.549	246	0.461	0.488	0.512	15592	13981	14726	10559	8334	888
PHUM222090_EOG7ZWQZ1	6	294	1764	423	23.98	140	0.476	72	0.245	0.685	0.315	467	180	243	451	417	6
PHUM222150_EOG7TV24M	117	213	24921	987	3.961	122	0.573	100	0.469	0.486	0.514	6567	6297	6030	5040	987	0
PHUM222160_EOG7M10N9	117	462	54054	7089	13.115	309	0.669	222	0.481	0.571	0.429	18005	8467	11758	8735	6960	129
PHUM222190_EOG7M10M6	119	1155	137445	24108	17.54	901	0.78	802	0.694	0.588	0.412	36436	22936	23804	30161	23916	192
PHUM225110_EOG7F5BXM	115	474	54510	5424	9.95	380	0.802	356	0.751	0.537	0.463	17328	8228	14482	9048	4611	813
PHUM225860_EOG752092	120	630	75600	4503	5.956	414	0.657	359	0.57	0.521	0.479	20901	16531	17550	16115	4278	225
PHUM225970_EOG7MSZGX	120	1785	214200	25131	11.732	1440	0.807	1272	0.713	0.544	0.456	57049	36462	49809	45749	24486	645
PHUM226090_EOG75TZ6K	120	1131	135720	15744	11.6	637	0.563	573	0.507	0.53	0.47	37571	26300	29988	26117	14184	1560
PHUM226110_EOG7HJ7NH	120	552	66240	7209	10.883	464	0.841	432	0.783	0.589	0.411	19307	9679	14542	15503	7131	78
PHUM226670_EOG79D8VS	111	165	18315	69	0.377	76	0.461	65	0.394	0.579	0.421	5388	3181	4507	5170	69	0
PHUM226820_EOG728MKP	116	1833	212628	104124	48.97	1578	0.861	1409	0.769	0.573	0.427	33870	22039	23774	28821	98613	5511
PHUM226850_EOG7774JF	113	816	92208	20592	22.332	661	0.81	601	0.737	0.622	0.378	23978	10992	15774	20872	20232	360
PHUM226860_EOG7B0H86	31	801	24831	3540	14.256	657	0.82	600	0.749	0.693	0.307	7899	3174	3343	6875	3309	231
PHUM227090_EOG74FRTP	120	1965	235800	64764	27.466	1304	0.664	1106	0.563	0.562	0.438	49141	34966	39771	47158	62484	2280
PHUM227530_EOG757QSH	120	720	86400	21174	24.507	559	0.776	497	0.69	0.631	0.369	24853	9735	14355	16283	20415	759
PHUM227540_EOG7G260X	120	4257	510840	116529	22.811	3533	0.83	3211	0.754	0.62	0.38	133478	65312	84539	110982	97449	19080
PHUM227560_EOG7W77DR	120	1632	195840	8268	4.222	1254	0.768	1088	0.667	0.628	0.372	64838	31523	38234	52977	7326	942
PHUM227930_EOG72RZS5	120	1653	198360	27048	13.636	1264	0.765	1077	0.652	0.534	0.466	43296	37435	42312	48269	25584	1464
PHUM227950_EOG757QRB	120	1674	200880	20982	10.445	1424	0.851	1287	0.769	0.603	0.397	57789	33623	37763	50723	20073	909
PHUM227970_EOG7SFVSG	117	480	56160	3495	6.223	413	0.86	388	0.808	0.592	0.408	16591	10016	11437	14621	3399	96
PHUM228030_EOG7RK1KT	120	1014	121680	6402	5.261	613	0.605	524	0.517	0.582	0.418	38390	23140	25035	28713	6129	273
PHUM228490_EOG7B3CFT	120	1842	221040	36753	16.627	1351	0.733	1183	0.642	0.622	0.378	59427	31337	37954	55569	26685	10068
PHUM228670_EOG7NWJ4H	120	1233	147960	4836	3.268	851	0.69	720	0.584	0.609	0.391	50578	23616	32316	36614	4098	738
PHUM228700_EOG7WHV4Q	120	1887	226440	32724	14.452	1407	0.746	1167	0.618	0.602	0.398	60602	36555	40539	56020	31293	1431
PHUM228710_EOG7KDS5Q	115	687	79005	7833	9.915	546	0.795	496	0.722	0.632	0.368	24614	10361	15814	20383	7272	561
PHUM228720_EOG7MDGKF	115	660	75900	17664	23.273	536	0.812	489	0.741	0.648	0.352	21379	9500	11551	15806	16581	1083
PHUM228740_EOG7J1KW9	21	378	7938	1011	12.736	227	0.601	200	0.529	0.663	0.337	2995	986	1367	1579	981	30
PHUM228760_EOG7K71QN	120	381	45720	45	0.098	308	0.808	281	0.738	0.585	0.415	14446	9713	9236	12280	45	0
PHUM229180_EOG7RRS29	120	1218	146160	29910	20.464	927	0.761	812	0.667	0.586	0.414	36124	24515	23184	32427	29562	348
PHUM229200_EOG7BSG6D	111	255	28305	1464	5.172	121	0.475	115	0.451	0.492	0.508	7725	6069	7570	5477	1464	0
PHUM229210_EOG7MDGKH	117	699	81783	18420	22.523	619	0.886	595	0.851	0.61	0.39	22802	10725	13928	15908	14388	4032
PHUM229220_EOG7T2354	120	2421	290520	5712	1.966	1609	0.665	1364	0.563	0.581	0.419	91174	54452	64627	74555	4590	1122
PHUM229330_EOG7JB6HQ	120	1851	222120	21843	9.834	1308	0.707	1119	0.605	0.575	0.425	64002	37184	47908	51183	20205	1638
PHUM229340_EOG75JBHN	104	834	86736	36060	41.574	639	0.766	545	0.653	0.656	0.344	17600	6992	10473	15611	36045	15
PHUM229460_EOG7M10KQ	120	1224	146880	4584	3.121	875	0.715	761	0.622	0.545	0.455	43078	29539	35099	34580	4323	261
PHUM229830_EOG7CKF33	120	519	62280	20235	32.49	295	0.568	206	0.397	0.51	0.49	11187	8936	11598	10324	20163	72
PHUM229840_EOG72K78W	120	3264	391680	75249	19.212	2281	0.699	1983	0.608	0.533	0.467	94399	74097	73529	74406	40146	35103
PHUM229870_EOG77TC0J	120	696	83520	5487	6.57	488	0.701	426	0.612	0.656	0.344	28095	10742	16094	23102	5220	267
PHUM229880_EOG7W77DV	119	2007	238833	62019	25.968	1758	0.876	1606	0.8	0.629	0.371	70182	25572	39748	41312	55521	6498
PHUM229900_EOG7DP0PC	120	1518	182160	15930	8.745	1198	0.789	1046	0.689	0.54	0.46	50453	36429	40146	39202	15621	309
PHUM230120_EOG7GZ15F	120	3207	384840	19983	5.193	2095	0.653	1763	0.55	0.511	0.489	109617	83986	94320	76934	14037	5946
PHUM230130_EOG7DVR5N	120	918	110160	8421	7.644	669	0.729	580	0.632	0.464	0.536	30776	26789	27776	16398	4215	4206
PHUM230610_EOG7T7TNV	119	663	78897	3990	5.057	460	0.694	402	0.606	0.559	0.441	22471	15571	17460	19405	3354	636
PHUM230730_EOG7TN9KM	120	2277	273240	26253	9.608	1625	0.714	1315	0.578	0.553	0.447	78439	48669	61747	58132	22572	3681
PHUM231400_EOG75TZ5S	120	3456	414720	100422	24.214	2257	0.653	1860	0.538	0.503	0.497	86032	75530	80326	72410	64476	35946
PHUM231560_EOG74NHBF	120	1893	227160	8382	3.69	1175	0.621	1037	0.548	0.484	0.516	63602	56596	56122	42458	6267	2115
PHUM231580_EOG7QGFZF	115	1086	124890	47856	38.319	962	0.886	867	0.798	0.64	0.36	26949	10576	16932	22577	47616	240
PHUM231600_EOG74V7T1	120	1518	182160	6114	3.356	956	0.63	810	0.534	0.605	0.395	58802	31333	38245	47666	5484	630
PHUM232110_EOG75XTG2	118	828	97704	6204	6.35	654	0.79	601	0.726	0.604	0.396	31003	14012	22292	24193	5316	888
PHUM232250_EOG7SVBQQ	120	501	60120	480	0.798	260	0.519	216	0.431	0.603	0.397	20208	10806	12881	15745	474	6
PHUM233110_EOG7JXDZW	120	1074	128880	7119	5.524	778	0.724	686	0.639	0.597	0.403	32630	24341	24752	40038	5832	1287
PHUM233120_EOG7WQKMC	120	2532	303840	60861	20.031	2080	0.821	1884	0.744	0.587	0.413	90146	38403	61844	52586	41355	19506
PHUM233230_EOG7R2PDM	120	2550	306000	46911	15.33	1280	0.502	1084	0.425	0.451	0.549	63265	76042	66265	53517	43644	3267
PHUM233260_EOG72K795	120	2142	257040	114867	44.688	1819	0.849	1619	0.756	0.527	0.473	41581	31530	35207	33855	106365	8502
PHUM233480_EOG74RCJC	114	6111	696654	475536	68.26	4861	0.795	3820	0.625	0.631	0.369	69779	37747	42906	70686	313173	162363
PHUM233530_EOG7BSG4D	120	3276	393120	152310	38.744	2288	0.698	1910	0.583	0.611	0.389	81336	39772	53225	66477	122829	29481
PHUM233550_EOG72VV1M	120	2292	275040	77907	28.326	1610	0.702	1418	0.619	0.581	0.419	67343	34169	48308	47313	76731	1176
PHUM233560_EOG7CS5K9	113	597	67461	24351	36.096	486	0.814	434	0.727	0.652	0.348	16344	5332	9574	11860	24036	315
PHUM233590_EOG7BD05Q	120	1872	224640	37500	16.693	1424	0.761	1261	0.674	0.599	0.401	61994	34152	40730	50264	35763	1737
PHUM233640_EOG73JXPG	120	1623	194760	2973	1.526	1186	0.731	1057	0.651	0.619	0.381	63204	34398	38632	55553	2847	126
PHUM233650_EOG752099	120	1731	207720	45318	21.817	1475	0.852	1331	0.769	0.615	0.385	51619	28306	33914	48563	41841	3477
PHUM233660_EOG7T7TN5	120	2085	250200	17766	7.101	1440	0.691	1157	0.555	0.568	0.432	67331	51250	49056	64797	16455	1311
PHUM233790_EOG7MDGJJ	120	1329	159480	12681	7.951	952	0.716	799	0.601	0.521	0.479	39130	34381	35899	37389	10728	1953
PHUM234130_EOG7KQCVK	120	3561	427320	130338	30.501	3130	0.879	2765	0.776	0.578	0.422	96931	59087	66683	74281	49428	80910
PHUM234540_EOG799DK6	120	861	103320	2643	2.558	548	0.636	475	0.552	0.632	0.368	37917	15193	21807	25760	2415	228
PHUM234650_EOG7Z9HGG	116	897	104052	46092	44.297	566	0.631	470	0.524	0.522	0.478	18413	12016	15603	11928	40161	5931
PHUM235420_EOG7Q8QH2	28	786	22008	3651	16.589	609	0.775	545	0.693	0.695	0.305	6664	2407	3149	6137	3522	129
PHUM235560_EOG7XX1GT	119	780	92820	12189	13.132	646	0.828	596	0.764	0.559	0.441	25458	15011	20473	19689	11541	648
PHUM235780_EOG7S848F	120	927	111240	3294	2.961	627	0.676	542	0.585	0.601	0.399	35198	20139	22895	29714	3132	162
PHUM235800_EOG7GNDG6	113	1299	146787	68328	46.549	1127	0.868	1033	0.795	0.639	0.361	28467	11570	16807	21615	56082	12246
PHUM235980_EOG7R2PCM	120	2109	253080	22983	9.081	1238	0.587	1058	0.502	0.554	0.446	68581	47334	55289	58893	19203	3780
PHUM236500_EOG7Q03R3	120	1650	198000	10752	5.43	1031	0.625	837	0.507	0.521	0.479	56319	43005	46595	41329	9798	954
PHUM236520_EOG7TJFBM	120	2481	297720	42666	14.331	1974	0.796	1629	0.657	0.58	0.42	81706	47281	59626	66441	41142	1524
PHUM236680_EOG77X77H	118	954	112572	21954	19.502	749	0.785	634	0.665	0.613	0.387	28467	17027	17949	27175	21546	408
PHUM236690_EOG79M184	120	2217	266040	49599	18.643	1679	0.757	1467	0.662	0.575	0.425	57693	44952	46994	66802	45717	3882
PHUM237320_EOG7W1GZ9	119	963	114597	37515	32.736	769	0.799	668	0.694	0.633	0.367	22108	13928	14337	26709	37065	450
PHUM237330_EOG75FG7S	119	1014	120666	18816	15.593	811	0.8	689	0.679	0.607	0.393	33515	17088	22821	28426	17916	900
PHUM237480_EOG7TV23K	120	1113	133560	26982	20.202	877	0.788	753	0.677	0.5	0.5	31156	28096	25164	22162	24726	2256
PHUM237600_EOG7SZ6ZD	108	465	50220	5853	11.655	355	0.763	321	0.69	0.629	0.371	15629	6963	9508	12267	5367	486
PHUM237740_EOG74JN3B	120	1251	150120	4899	3.263	838	0.67	764	0.611	0.607	0.393	43702	26168	30879	44472	4371	528
PHUM237750_EOG7PGRJF	120	2232	267840	8394	3.134	1468	0.658	1222	0.547	0.471	0.529	70553	65721	71393	51779	6582	1812
PHUM238560_EOG7CGJSX	110	2727	299970	183813	61.277	2315	0.849	1954	0.717	0.618	0.382	35186	19796	24207	36968	163941	19872
PHUM238870_EOG7CKF2B	120	1428	171360	7299	4.259	1090	0.763	1009	0.707	0.511	0.489	46298	35940	44113	37710	6183	1116
PHUM238890_EOG7H4RP3	120	1140	136800	6171	4.511	796	0.698	642	0.563	0.541	0.459	41684	25631	34307	29007	5229	942
PHUM239570_EOG7VTRGX	29	531	15399	4188	27.197	394	0.742	339	0.638	0.643	0.357	4289	1660	2352	2910	2031	2157
PHUM239890_EOG7HR034	120	2862	343440	78909	22.976	2394	0.836	2056	0.718	0.642	0.358	92455	41728	53184	77164	67545	11364
PHUM240010_EOG7VQW7K	120	1317	158040	9534	6.033	945	0.718	838	0.636	0.612	0.388	38985	26616	30927	51978	8877	657
PHUM240440_EOG7813GW	120	708	84960	15420	18.15	570	0.805	495	0.699	0.651	0.349	26167	11667	12586	19120	14856	564
PHUM240570_EOG738B0W	120	561	67320	1773	2.634	490	0.873	451	0.804	0.635	0.365	24417	9450	14417	17263	1668	105
PHUM240600_EOG71620D	120	702	84240	8598	10.207	482	0.687	412	0.587	0.634	0.366	25635	12277	15345	22385	8391	207
PHUM240630_EOG7M9MC9	25	276	6900	1272	18.435	212	0.768	170	0.616	0.663	0.337	2071	776	1119	1662	1179	93
PHUM241320_EOG7389ZH	120	2190	262800	40590	15.445	1660	0.758	1425	0.651	0.58	0.42	69586	42191	50861	59572	39750	840
PHUM241360_EOG76QSBG	120	2175	261000	79590	30.494	1795	0.825	1632	0.75	0.634	0.366	65039	25913	40399	50059	43137	36453
PHUM241370_EOG7WQKMT	120	1416	169920	23862	14.043	856	0.605	693	0.489	0.6	0.4	53320	24347	34050	34341	17718	6144
PHUM242840_EOG761PPN	116	765	88740	17712	19.959	643	0.841	578	0.756	0.605	0.395	23235	12807	15139	19847	16641	1071
PHUM242860_EOG7WQKMR	119	762	90678	27984	30.861	639	0.839	575	0.755	0.55	0.45	18107	13838	14347	16402	18321	9663
PHUM242980_EOG75FG7M	120	1248	149760	13866	9.259	947	0.759	864	0.692	0.54	0.46	41437	27122	35259	32076	13383	483
PHUM243210_EOG77QGR9	117	1710	200070	16746	8.37	1442	0.843	1336	0.781	0.613	0.387	65680	32526	38283	46835	15522	1224
PHUM243220_EOG7G2619	120	921	110520	17568	15.896	616	0.669	535	0.581	0.645	0.355	32316	13917	19034	27685	17205	363
PHUM243230_EOG7G2615	120	1878	225360	17430	7.734	1307	0.696	1121	0.597	0.556	0.444	62746	43027	49456	52701	14670	2760
PHUM243450_EOG728MKB	120	3618	434160	55842	12.862	2587	0.715	2131	0.589	0.454	0.546	100041	106115	100073	72089	33147	22695
PHUM244080_EOG7XT58V	120	483	57960	14979	25.844	401	0.83	357	0.739	0.601	0.399	13427	8293	8795	12466	14592	387
PHUM244090_EOG7PKMS9	120	5013	601560	42300	7.032	3844	0.767	3206	0.64	0.599	0.401	191328	100630	123961	143341	27690	14610
PHUM244110_EOG7SNM69	120	2838	340560	20142	5.914	1869	0.659	1506	0.531	0.602	0.398	100455	57995	69354	92614	18444	1698
PHUM244120_EOG7SJR0Q	28	735	20580	6705	32.58	551	0.75	438	0.596	0.629	0.371	3642	2157	2912	5164	6693	12
PHUM244130_EOG75BM1B	119	1071	127449	26298	20.634	840	0.784	719	0.671	0.561	0.439	30376	21564	22732	26479	25902	396
PHUM244600_EOG7RG5C0	120	636	76320	2544	3.333	339	0.533	287	0.451	0.49	0.51	17693	19564	18055	18464	2163	381
PHUM244710_EOG78DKDF	120	1080	129600	7113	5.488	650	0.602	521	0.482	0.589	0.411	40695	21843	28432	31517	6504	609
PHUM244720_EOG7FRK94	120	4995	599400	89397	14.914	3694	0.74	3224	0.645	0.55	0.45	166546	103216	126425	113816	40710	48687
PHUM244730_EOG7CGJT1	120	1395	167400	8271	4.941	1162	0.833	1066	0.764	0.612	0.388	52092	27157	34501	45379	7368	903
PHUM244840_EOG7B0H8F	116	1251	145116	60834	41.921	1127	0.901	1058	0.846	0.573	0.427	29084	14967	20469	19762	60558	276
PHUM244860_EOG703GB4	120	1704	204480	63894	31.247	1419	0.833	1262	0.741	0.552	0.448	43201	28815	33989	34581	60993	2901
PHUM245020_EOG70PPS2	119	1416	168504	36603	21.722	1124	0.794	978	0.691	0.55	0.45	38927	27831	31481	33662	34896	1707
PHUM245140_EOG7B3CH9	120	555	66600	2385	3.581	316	0.569	262	0.472	0.583	0.417	23203	11140	15664	14208	2208	177
PHUM245280_EOG71CSFD	120	2088	250560	49356	19.698	1803	0.864	1674	0.802	0.614	0.386	70204	33051	43895	54054	47433	1923
PHUM245400_EOG75XTDX	120	1278	153360	29496	19.233	971	0.76	842	0.659	0.586	0.414	41827	23983	27121	30933	27765	1731
PHUM245410_EOG7KHNDB	118	882	104076	4209	4.044	735	0.833	661	0.749	0.579	0.421	33959	19411	22580	23917	3123	1086
PHUM245780_EOG7Z9HG1	120	1407	168840	41559	24.614	1232	0.876	1145	0.814	0.589	0.411	43329	23062	29153	31737	39867	1692
PHUM245890_EOG7H1WD5	120	2352	282240	25137	8.906	1761	0.749	1503	0.639	0.585	0.415	79532	48082	58432	71057	18027	7110
PHUM246590_EOG7VXMQF	113	654	73902	34806	47.098	519	0.794	438	0.67	0.587	0.413	11268	8010	8010	11808	34143	663
PHUM247160_EOG786TX6	120	2388	286560	87099	30.395	1583	0.663	1385	0.58	0.565	0.435	63376	39051	47688	49346	57522	29577
PHUM247270_EOG70GZ8P	120	3387	406440	109026	26.825	2672	0.789	2116	0.625	0.545	0.455	93887	66613	68926	67988	89790	19236
PHUM248000_EOG7T4ZD0	120	2124	254880	23010	9.028	1485	0.699	1290	0.607	0.48	0.52	67119	52764	67776	44211	14487	8523
PHUM248250_EOG7GFNZT	120	3675	441000	185256	42.008	2461	0.67	2178	0.593	0.46	0.54	66722	73724	64019	51279	83184	102072
PHUM248980_EOG7DVR5G	120	1101	132120	11946	9.042	729	0.662	609	0.553	0.498	0.502	34086	28749	31631	25708	11052	894
PHUM249000_EOG7DP0PR	120	990	118800	7836	6.596	790	0.798	687	0.694	0.608	0.392	38028	17531	26015	29390	6936	900
PHUM249060_EOG7X169S	120	13857	1662840	303177	18.232	10759	0.776	9355	0.675	0.555	0.445	439251	297305	307494	315613	112977	190200
PHUM249080_EOG77MMHC	120	825	99000	2361	2.385	412	0.499	343	0.416	0.611	0.389	32873	16364	21191	26211	2277	84
PHUM249110_EOG7WTFWP	116	549	63684	5991	9.407	331	0.603	287	0.523	0.652	0.348	19797	8470	11646	17780	5940	51
PHUM249120_EOG700M3X	120	888	106560	15270	14.33	607	0.684	507	0.571	0.606	0.394	28368	17972	17849	27101	14850	420
PHUM249340_EOG7WHV4K	120	1713	205560	20817	10.127	1361	0.795	1257	0.734	0.599	0.401	61526	33018	41036	49163	20352	465
PHUM249400_EOG73RP5M	120	1638	196560	19374	9.857	1145	0.699	1004	0.613	0.608	0.392	59472	30622	38778	48314	18204	1170
PHUM249630_EOG7NSNW4	120	2655	318600	35715	11.21	1938	0.73	1649	0.621	0.582	0.418	88576	53803	64497	76009	34722	993
PHUM249650_EOG7G261R	120	1008	120960	5700	4.712	446	0.442	417	0.414	0.616	0.384	36338	20772	23526	34624	5673	27
PHUM249680_EOG7NPSNN	120	1419	170280	8013	4.706	1117	0.787	1034	0.729	0.583	0.417	51987	28049	39368	42863	6903	1110
PHUM250160_EOG73VJDD	120	2370	284400	18867	6.634	1674	0.706	1444	0.609	0.587	0.413	86547	49673	59464	69849	16596	2271
PHUM250710_EOG7B67RC	120	453	54360	1563	2.875	252	0.556	196	0.433	0.567	0.433	15562	11067	11799	14369	1407	156
PHUM250990_EOG7DVR5K	120	1485	178200	50034	28.077	1275	0.859	1146	0.772	0.569	0.431	42583	23032	31954	30597	49716	318
PHUM252020_EOG7N6FHH	118	774	91332	30786	33.708	660	0.853	580	0.749	0.572	0.428	23487	8896	16790	11373	28872	1914
PHUM252150_EOG72GC21	120	4833	579960	195978	33.792	3967	0.821	3363	0.696	0.53	0.47	115835	85243	94661	88243	113868	82110
PHUM252170_EOG78Q657	102	1074	109548	24990	22.812	963	0.897	902	0.84	0.622	0.378	26739	12144	19454	26221	21069	3921
PHUM252190_EOG7CS5HX	119	1623	193137	65757	34.047	1422	0.876	1288	0.794	0.56	0.44	39224	27317	28635	32204	63465	2292
PHUM252210_EOG7ND5ZK	118	1086	128148	19299	15.06	895	0.824	802	0.738	0.635	0.365	35952	17733	21876	33288	18741	558
PHUM252220_EOG7MQ37N	120	2637	316440	8058	2.546	1693	0.642	1454	0.551	0.509	0.491	91471	72413	78849	65649	7167	891
PHUM252240_EOG757QR0	120	3366	403920	59865	14.821	2769	0.823	2399	0.713	0.604	0.396	114850	62408	73644	93153	34068	25797
PHUM252360_EOG71S8CV	120	1437	172440	24405	14.153	733	0.51	583	0.406	0.607	0.393	50117	26575	31594	39749	23760	645
PHUM252370_EOG79H52S	7	558	3906	1329	34.025	331	0.593	131	0.235	0.649	0.351	862	439	460	816	1296	33
PHUM253300_EOG735FS1	120	564	67680	7122	10.523	412	0.73	333	0.59	0.521	0.479	20254	13111	15879	11314	7023	99
PHUM253510_EOG75XTF7	120	1065	127800	6219	4.866	812	0.762	707	0.664	0.62	0.38	41448	20397	25815	33921	5913	306
PHUM253520_EOG70PPR7	120	3822	458640	63921	13.937	3111	0.814	2784	0.728	0.577	0.423	124097	77093	89453	104076	27708	36213
PHUM253540_EOG72VV21	119	732	87108	13896	15.953	568	0.776	525	0.717	0.631	0.369	24368	12269	14763	21812	13698	198
PHUM253660_EOG7Q8QHF	119	540	64260	15309	23.824	325	0.602	268	0.496	0.622	0.378	12588	8921	9615	17827	15204	105
PHUM253670_EOG7NH26D	119	1824	217056	57339	26.417	1634	0.896	1444	0.792	0.608	0.392	62181	23165	38991	35380	55728	1611
PHUM253710_EOG7ZWQX5	120	2370	284400	70470	24.778	1824	0.77	1576	0.665	0.559	0.441	68634	39347	54561	51388	67881	2589
PHUM253920_EOG7ZWQXF	120	441	52920	4422	8.356	260	0.59	211	0.478	0.506	0.494	13836	11397	12566	10699	4005	417
PHUM253970_EOG7B0H7N	120	1587	190440	14163	7.437	1083	0.682	935	0.589	0.466	0.534	44965	46541	47611	37160	12531	1632
PHUM254980_EOG7T7TMQ	120	7062	847440	54351	6.414	5346	0.757	4479	0.634	0.488	0.512	215892	190065	215829	171303	24546	29805
PHUM255000_EOG7SJQZD	120	1992	239040	16047	6.713	1232	0.618	1053	0.529	0.566	0.434	65801	42363	54322	60507	15000	1047
PHUM255020_EOG7GFP0H	120	1188	142560	24381	17.102	721	0.607	631	0.531	0.488	0.512	31836	27955	32845	25543	21573	2808
PHUM256370_EOG7161XV	120	3219	386280	35409	9.167	2470	0.767	2204	0.685	0.473	0.527	99173	85687	99044	66967	13125	22284
PHUM256490_EOG700M40	120	735	88200	14883	16.874	428	0.582	365	0.497	0.581	0.419	19934	15933	14769	22681	14190	693
PHUM256640_EOG77TBZB	120	2325	279000	45879	16.444	1855	0.798	1621	0.697	0.568	0.432	71680	47871	52616	60954	40389	5490
PHUM256760_EOG7F874X	120	609	73080	5925	8.108	404	0.663	345	0.567	0.614	0.386	24176	9926	15911	17142	5691	234
PHUM256790_EOG74Z41K	119	1287	153153	24612	16.07	854	0.664	676	0.525	0.596	0.404	46079	22258	29637	30567	23247	1365
PHUM256910_EOG7B67R9	120	603	72360	1347	1.862	448	0.743	356	0.59	0.59	0.41	21303	14497	14604	20609	1185	162
PHUM256920_EOG7VTRFW	120	2610	313200	49665	15.857	1957	0.75	1674	0.641	0.588	0.412	82008	46717	61657	73153	41580	8085
PHUM257090_EOG771D1R	120	2628	315360	87213	27.655	2241	0.853	2073	0.789	0.584	0.416	82097	39242	55842	50966	58686	28527
PHUM257230_EOG7X9T1P	120	4020	482400	18855	3.909	2143	0.533	1794	0.446	0.545	0.455	142693	96965	113836	110051	8115	10740
PHUM257710_EOG7H7MWJ	117	1263	147771	8469	5.731	921	0.729	819	0.648	0.57	0.43	41387	28079	31745	38091	7797	672
PHUM257720_EOG783ZP3	120	3000	360000	41064	11.407	1989	0.663	1581	0.527	0.538	0.462	100293	67874	79504	71265	34242	6822
PHUM257870_EOG7F874Z	119	354	42126	2622	6.224	222	0.627	192	0.542	0.612	0.388	14512	6625	8739	9628	2622	0
PHUM257880_EOG7ZQ0FT	119	228	27132	4587	16.906	133	0.583	119	0.522	0.592	0.408	7880	3198	5994	5473	4587	0
PHUM258270_EOG73C66H	120	2433	291960	76521	26.209	2104	0.865	1942	0.798	0.522	0.478	69145	50654	52004	43636	66615	9906
PHUM258440_EOG7QS2PV	120	678	81360	6624	8.142	364	0.537	319	0.471	0.601	0.399	25227	14408	15461	19640	6312	312
PHUM259430_EOG71GNQR	119	669	79611	34032	42.748	463	0.692	362	0.541	0.532	0.468	13291	10258	10920	11110	33564	468
PHUM259540_EOG706BKH	120	903	108360	8685	8.015	648	0.718	551	0.61	0.642	0.358	33233	15543	20143	30756	8535	150
PHUM259590_EOG7PSC8C	120	2322	278640	16098	5.777	1409	0.607	1227	0.528	0.542	0.458	75998	56178	63891	66475	14775	1323
PHUM259630_EOG7CZX19	119	948	112812	4596	4.074	752	0.793	689	0.727	0.642	0.358	36207	17732	21071	33206	4461	135
PHUM259800_EOG7JF2S9	120	1257	150840	28773	19.075	964	0.767	854	0.679	0.595	0.405	40257	24946	24417	32447	26814	1959
PHUM259870_EOG79WN0V	120	981	117720	19026	16.162	829	0.845	761	0.776	0.627	0.373	33127	14985	21852	28730	18576	450
PHUM259890_EOG7R2PF3	120	612	73440	3165	4.31	450	0.735	352	0.575	0.518	0.482	21197	14784	19069	15225	3033	132
PHUM259920_EOG757QSJ	101	489	49389	8481	17.172	433	0.885	405	0.828	0.65	0.35	16035	5674	8676	10523	7527	954
PHUM260550_EOG7TR5VQ	120	771	92520	12507	13.518	543	0.704	462	0.599	0.649	0.351	30266	10228	17884	21635	12468	39
PHUM261640_EOG7NWJ57	119	651	77469	1599	2.064	384	0.59	308	0.473	0.602	0.398	24838	13704	16495	20833	1503	96
PHUM261780_EOG7GJJ87	120	717	86040	9174	10.662	457	0.637	388	0.541	0.532	0.468	22407	15986	20112	18361	8946	228
PHUM261820_EOG7SFVSH	119	453	53907	14847	27.542	357	0.788	310	0.684	0.643	0.357	14952	5918	8123	10067	14835	12
PHUM262640_EOG7Z6N61	120	3864	463680	17346	3.741	2082	0.539	1720	0.445	0.596	0.404	141010	80759	99453	125112	10281	7065
PHUM262890_EOG7FZ9TH	118	741	87438	33552	38.372	569	0.768	491	0.663	0.636	0.364	18730	8549	10993	15614	33477	75
PHUM263420_EOG75XTG3	118	576	67968	10464	15.395	351	0.609	315	0.547	0.634	0.366	22926	8508	12652	13418	9213	1251
PHUM263440_EOG7RRS33	120	2085	250200	57336	22.916	1485	0.712	1227	0.588	0.553	0.447	57955	42857	43560	48492	55098	2238
PHUM263560_EOG7RC94B	120	900	108000	10434	9.661	739	0.821	687	0.763	0.652	0.348	34567	12861	21102	29036	10038	396
PHUM263900_EOG7K71QF	106	492	52152	6522	12.506	375	0.762	331	0.673	0.65	0.35	12890	7404	8550	16786	6228	294
PHUM264430_EOG799DJK	120	1053	126360	24408	19.316	801	0.761	695	0.66	0.612	0.388	32883	17114	22404	29551	23880	528
PHUM267350_EOG7GBSR5	120	1224	146880	3030	2.063	667	0.545	534	0.436	0.584	0.416	45153	25749	33932	39016	2934	96
PHUM267470_EOG7PW7JC	120	2184	262080	168894	64.444	1264	0.579	886	0.406	0.532	0.468	32845	20810	22588	16943	167337	1557
PHUM267730_EOG7BPKXW	120	420	50400	5934	11.774	232	0.552	202	0.481	0.614	0.386	14990	8544	8608	12324	5886	48
PHUM268070_EOG7X169Z	120	2379	285480	11085	3.883	1627	0.684	1415	0.595	0.56	0.44	83026	58461	62093	70815	10407	678
PHUM268090_EOG7G262S	120	435	52200	3951	7.569	274	0.63	236	0.543	0.667	0.333	17896	7612	8445	14296	3945	6
PHUM268100_EOG7PPH1G	120	3066	367920	54177	14.725	2090	0.682	1853	0.604	0.559	0.441	101540	62387	75870	73946	32841	21336
PHUM268280_EOG7RVNB1	119	687	81753	8811	10.778	507	0.738	427	0.622	0.619	0.381	29928	10131	17640	15243	8727	84
PHUM268290_EOG7P64VF	58	1548	89784	63603	70.84	824	0.532	606	0.391	0.569	0.431	8704	5135	5928	6414	63369	234
PHUM268300_EOG7FZ9SR	120	1791	214920	62151	28.918	1362	0.76	1227	0.685	0.596	0.404	52134	26816	34804	39015	23925	38226
PHUM268310_EOG7TV238	120	1371	164520	15087	9.17	841	0.613	674	0.492	0.494	0.506	40264	39109	36447	33613	14088	999
PHUM268320_EOG7VN10C	120	1362	163440	15492	9.479	997	0.732	900	0.661	0.574	0.426	48798	25667	37561	35922	14208	1284
PHUM268440_EOG7D5NJ6	24	294	7056	1746	24.745	193	0.656	150	0.51	0.617	0.383	1923	843	1177	1367	1743	3
PHUM268450_EOG7Q03R5	119	2523	300237	108156	36.024	2045	0.811	1816	0.72	0.552	0.448	62303	37738	48146	43894	88542	19614
PHUM268570_EOG7KQCVC	120	2718	326160	76467	23.445	2116	0.779	1901	0.699	0.556	0.444	76465	52932	57333	62963	72648	3819
PHUM268610_EOG7SVBP3	120	2427	291240	20040	6.881	1540	0.635	1330	0.548	0.474	0.526	73834	70485	72215	54666	19782	258
PHUM268650_EOG7SJR11	120	456	54720	969	1.771	254	0.557	201	0.441	0.651	0.349	19069	7023	11759	15900	945	24
PHUM268840_EOG757QR1	120	3153	378360	28707	7.587	2205	0.699	1850	0.587	0.554	0.446	101791	76250	79655	91957	19806	8901
PHUM268890_EOG7CKF1R	120	1734	208080	35904	17.255	1117	0.644	913	0.527	0.453	0.547	43716	46628	47453	34379	34620	1284
PHUM268930_EOG7K1974	120	1152	138240	25320	18.316	965	0.838	900	0.781	0.522	0.478	33698	24792	29149	25281	23778	1542
PHUM268960_EOG7H7MXS	118	615	72570	5979	8.239	504	0.82	459	0.746	0.633	0.367	27194	8976	15440	14981	5976	3
PHUM269010_EOG7KQCW4	120	951	114120	1554	1.362	531	0.558	432	0.454	0.525	0.475	30662	25109	28294	28501	1476	78
PHUM269130_EOG7FC3C9	120	648	77760	4728	6.08	444	0.685	387	0.597	0.578	0.422	23348	13664	17128	18892	4614	114
PHUM269260_EOG706BK2	120	1563	187560	11673	6.224	1111	0.711	876	0.56	0.551	0.449	63204	32553	46540	33590	10809	864
PHUM274790_EOG78T2BX	120	2013	241560	72060	29.831	1821	0.905	1709	0.849	0.617	0.383	66368	24041	40557	38534	70734	1326
PHUM275000_EOG7KT845	120	918	110160	4707	4.273	565	0.615	488	0.532	0.542	0.458	29307	22059	26315	27772	3435	1272
PHUM275030_EOG7R2PCF	120	4302	516240	69708	13.503	3367	0.783	2950	0.686	0.569	0.431	134165	87002	105323	120042	60822	8886
PHUM275890_EOG7M3VSZ	120	12564	1507680	471342	31.263	10656	0.848	9406	0.749	0.564	0.436	322343	203219	247153	263623	336396	134946
PHUM276570_EOG77TBZZ	120	1353	162360	12402	7.639	1017	0.752	914	0.676	0.509	0.491	41950	35984	37568	34456	11523	879
PHUM277690_EOG7FRKBB	119	573	68187	9918	14.545	384	0.67	337	0.588	0.513	0.487	14369	13494	14875	15531	9882	36
PHUM278090_EOG78DKF8	120	549	65880	7491	11.371	340	0.619	301	0.548	0.564	0.436	19555	11249	14275	13310	6537	954
PHUM278100_EOG7T4ZF2	120	1053	126360	9579	7.581	807	0.766	755	0.717	0.662	0.338	39372	17902	21529	37978	9408	171
PHUM278110_EOG73ZDPR	120	624	74880	13311	17.776	452	0.724	368	0.59	0.609	0.391	22894	8503	15534	14638	13284	27
PHUM278150_EOG7K71NT	120	2949	353880	15393	4.35	2305	0.782	1963	0.666	0.569	0.431	106241	63182	82520	86544	13473	1920
PHUM278170_EOG7WDZXJ	120	2628	315360	125874	39.914	2396	0.912	2182	0.83	0.609	0.391	60617	32350	41458	55061	122049	3825
PHUM278770_EOG79M18N	119	1110	132090	44619	33.779	842	0.759	668	0.602	0.593	0.407	27023	17710	17842	24896	43602	1017
PHUM280450_EOG7RVNBT	98	948	92904	14847	15.981	792	0.835	739	0.78	0.652	0.348	35219	9189	18026	15623	9135	5712
PHUM280460_EOG7PPH1W	120	1437	172440	9213	5.343	1037	0.722	915	0.637	0.524	0.476	46015	35062	42776	39374	8781	432
PHUM280470_EOG73G2GP	120	621	74520	3192	4.283	449	0.723	397	0.639	0.462	0.538	18694	18288	20136	14210	2832	360
PHUM280660_EOG74FRTT	120	1854	222480	21447	9.64	1355	0.731	1116	0.602	0.606	0.394	69301	33819	45441	52472	20940	507
PHUM280780_EOG7TFK48	120	1779	213480	22149	10.375	1342	0.754	1157	0.65	0.54	0.46	56991	43365	44354	46621	20715	1434
PHUM280850_EOG79WN0K	120	402	48240	2052	4.254	238	0.592	180	0.448	0.517	0.483	13852	9415	12877	10044	2043	9
PHUM281650_EOG7CKF2G	120	1419	170280	39660	23.291	1002	0.706	809	0.57	0.541	0.459	41386	28171	31995	29068	26697	12963
PHUM281670_EOG7V1SM0	120	447	53640	3777	7.041	236	0.528	192	0.43	0.617	0.383	16461	7313	11759	14330	3498	279
PHUM281890_EOG7FJTTP	120	3630	435600	66426	15.249	3006	0.828	2634	0.726	0.506	0.494	110775	97196	85293	75910	17376	49050
PHUM283310_EOG7KHNCJ	120	3783	453960	124260	27.372	2987	0.79	2503	0.662	0.58	0.42	97720	61242	77214	93524	70752	53508
PHUM283320_EOG738B0F	120	1095	131400	26598	20.242	857	0.783	689	0.629	0.628	0.372	34032	16299	22571	31900	26406	192
PHUM283330_EOG7RC94M	110	984	108240	22833	21.095	837	0.851	779	0.792	0.68	0.32	31482	11328	15937	26660	18729	4104
PHUM283340_EOG78T2CD	119	978	116382	10305	8.854	787	0.805	720	0.736	0.669	0.331	30928	16917	17956	40276	10209	96
PHUM283470_EOG7ZSVND	120	882	105840	12081	11.414	666	0.755	593	0.672	0.585	0.415	27857	17061	21869	26972	11193	888
PHUM283480_EOG77B0RZ	118	1320	155760	47280	30.354	1063	0.805	972	0.736	0.599	0.401	35170	20088	23188	30034	39945	7335
PHUM284050_EOG74RCJB	120	4329	519480	238557	45.922	2942	0.68	2339	0.54	0.575	0.425	88388	55966	63368	73201	164811	73746
PHUM284440_EOG7P64TV	120	1665	199800	14214	7.114	1002	0.602	809	0.486	0.601	0.399	51542	33643	40415	59986	13203	1011
PHUM284880_EOG76F5MK	120	1659	199080	18765	9.426	1090	0.657	952	0.574	0.523	0.477	44788	40876	45130	49521	17175	1590
PHUM285300_EOG7V7J2V	120	1653	198360	48804	24.604	1214	0.734	1080	0.653	0.535	0.465	48809	31886	37431	31430	41508	7296
PHUM285310_EOG74Z41X	120	1332	159840	6231	3.898	938	0.704	790	0.593	0.52	0.48	43854	36066	37755	35934	5391	840
PHUM285440_EOG7SC0JF	120	537	64440	10785	16.736	266	0.495	208	0.387	0.504	0.496	15286	11981	14605	11783	10779	6
PHUM285450_EOG71W4MD	120	5295	635400	88011	13.851	4152	0.784	3607	0.681	0.521	0.479	149954	130605	131093	135737	44607	43404
PHUM285740_EOG7BGVDV	120	2682	321840	48999	15.225	2060	0.768	1799	0.671	0.552	0.448	79659	57613	64375	71194	46455	2544
PHUM286090_EOG7DRVX9	120	1428	171360	30240	17.647	1176	0.824	995	0.697	0.563	0.437	48058	26134	35427	31501	29364	876
PHUM287030_EOG7FNQ2M	118	864	101952	3093	3.034	718	0.831	654	0.757	0.513	0.487	28364	25575	22498	22422	3015	78
PHUM287180_EOG7Z0WQ1	120	6990	838800	69315	8.264	5466	0.782	4460	0.638	0.555	0.445	253048	148739	194125	173573	44265	25050
PHUM287480_EOG77HR8D	120	1344	161280	25248	15.655	869	0.647	717	0.533	0.549	0.451	43498	27772	33544	31218	20106	5142
PHUM287810_EOG7VJ4T1	113	498	56274	18045	32.066	421	0.845	364	0.731	0.636	0.364	13860	6057	7882	10430	18033	12
PHUM287940_EOG78HFQ8	8	303	2424	774	31.931	55	0.182	24	0.079	0.67	0.33	572	225	317	536	774	0
PHUM288060_EOG78M9VT	120	2457	294840	25434	8.626	2001	0.814	1741	0.709	0.626	0.374	92397	48160	52554	76295	24273	1161
PHUM288180_EOG706BJS	120	1791	214920	8949	4.164	919	0.513	756	0.422	0.544	0.456	58366	42859	50926	53820	7260	1689
PHUM288210_EOG7D2S7F	120	3954	474480	133977	28.237	2858	0.723	2504	0.633	0.499	0.501	98842	81226	89001	71434	77313	56664
PHUM288240_EOG7ZWQW2	119	1242	147798	52056	35.221	1053	0.848	921	0.742	0.553	0.447	31349	17909	25154	21330	50964	1092
PHUM288250_EOG706BK8	120	915	109800	15942	14.519	723	0.79	641	0.701	0.518	0.482	22770	22884	22275	25929	15318	624
PHUM288260_EOG7PGRJH	119	2247	267393	97509	36.467	1791	0.797	1464	0.652	0.599	0.401	49427	31608	36487	52362	96765	744
PHUM288370_EOG7HXQKC	119	1275	151725	58329	38.444	1048	0.822	954	0.748	0.498	0.502	30881	21419	25333	15763	37992	20337
PHUM288390_EOG7JHZ0C	120	2625	315000	78150	24.81	2033	0.774	1653	0.63	0.471	0.529	59445	58826	65920	52659	76347	1803
PHUM288430_EOG7BD071	120	585	70200	8151	11.611	417	0.713	364	0.622	0.508	0.492	19750	14121	16336	11842	8130	21
PHUM288540_EOG76MX3J	120	1467	176040	30852	17.526	1122	0.765	1007	0.686	0.592	0.408	44895	25893	33240	41160	30186	666
PHUM288770_EOG7PGRM0	120	654	78480	14112	17.982	427	0.653	337	0.515	0.598	0.402	23884	10833	14994	14657	13557	555
PHUM288780_EOG7FC3BF	120	5049	605880	35742	5.899	3963	0.785	3357	0.665	0.555	0.445	173776	115152	138200	143010	16917	18825
PHUM289620_EOG7W1GXV	120	1887	226440	10281	4.54	1487	0.788	1291	0.684	0.569	0.431	66876	42728	50307	56248	8772	1509
PHUM289650_EOG70KTHN	120	1656	198720	6486	3.264	1281	0.774	1147	0.693	0.549	0.451	53545	40627	46113	51949	6129	357
PHUM289820_EOG7J7B9T	120	681	81720	7887	9.651	568	0.834	527	0.774	0.623	0.377	25363	12881	14978	20611	7137	750
PHUM290520_EOG7N0PZF	120	4713	565560	72960	12.9	3458	0.734	2846	0.604	0.583	0.417	164352	88344	116712	123192	56868	16092
PHUM290740_EOG7BPKWJ	120	2076	249120	35487	14.245	1572	0.757	1363	0.657	0.443	0.557	54180	53374	65392	40687	25161	10326
PHUM291170_EOG7Z0WRB	117	1281	149877	36285	24.21	1068	0.834	950	0.742	0.533	0.467	34536	26639	26395	26022	34245	2040
PHUM291220_EOG7X9T2X	119	678	80682	10551	13.077	533	0.786	464	0.684	0.45	0.55	16550	19348	19183	15050	9441	1110
PHUM291260_EOG7JTJQ3	120	4860	583200	86817	14.886	3230	0.665	2683	0.552	0.473	0.527	130240	131067	129710	105366	73683	13134
PHUM291670_EOG7FZ9TP	120	453	54360	258	0.475	218	0.481	206	0.455	0.606	0.394	17868	8872	12425	14937	258	0
PHUM291680_EOG7JXDZ6	120	2838	340560	39123	11.488	2139	0.754	1813	0.639	0.572	0.428	93835	61633	67219	78750	36393	2730
PHUM291700_EOG7K9WX5	120	1344	161280	13104	8.125	1055	0.785	956	0.711	0.529	0.471	42379	31233	38564	36000	12768	336
PHUM292850_EOG7GFP1C	120	987	118440	12849	10.849	718	0.727	630	0.638	0.494	0.506	29418	27185	26172	22816	10779	2070
PHUM292870_EOG7NPSQD	115	390	44850	10368	23.117	311	0.797	268	0.687	0.614	0.386	14161	4995	8458	6868	10281	87
PHUM293030_EOG75N6QW	120	951	114120	26817	23.499	807	0.849	756	0.795	0.539	0.461	23551	17467	22722	23563	26220	597
PHUM293220_EOG7WMQC3	120	4731	567720	7236	1.275	2668	0.564	2273	0.48	0.543	0.457	168851	120027	135924	135682	5307	1929
PHUM293230_EOG7JXDZJ	120	1218	146160	37089	25.376	872	0.716	736	0.604	0.541	0.459	30830	23984	25904	28353	35439	1650
PHUM293380_EOG7HR047	116	351	40716	14262	35.028	214	0.61	173	0.493	0.579	0.421	8178	4864	6505	6907	14160	102
PHUM293630_EOG728MM4	120	999	119880	30255	25.238	863	0.864	792	0.793	0.658	0.342	35319	14627	16064	23615	23109	7146
PHUM294170_EOG76QSB9	120	2589	310680	79332	25.535	2116	0.817	1808	0.698	0.512	0.488	74059	50054	62773	44462	74937	4395
PHUM294190_EOG7C5Z4N	106	1887	200022	145908	72.946	1741	0.923	1615	0.856	0.541	0.459	19022	9742	14849	10501	144834	1074
PHUM294390_EOG75BM1G	120	939	112680	43173	38.315	718	0.765	598	0.637	0.598	0.402	21160	13078	15212	20057	37494	5679
PHUM294430_EOG7WB3PT	120	1005	120600	7023	5.823	672	0.669	569	0.566	0.601	0.399	40340	20567	24783	27887	6555	468
PHUM294450_EOG728MK4	120	3630	435600	79302	18.205	2714	0.748	2337	0.644	0.467	0.533	92116	87325	102687	74170	63765	15537
PHUM294490_EOG79SRQV	120	5364	643680	470340	73.07	3481	0.649	2481	0.463	0.506	0.494	54463	41869	42615	34393	248553	221787
PHUM296990_EOG7Z9HFV	120	1281	153720	11946	7.771	888	0.693	791	0.617	0.475	0.525	31910	41796	32510	35558	10863	1083
PHUM297870_EOG75JBH4	120	738	88560	2286	2.581	440	0.596	364	0.493	0.564	0.436	26455	16552	21037	22230	2220	66
PHUM297910_EOG7B0H73	120	2838	340560	75828	22.266	2524	0.889	2359	0.831	0.592	0.408	82196	47150	60291	75095	65451	10377
PHUM297950_EOG7FC3B9	115	3462	398130	311841	78.326	1480	0.427	878	0.254	0.569	0.431	27386	15393	21049	22461	294246	17595
PHUM298020_EOG71KHWM	120	3357	402840	39033	9.689	2689	0.801	2391	0.712	0.585	0.415	112412	69693	80897	100805	27597	11436
PHUM298050_EOG7SVBPR	120	2238	268560	23589	8.784	1251	0.559	1080	0.483	0.487	0.513	65278	67210	58528	53955	21870	1719
PHUM299220_EOG70SK12	120	1542	185040	37749	20.4	1159	0.752	1013	0.657	0.589	0.411	51714	24125	36409	35043	35031	2718
PHUM299490_EOG7WXB3M	120	1587	190440	9981	5.241	1156	0.728	1053	0.664	0.568	0.432	55282	35205	42610	47362	9129	852
PHUM299500_EOG7JHZ0F	120	1698	203760	8970	4.402	1202	0.708	1064	0.627	0.586	0.414	59373	41064	39327	55026	7701	1269
PHUM299620_EOG72K78V	120	5760	691200	130383	18.863	4868	0.845	4399	0.764	0.554	0.446	162639	118198	132463	147517	58260	72123
PHUM299650_EOG7H4RNP	120	2682	321840	24807	7.708	1914	0.714	1562	0.582	0.522	0.478	88059	67779	73999	67196	22824	1983
PHUM299800_EOG7HJ7N1	120	1251	150120	13599	9.059	846	0.676	714	0.571	0.538	0.462	44129	29005	33996	29391	11862	1737
PHUM299960_EOG7VF8K9	119	279	33201	4923	14.828	222	0.796	194	0.695	0.623	0.377	9936	4811	5862	7669	4923	0
PHUM300660_EOG790SVQ	120	645	77400	6066	7.837	433	0.671	389	0.603	0.646	0.354	24613	10759	14495	21467	5775	291
PHUM300690_EOG7Z9HG6	119	942	112098	24678	22.015	803	0.852	737	0.782	0.609	0.391	27769	15182	19010	25459	24366	312
PHUM300850_EOG7WHV68	110	369	40590	2499	6.157	316	0.856	299	0.81	0.634	0.366	13822	5762	8203	10304	2496	3
PHUM301950_EOG73NSXS	120	1698	203760	22032	10.813	1283	0.756	1055	0.621	0.549	0.451	51922	38468	43335	48003	20139	1893
PHUM302160_EOG7F8743	120	3582	429840	126114	29.34	2561	0.715	2163	0.604	0.47	0.53	80547	85567	74862	62750	62364	63750
PHUM302380_EOG7W1GZ6	26	1461	37986	24345	64.089	959	0.656	523	0.358	0.59	0.41	3901	2586	2791	4363	24240	105
PHUM302710_EOG7K1964	120	1626	195120	35775	18.335	1177	0.724	963	0.592	0.52	0.48	45450	35870	40578	37447	34200	1575
PHUM302720_EOG72CGT6	120	2169	260280	19359	7.438	1799	0.829	1623	0.748	0.568	0.432	74307	48299	55712	62603	18303	1056
PHUM303360_EOG7FRK9H	120	2427	291240	71658	24.604	2099	0.865	1921	0.792	0.616	0.384	69851	40726	43087	65918	67608	4050
PHUM303860_EOG7BD065	120	1419	170280	14079	8.268	839	0.591	706	0.498	0.441	0.559	40885	48886	38608	27822	11475	2604
PHUM304540_EOG76F5MB	120	4197	503640	124377	24.696	3313	0.789	2900	0.691	0.509	0.491	107684	91506	93974	86099	71898	52479
PHUM306680_EOG7QKB7V	94	357	33558	6747	20.105	231	0.647	182	0.51	0.599	0.401	10413	3903	6796	5699	6501	246
PHUM306690_EOG7XQ91B	120	927	111240	3141	2.824	742	0.8	631	0.681	0.612	0.388	34509	19635	22263	31692	3012	129
PHUM307220_EOG754VK4	120	2097	251640	31734	12.611	1863	0.888	1756	0.837	0.579	0.421	87790	35984	56221	39911	21789	9945
PHUM307460_EOG7TR5TS	120	1551	186120	22233	11.946	1212	0.781	1013	0.653	0.538	0.462	48955	32687	42973	39272	21651	582
PHUM307490_EOG7B3CG2	119	2571	305949	138915	45.405	1773	0.69	1459	0.567	0.585	0.415	51894	29955	38501	46684	133860	5055
PHUM307640_EOG7ZDCPG	120	3189	382680	76092	19.884	2366	0.742	2103	0.659	0.588	0.412	97019	58430	68018	83121	45240	30852
PHUM307650_EOG7CS5J4	119	1104	131376	9531	7.255	836	0.757	751	0.68	0.634	0.366	38705	19417	25153	38570	9099	432
PHUM307660_EOG74RCM6	118	441	52038	4590	8.82	359	0.814	332	0.753	0.633	0.367	16989	7530	9898	13031	4374	216
PHUM307670_EOG706BJX	119	1251	148869	27561	18.514	1110	0.887	1043	0.834	0.631	0.369	42738	20292	24292	33986	23799	3762
PHUM307830_EOG7BGVDW	120	1893	227160	51498	22.67	1522	0.804	1362	0.719	0.596	0.404	55605	33642	37192	49223	32076	19422
PHUM307940_EOG7096TH	120	891	106920	11517	10.772	714	0.801	606	0.68	0.632	0.368	33140	16882	18114	27267	11409	108
PHUM307950_EOG7TXX9H	120	2079	249480	47130	18.891	1330	0.64	1142	0.549	0.49	0.51	54535	50901	52087	44827	45132	1998
PHUM308050_EOG7D2S87	120	633	75960	4518	5.948	503	0.795	466	0.736	0.631	0.369	24240	11512	14689	21001	4458	60
PHUM308180_EOG7X42KZ	118	684	80712	12207	15.124	434	0.635	374	0.547	0.659	0.341	25597	10614	12907	19387	10983	1224
PHUM308890_EOG7JHZ1R	119	501	59619	10368	17.39	418	0.834	382	0.762	0.596	0.404	16445	8686	11007	13113	7674	2694
PHUM308910_EOG771D1X	120	2070	248400	20706	8.336	1499	0.724	1280	0.618	0.553	0.447	75152	47498	53996	51048	19533	1173
PHUM309380_EOG7JB6HB	120	4398	527760	33570	6.361	3204	0.729	2748	0.625	0.575	0.425	145902	95883	113787	138618	23835	9735
PHUM310930_EOG7T4ZD8	120	1377	165240	32106	19.43	1045	0.759	822	0.597	0.539	0.461	41284	28892	32485	30473	22626	9480
PHUM310970_EOG7161Z7	119	1443	171717	16152	9.406	1135	0.787	981	0.68	0.606	0.394	55154	27808	33546	39057	15813	339
PHUM311130_EOG76F5MZ	120	1722	206640	51915	25.123	1343	0.78	1129	0.656	0.597	0.403	49924	28787	33582	42432	34815	17100
PHUM313720_EOG78T2CJ	120	1011	121320	22851	18.835	885	0.875	812	0.803	0.559	0.441	29012	19529	23715	26213	22020	831
PHUM315960_EOG7135Q3	120	2631	315720	19251	6.097	2196	0.835	1992	0.757	0.582	0.418	96874	58720	65349	75526	19026	225
PHUM315980_EOG7T235W	120	753	90360	12063	13.35	516	0.685	445	0.591	0.65	0.35	30014	10328	17039	20916	11805	258
PHUM316120_EOG7PW7HC	120	2148	257760	27480	10.661	1421	0.662	1208	0.562	0.605	0.395	82303	37330	53584	57063	24390	3090
PHUM316690_EOG76XHTV	120	1065	127800	4404	3.446	648	0.608	572	0.537	0.568	0.432	29670	24721	28447	40558	4104	300
PHUM316810_EOG78DKCX	120	3099	371880	16995	4.57	1903	0.614	1586	0.512	0.526	0.474	102055	80147	87815	84868	12531	4464
PHUM316950_EOG7ZSVNQ	120	786	94320	8241	8.737	497	0.632	401	0.51	0.574	0.426	29043	16602	20040	20394	7737	504
PHUM317170_EOG7KMHP1	116	924	107184	41718	38.922	824	0.892	780	0.844	0.64	0.36	25413	10509	13123	16421	39384	2334
PHUM317190_EOG7DRVZ7	120	612	73440	18627	25.364	485	0.792	411	0.672	0.59	0.41	17620	9470	12977	14746	18612	15
PHUM317210_EOG7KMHMS	120	1947	233640	76038	32.545	1713	0.88	1562	0.802	0.618	0.382	58676	23646	36527	38753	73632	2406
PHUM317670_EOG718X6R	120	3246	389520	66627	17.105	2697	0.831	2236	0.689	0.548	0.452	114990	60600	85052	62251	23412	43215
PHUM317680_EOG73VJGD	105	651	68355	31269	45.745	542	0.833	411	0.631	0.633	0.367	15358	5733	7786	8209	31050	219
PHUM317720_EOG732KH0	120	2013	241560	113406	46.947	1832	0.91	1683	0.836	0.589	0.411	40874	22585	29752	34943	94767	18639
PHUM317850_EOG7VF8HC	120	1539	184680	11865	6.425	1049	0.682	862	0.56	0.591	0.409	53125	29886	40838	48966	11031	834
PHUM317860_EOG7MSZGN	120	3429	411480	33045	8.031	2272	0.663	1833	0.535	0.604	0.396	112957	67800	81812	115866	30075	2970
PHUM318510_EOG7J4G1V	120	2391	286920	35871	12.502	1511	0.632	1351	0.565	0.552	0.448	72751	56126	56372	65800	30660	5211
PHUM318550_EOG71PD51	120	1590	190800	20310	10.645	1233	0.775	1092	0.687	0.559	0.441	53037	35639	39379	42435	18903	1407
PHUM318560_EOG735FR8	120	1503	180360	28257	15.667	1290	0.858	1145	0.762	0.602	0.398	48766	27534	32856	42947	27156	1101
PHUM318590_EOG76MX4C	21	696	14616	5394	36.905	477	0.685	402	0.578	0.651	0.349	3136	1379	1712	2995	5358	36
PHUM318640_EOG7CP9B2	104	474	49296	14223	28.852	377	0.795	347	0.732	0.632	0.368	13098	5163	7698	9114	12465	1758
PHUM319040_EOG7P9146	119	1347	160293	103473	64.552	855	0.635	520	0.386	0.625	0.375	20489	7135	14286	14910	103437	36
PHUM319250_EOG7JTJR3	120	891	106920	12615	11.799	669	0.751	585	0.657	0.594	0.406	29860	18015	20400	26030	9753	2862
PHUM319530_EOG7ZH7X8	120	1497	179640	32796	18.257	1256	0.839	1163	0.777	0.507	0.493	40826	33238	38927	33853	29472	3324
PHUM320110_EOG7JF2SG	120	813	97560	5292	5.424	562	0.691	499	0.614	0.627	0.373	30325	13906	20515	27522	4458	834
PHUM320130_EOG7RC94D	120	1137	136440	33972	24.899	963	0.847	886	0.779	0.579	0.421	31315	19599	23481	28073	33549	423
PHUM320290_EOG7SFVQP	120	2547	305640	58413	19.112	2236	0.878	2066	0.811	0.603	0.397	88840	41275	56424	60688	54195	4218
PHUM320300_EOG7VTRGS	70	921	64470	18555	28.781	829	0.9	777	0.844	0.622	0.378	15229	8329	9018	13339	18009	546
PHUM321050_EOG7HFCC8	120	1293	155160	17604	11.346	1144	0.885	1075	0.831	0.617	0.383	47304	22331	29788	38133	16578	1026
PHUM321060_EOG7KQCW8	120	903	108360	10467	9.659	726	0.804	662	0.733	0.589	0.411	30404	16169	23981	27339	10137	330
PHUM321170_EOG7X9T21	120	1347	161640	55254	34.183	924	0.686	832	0.618	0.558	0.442	31663	21381	25597	27745	49917	5337
PHUM321600_EOG7CP98J	120	3831	459720	148215	32.24	2997	0.782	2536	0.662	0.504	0.496	97223	72504	81587	60191	52182	96033
PHUM322030_EOG7SZ6X3	120	3087	370440	23214	6.267	1933	0.626	1502	0.487	0.497	0.503	103710	85493	89269	68754	20394	2820
PHUM322050_EOG7B67R6	119	591	70329	966	1.374	405	0.685	344	0.582	0.639	0.361	23937	10244	14798	20384	825	141
PHUM322080_EOG7KT83J	120	1830	219600	12822	5.839	1227	0.67	983	0.537	0.597	0.403	72660	33289	50023	50806	10710	2112
PHUM322090_EOG75XTDZ	120	1602	192240	13029	6.777	1211	0.756	994	0.62	0.575	0.425	57573	33244	42964	45430	10314	2715
PHUM322850_EOG7CW1RV	116	1392	161472	80511	49.861	1227	0.881	979	0.703	0.614	0.386	21501	15526	15687	28247	79074	1437
PHUM323370_EOG7F873G	120	2610	313200	46725	14.919	2123	0.813	1886	0.723	0.621	0.379	90829	46627	53981	75038	43728	2997
PHUM323580_EOG7NH25R	120	1170	140400	41544	29.59	946	0.809	843	0.721	0.619	0.381	28684	16774	20696	32702	26571	14973
PHUM323600_EOG7HJ7NM	120	489	58680	5121	8.727	257	0.526	225	0.46	0.625	0.375	19954	9189	10930	13486	4971	150
PHUM323640_EOG7WHV4S	119	1272	151368	27768	18.345	1060	0.833	945	0.743	0.601	0.399	40944	19915	29323	33418	26904	864
PHUM324100_EOG718X6P	120	1362	163440	12615	7.718	940	0.69	841	0.617	0.582	0.418	52250	28540	34442	35593	10305	2310
PHUM325460_EOG73ZDNM	120	1185	142200	13434	9.447	759	0.641	601	0.507	0.619	0.381	40443	23074	25979	39270	12906	528
PHUM325470_EOG77B0RH	120	1728	207360	30879	14.891	1204	0.697	1015	0.587	0.538	0.462	44877	38361	43115	50128	30087	792
PHUM326020_EOG79M18F	120	1647	197640	5445	2.755	1041	0.632	772	0.469	0.574	0.426	59183	35642	46326	51044	5184	261
PHUM327400_EOG789Q65	120	2556	306720	38091	12.419	1982	0.775	1679	0.657	0.544	0.456	80164	58621	63880	65964	33081	5010
PHUM327410_EOG7ZH7WZ	120	1917	230040	75495	32.818	1529	0.798	1397	0.729	0.547	0.453	44625	34380	35083	40457	74340	1155
PHUM327770_EOG79WN1G	47	513	24111	9654	40.04	397	0.774	332	0.647	0.622	0.378	4870	2226	3182	4179	9147	507
PHUM328130_EOG7X9T2H	120	1035	124200	5799	4.669	668	0.645	535	0.517	0.609	0.391	36201	21007	25289	35904	5157	642
PHUM328140_EOG7428X0	120	822	98640	8193	8.306	598	0.727	518	0.63	0.596	0.404	30117	14818	21758	23754	8148	45
PHUM328160_EOG7MM70V	120	4212	505440	113100	22.377	3539	0.84	3062	0.727	0.614	0.386	126478	72271	79257	114334	68559	44541
PHUM328300_EOG7JXF07	70	756	52920	18534	35.023	653	0.864	592	0.783	0.651	0.349	13070	5248	6781	9287	18171	363
PHUM329910_EOG76TNK9	119	2616	311304	120141	38.593	2145	0.82	1826	0.698	0.637	0.363	69502	29115	40237	52309	112128	8013
PHUM331420_EOG73NSXR	120	1311	157320	10026	6.373	844	0.644	678	0.517	0.568	0.432	45257	27589	35933	38515	9582	444
PHUM331450_EOG7C8TBB	115	1170	134550	97338	72.343	613	0.524	372	0.318	0.495	0.505	11633	7603	10768	7208	96087	1251
PHUM331460_EOG75TZ6B	120	1209	145080	7632	5.261	931	0.77	799	0.661	0.49	0.51	35154	37047	32980	32267	6486	1146
PHUM331790_EOG7F2GP3	119	1953	232407	72243	31.085	1564	0.801	1338	0.685	0.466	0.534	47248	49170	35886	27860	54681	17562
PHUM331970_EOG7QP6G8	120	570	68400	7359	10.759	347	0.609	321	0.563	0.593	0.407	17724	9922	14939	18456	7311	48
PHUM332110_EOG7JB6HP	120	1989	238680	12408	5.199	1349	0.678	1148	0.577	0.575	0.425	75337	41909	54209	54817	11187	1221
PHUM332120_EOG7GV4ZM	114	1116	127224	37140	29.193	949	0.85	862	0.772	0.605	0.395	29002	15421	19953	25708	33822	3318
PHUM332570_EOG7HFCD5	120	789	94680	2553	2.696	406	0.515	357	0.452	0.523	0.477	28074	19601	24332	20120	2271	282
PHUM332580_EOG72VV0W	120	2334	280080	3525	1.259	1562	0.669	1351	0.579	0.596	0.404	90299	53422	58203	74631	2880	645
PHUM332960_EOG7QZT5H	119	804	95676	40833	42.678	621	0.772	457	0.568	0.547	0.453	15171	11441	13543	14688	40251	582
PHUM333140_EOG71S8CN	120	2055	246600	4680	1.898	1442	0.702	1170	0.569	0.551	0.449	72355	48093	60490	60982	4281	399
PHUM333160_EOG7G261J	120	1062	127440	6117	4.8	804	0.757	718	0.676	0.461	0.539	30365	31922	33576	25460	5907	210
PHUM333170_EOG72ZQ9F	120	546	65520	11247	17.166	413	0.756	368	0.674	0.511	0.489	16714	12488	14134	10937	10959	288
PHUM333350_EOG7T4ZD1	120	1317	158040	11625	7.356	786	0.597	624	0.474	0.498	0.502	40715	33739	39706	32255	10428	1197
PHUM333800_EOG7J7B9H	120	831	99720	927	0.93	465	0.56	366	0.44	0.488	0.512	22650	26246	24382	25515	906	21
PHUM333920_EOG78Q650	119	624	74256	9696	13.058	492	0.788	423	0.678	0.622	0.378	22453	10461	13884	17762	9438	258
PHUM333960_EOG7CCPK4	119	1374	163506	43071	26.342	1014	0.738	869	0.632	0.601	0.399	40721	20603	27530	31581	32061	11010
PHUM333970_EOG7XHJJN	120	948	113760	4857	4.27	598	0.631	526	0.555	0.558	0.442	26973	23621	24450	33859	4719	138
PHUM334250_EOG7J1KTG	120	1320	158400	22587	14.259	1189	0.901	1107	0.839	0.589	0.411	43822	25085	30602	36304	21438	1149
PHUM334440_EOG7X6XSS	120	2763	331560	16665	5.026	1880	0.68	1533	0.555	0.554	0.446	93167	67316	73242	81170	14970	1695
PHUM335180_EOG7VF8HK	120	1041	124920	17004	13.612	712	0.684	613	0.589	0.539	0.461	30052	20323	29334	28207	16422	582
PHUM335240_EOG7Z3S08	120	1050	126000	6237	4.95	741	0.706	641	0.61	0.492	0.508	30365	32088	28824	28486	4602	1635
PHUM335430_EOG7SRGG5	120	669	80280	6897	8.591	529	0.791	488	0.729	0.603	0.397	24478	12956	16071	19878	6840	57
PHUM335450_EOG7R5JNJ	119	684	81396	14700	18.06	618	0.904	583	0.852	0.557	0.443	20617	12892	16569	16618	14418	282
PHUM335470_EOG7SFVQT	35	2676	93660	52608	56.169	2121	0.793	1340	0.501	0.636	0.364	13221	7288	7558	12985	37713	14895
PHUM335480_EOG7VF8J0	120	897	107640	14295	13.28	712	0.794	619	0.69	0.634	0.366	25704	16697	17300	33644	11967	2328
PHUM335500_EOG7DZMFD	119	585	69615	35781	51.398	457	0.781	372	0.636	0.596	0.404	10875	6353	7561	9045	35631	150
PHUM335520_EOG7BPKWX	120	1989	238680	15747	6.598	1336	0.672	1099	0.553	0.569	0.431	68189	48328	47683	58733	14643	1104
PHUM336660_EOG7MWTS3	117	633	74061	18771	25.345	516	0.815	463	0.731	0.548	0.452	16622	10719	14018	13931	18351	420
PHUM336770_EOG75JBGG	120	1860	223200	22179	9.937	1457	0.783	1222	0.657	0.578	0.422	68719	41094	43613	47595	18585	3594
PHUM336820_EOG7VJ4QX	120	4650	558000	154611	27.708	4005	0.861	3639	0.783	0.574	0.426	117966	76080	95105	114238	96402	58209
PHUM336840_EOG78DKDT	120	1095	131400	18303	13.929	815	0.744	750	0.685	0.557	0.443	34553	20362	29487	28695	17583	720
PHUM337470_EOG7FFZKD	120	3279	393480	18804	4.779	2079	0.634	1761	0.537	0.528	0.472	105455	78277	98495	92449	14514	4290
PHUM337480_EOG74FRW7	120	534	64080	4857	7.58	377	0.706	310	0.581	0.613	0.387	20536	9826	13097	15764	4578	279
PHUM338340_EOG7200W9	120	2622	314640	123006	39.094	2248	0.857	2064	0.787	0.547	0.453	64835	37859	48490	40450	116706	6300
PHUM338360_EOG75N6Q4	120	1644	197280	6627	3.359	1052	0.64	852	0.518	0.564	0.436	56373	39991	43137	51152	6345	282
PHUM338380_EOG7N6FGW	118	669	78942	13359	16.923	544	0.813	482	0.72	0.602	0.398	23467	10870	15103	16143	12912	447
PHUM338400_EOG7TBPZ1	120	522	62640	14883	23.76	421	0.807	365	0.699	0.624	0.376	18649	7320	10629	11159	14796	87
PHUM338410_EOG7S2CSX	120	642	77040	3897	5.058	405	0.631	297	0.463	0.439	0.561	18717	20115	20949	13362	3870	27
PHUM338970_EOG7VJ4SG	120	537	64440	3288	5.102	327	0.609	277	0.516	0.573	0.427	20046	12593	13477	15036	3084	204
PHUM338980_EOG7CS5HM	120	3273	392760	44916	11.436	2211	0.676	1902	0.581	0.546	0.454	101085	72435	85524	88800	31026	13890
PHUM339100_EOG7S2CRW	120	1941	232920	5985	2.57	1413	0.728	1182	0.609	0.504	0.496	63822	52874	59584	50655	5163	822
PHUM339210_EOG7BPKZ4	39	675	26325	7908	30.04	433	0.641	361	0.535	0.595	0.405	5209	3277	4315	5616	7872	36
PHUM339810_EOG754VK2	119	663	78897	23829	30.203	412	0.621	360	0.543	0.549	0.451	14122	11662	13144	16140	22710	1119
PHUM343930_EOG78WXKM	120	3261	391320	87978	22.482	2616	0.802	2267	0.695	0.583	0.417	94890	56813	69039	82600	71607	16371
PHUM344080_EOG75FG8G	119	636	75684	5229	6.909	394	0.619	311	0.489	0.68	0.32	21037	11349	11239	26830	5178	51
PHUM344210_EOG7KX4B5	120	5904	708480	45951	6.486	4655	0.788	3903	0.661	0.563	0.437	231192	122157	167154	142026	3105	42846
PHUM345560_EOG7QVXWX	120	1323	158760	10188	6.417	963	0.728	839	0.634	0.635	0.365	49813	22576	31824	44359	8739	1449
PHUM345790_EOG7VTRGQ	119	858	102102	23160	22.683	713	0.831	607	0.707	0.626	0.374	27044	12736	16707	22455	22542	618
PHUM345800_EOG7TBPX7	117	591	69147	9279	13.419	498	0.843	458	0.775	0.638	0.362	20559	8838	12773	17698	9213	66
PHUM345820_EOG7RRS1V	73	1314	95922	28623	29.84	1103	0.839	992	0.755	0.6	0.4	22857	10062	15284	19096	18882	9741
PHUM345870_EOG7TR5VP	120	681	81720	2973	3.638	457	0.671	405	0.595	0.621	0.379	20378	13770	16033	28566	2916	57
PHUM345890_EOG764JWK	120	1338	160560	11565	7.203	1137	0.85	1048	0.783	0.586	0.414	46702	26049	35389	40855	10923	642
PHUM345900_EOG7DG86G	120	1380	165600	20802	12.562	927	0.672	733	0.531	0.622	0.378	48423	23425	31062	41888	20031	771
PHUM346140_EOG7N3K8R	97	510	49470	22767	46.022	439	0.861	386	0.757	0.625	0.375	9462	4467	5431	7343	22701	66
PHUM346310_EOG7C32VM	120	1776	213120	8508	3.992	1027	0.578	871	0.49	0.577	0.423	61986	38827	47542	56257	7362	1146
PHUM347210_EOG7XT57Q	120	1587	190440	8031	4.217	1273	0.802	1144	0.721	0.522	0.478	52396	42300	44977	42736	7536	495
PHUM347220_EOG73C673	114	966	110124	21507	19.53	786	0.814	707	0.732	0.498	0.502	22392	20407	24152	21666	20349	1158
PHUM347560_EOG7RK1K4	120	2178	261360	4245	1.624	1265	0.581	1061	0.487	0.606	0.394	85638	45951	55375	70151	3798	447
PHUM347840_EOG76XHVH	25	156	3900	381	9.769	84	0.538	62	0.397	0.613	0.387	1223	603	757	936	381	0
PHUM348170_EOG77HR8C	110	1107	121770	38607	31.705	888	0.802	813	0.734	0.567	0.433	27914	13752	22473	19024	35571	3036
PHUM348280_EOG7PKMT0	120	894	107280	24813	23.129	743	0.831	664	0.743	0.624	0.376	29244	14265	16657	22301	24333	480
PHUM348630_EOG7DK4FX	120	1356	162720	60054	36.906	745	0.549	547	0.403	0.487	0.513	30606	27756	24894	19410	56817	3237
PHUM349690_EOG7N0PZX	112	1152	129024	75258	58.329	1055	0.916	924	0.802	0.555	0.445	16974	10747	12805	13240	75084	174
PHUM349820_EOG72K79F	120	1383	165960	22452	13.529	1090	0.788	903	0.653	0.54	0.46	41080	27919	37982	36527	21510	942
PHUM349830_EOG722W3H	120	2127	255240	66186	25.931	1654	0.778	1446	0.68	0.504	0.496	53016	45115	48525	42398	19773	46413
PHUM349960_EOG7QP6F4	120	1461	175320	6633	3.783	1154	0.79	1000	0.684	0.549	0.451	50255	34155	42010	42267	6213	420
PHUM350380_EOG7RC93C	120	1785	214200	49572	23.143	1410	0.79	1151	0.645	0.627	0.373	51696	29383	31688	51861	47862	1710
PHUM350500_EOG7C8TB2	120	4611	553320	93993	16.987	3571	0.774	3004	0.651	0.497	0.503	133483	107687	123289	94868	47505	46488
PHUM350940_EOG7X6XT0	120	1956	234720	9075	3.866	1166	0.596	931	0.476	0.579	0.421	75490	44153	50826	55176	8577	498
PHUM350980_EOG70KTK8	48	888	42624	20061	47.065	715	0.805	579	0.652	0.549	0.451	8291	4191	5970	4111	19860	201
PHUM350990_EOG7N3K7C	118	903	106554	21699	20.364	741	0.821	658	0.729	0.542	0.458	25179	17150	21652	20874	21504	195
PHUM351010_EOG7VQW8P	115	426	48990	4776	9.749	338	0.793	304	0.714	0.62	0.38	12523	8334	8414	14943	4503	273
PHUM351020_EOG7F5BWN	120	1098	131760	15222	11.553	867	0.79	770	0.701	0.635	0.365	42875	19760	22739	31164	14178	1044
PHUM351560_EOG7BKQNR	120	1443	173160	12690	7.328	922	0.639	825	0.572	0.516	0.484	46544	39854	37825	36247	12279	411
PHUM351780_EOG7N3K6Z	119	789	93891	14577	15.525	625	0.792	518	0.657	0.624	0.376	19630	14108	15669	29907	14217	360
PHUM352040_EOG7B3CH0	120	663	79560	7998	10.053	552	0.833	506	0.763	0.564	0.436	21814	15483	15658	18607	7785	213
PHUM352150_EOG71W4N3	120	1728	207360	10812	5.214	1331	0.77	1171	0.678	0.455	0.545	51259	52525	54703	38061	8133	2679
PHUM352270_EOG77B0RW	120	1548	185760	11691	6.294	993	0.641	842	0.544	0.515	0.485	44683	43214	41187	44985	10440	1251
PHUM352980_EOG735FQJ	120	2292	275040	112461	40.889	2046	0.893	1777	0.775	0.637	0.363	68836	25265	33958	34520	108477	3984
PHUM353470_EOG7W4C71	120	900	108000	34572	32.011	725	0.806	545	0.606	0.62	0.38	24750	10051	17834	20793	34164	408
PHUM354230_EOG799DJH	120	1593	191160	29631	15.501	1096	0.688	844	0.53	0.6	0.4	51753	28381	36290	45105	25206	4425
PHUM354250_EOG7096TT	120	816	97920	9312	9.51	535	0.656	437	0.536	0.587	0.413	29217	14766	21855	22770	9249	63
PHUM354370_EOG783ZPR	120	1140	136800	11205	8.191	885	0.776	790	0.693	0.604	0.396	43218	19829	29916	32632	10542	663
PHUM354390_EOG7XDP99	120	1272	152640	9339	6.118	792	0.623	631	0.496	0.542	0.458	43994	34017	31620	33670	8694	645
PHUM354430_EOG7GV4XN	120	1722	206640	20886	10.107	1195	0.694	1078	0.626	0.485	0.515	52236	44225	51471	37822	19944	942
PHUM354740_EOG7FFZNB	120	471	56520	13104	23.185	379	0.805	316	0.671	0.622	0.378	14109	6515	9971	12821	12639	465
PHUM354830_EOG78HFND	120	2358	282960	46536	16.446	1783	0.756	1559	0.661	0.473	0.527	67729	62599	61954	44142	42636	3900
PHUM354870_EOG7MWTRQ	119	741	88179	16242	18.419	639	0.862	613	0.827	0.638	0.362	24152	10934	15147	21704	15996	246
PHUM354890_EOG7X169W	120	2763	331560	2193	0.661	1825	0.661	1572	0.569	0.59	0.41	102248	64735	70345	92039	1902	291
PHUM355110_EOG7RRS2W	117	681	79677	11511	14.447	533	0.783	484	0.711	0.609	0.391	22809	11324	15210	18823	10746	765
PHUM355120_EOG7NPSMX	120	3504	420480	66552	15.828	2547	0.727	2224	0.635	0.559	0.441	103328	71821	83883	94896	36177	30375
PHUM356400_EOG7JTJSF	73	435	31755	4560	14.36	353	0.811	315	0.724	0.669	0.331	11317	3884	5100	6894	4332	228
PHUM356880_EOG7CKF2C	120	1203	144360	19698	13.645	1056	0.878	938	0.78	0.59	0.41	43062	20881	30075	30644	18225	1473
PHUM356890_EOG764JZ2	120	753	90360	9531	10.548	547	0.726	489	0.649	0.572	0.428	26345	15151	19441	19892	9444	87
PHUM356900_EOG7DRVX1	120	1623	194760	10206	5.24	1168	0.72	925	0.57	0.566	0.434	63395	35074	45120	40965	8319	1887
PHUM357250_EOG7KMHP2	91	591	53781	16995	31.6	536	0.907	496	0.839	0.67	0.33	13138	5273	6784	11591	16356	639
PHUM357520_EOG7M6R3V	119	420	49980	1920	3.842	275	0.655	225	0.536	0.645	0.355	16370	7727	9336	14627	1911	9
PHUM357530_EOG728MMC	117	1293	151281	45855	30.311	1172	0.906	1060	0.82	0.593	0.407	33957	20162	22346	28961	44532	1323
PHUM357560_EOG7RZHJK	120	969	116280	3078	2.647	673	0.695	554	0.572	0.61	0.39	39966	22263	21849	29124	2460	618
PHUM357570_EOG7161Z0	120	2154	258480	14109	5.458	1496	0.695	1323	0.614	0.551	0.449	69416	49430	60089	65436	13398	711
PHUM357610_EOG7P38MM	120	930	111600	24723	22.153	781	0.84	751	0.808	0.624	0.376	30980	13020	19598	23279	24564	159
PHUM357750_EOG7JXF01	120	669	80280	9627	11.992	411	0.614	342	0.511	0.593	0.407	22974	12685	15891	19103	9351	276
PHUM359170_EOG7DP0PK	120	1263	151560	12111	7.991	976	0.773	851	0.674	0.639	0.361	49721	22000	28296	39432	11658	453
PHUM359750_EOG7BSG56	120	957	114840	2541	2.213	617	0.645	541	0.565	0.611	0.389	34884	17976	25619	33820	2145	396
PHUM360440_EOG7481CS	120	1416	169920	19008	11.186	1133	0.8	935	0.66	0.606	0.394	40068	27119	32370	51355	18444	564
PHUM360490_EOG7ND5X8	120	2133	255960	16104	6.292	1265	0.593	1097	0.514	0.515	0.485	59841	59192	56987	63836	13182	2922
PHUM360510_EOG735FR1	120	1485	178200	14520	8.148	1011	0.681	832	0.56	0.592	0.408	59896	28786	37961	37037	14061	459
PHUM361030_EOG72GC2W	120	1092	131040	34509	26.335	619	0.567	423	0.387	0.415	0.585	19879	30797	25644	20211	32982	1527
PHUM361070_EOG7WQKNK	118	603	71154	41439	58.238	446	0.74	272	0.451	0.483	0.517	9845	6909	8356	4605	41436	3
PHUM361340_EOG70PPSJ	120	702	84240	1185	1.407	360	0.513	306	0.436	0.57	0.43	24947	15575	20170	22363	1164	21
PHUM361360_EOG761PPD	120	1152	138240	7734	5.595	688	0.597	579	0.503	0.524	0.476	37958	28830	33126	30592	7656	78
PHUM361390_EOG79SRSS	12	555	6660	1794	26.937	335	0.604	231	0.416	0.674	0.326	1960	738	827	1341	1779	15
PHUM361420_EOG7ZWQX3	120	582	69840	5601	8.02	317	0.545	272	0.467	0.634	0.366	22672	9099	14427	18041	5529	72
PHUM361430_EOG7JMT8N	120	663	79560	2154	2.707	452	0.682	403	0.608	0.552	0.448	26984	15062	19593	15767	1860	294
PHUM361540_EOG79PWH6	120	534	64080	4488	7.004	422	0.79	393	0.736	0.64	0.36	20353	8758	12666	17815	4263	225
PHUM361780_EOG71GNPQ	120	813	97560	14286	14.643	644	0.792	543	0.668	0.641	0.359	26526	14253	15552	26943	14139	147
PHUM361800_EOG7813H2	120	1623	194760	83676	42.964	1483	0.914	1446	0.891	0.563	0.437	40854	23886	27214	19130	73563	10113
PHUM362390_EOG7SNM6F	120	2085	250200	28752	11.492	1674	0.803	1578	0.757	0.574	0.426	74401	41104	53127	52816	24120	4632
PHUM362400_EOG78Q63Z	120	1146	137520	7782	5.659	577	0.503	449	0.392	0.531	0.469	38975	29232	31597	29934	7521	261
PHUM362510_EOG7P913S	117	786	91962	14868	16.168	674	0.858	630	0.802	0.613	0.387	25484	13436	16200	21974	14421	447
PHUM362520_EOG7FRK99	120	2703	324360	140712	43.381	2082	0.77	1479	0.547	0.625	0.375	63763	29486	39169	51230	138840	1872
PHUM362620_EOG7CW1T8	120	447	53640	7371	13.742	314	0.702	247	0.553	0.486	0.514	14626	10213	13474	7956	7305	66
PHUM362730_EOG7F2GNC	114	1602	182628	138489	75.831	1196	0.747	816	0.509	0.603	0.397	14071	8095	8753	13220	132786	5703
PHUM363250_EOG7T4ZDR	117	738	86346	14937	17.299	522	0.707	453	0.614	0.521	0.479	21784	16591	17580	15454	14625	312
PHUM363280_EOG7TXXB1	120	1047	125640	13650	10.864	736	0.703	672	0.642	0.625	0.375	37639	18703	23060	32588	13155	495
PHUM363290_EOG7FZ9T1	119	813	96747	7683	7.941	606	0.745	557	0.685	0.669	0.331	33422	12891	16538	26213	7017	666
PHUM363550_EOG7GV4ZK	120	894	107280	4164	3.881	586	0.655	502	0.562	0.609	0.391	33606	19212	21020	29278	4107	57
PHUM363940_EOG70PPSF	119	522	62118	4812	7.747	344	0.659	312	0.598	0.548	0.452	16142	10878	15009	15277	4437	375
PHUM364070_EOG7TV24J	120	336	40320	3555	8.817	221	0.658	192	0.571	0.607	0.393	10606	7187	7275	11697	3555	0
PHUM365680_EOG7WHV5G	120	789	94680	1722	1.819	433	0.549	363	0.46	0.566	0.434	30621	17027	23336	21974	1491	231
PHUM366100_EOG7DVR65	120	1101	132120	22191	16.796	896	0.814	824	0.748	0.623	0.377	36318	19412	21945	32254	22059	132
PHUM366250_EOG7JQPGJ	120	1392	167040	3729	2.232	792	0.569	623	0.448	0.586	0.414	55605	26934	40640	40132	3543	186
PHUM366520_EOG7SFVS7	37	543	20091	3375	16.799	423	0.779	370	0.681	0.652	0.348	6490	2397	3449	4380	3285	90
PHUM368550_EOG7T4ZFX	120	462	55440	13908	25.087	364	0.788	273	0.591	0.529	0.471	12717	8120	11494	9201	13488	420
PHUM368610_EOG7TFK49	120	900	108000	9420	8.722	713	0.792	623	0.692	0.558	0.442	30789	17099	26509	24183	9141	279
PHUM368730_EOG7PKMTX	79	1260	99540	52284	52.526	898	0.713	819	0.65	0.655	0.345	19173	6147	9870	12066	27756	24528
PHUM368990_EOG796JBF	118	1068	126024	35712	28.337	959	0.898	859	0.804	0.622	0.378	29816	14601	19605	26290	34662	1050
PHUM369800_EOG7CW1RK	120	3354	402480	32313	8.028	2366	0.705	2016	0.601	0.602	0.398	121899	68643	78315	101310	26154	6159
PHUM369830_EOG738B08	98	1155	113190	61821	54.617	906	0.784	680	0.589	0.628	0.372	16096	8113	10941	16219	57114	4707
PHUM370270_EOG7DK4DZ	120	5367	644040	118428	18.388	3836	0.715	3078	0.574	0.581	0.419	185770	91144	129065	119633	85731	32697
PHUM370630_EOG7N99Q7	120	918	110160	9576	8.693	614	0.669	538	0.586	0.631	0.369	34597	16326	20736	28925	9402	174
PHUM370650_EOG7ZDCQX	116	372	43152	3372	7.814	207	0.556	156	0.419	0.61	0.39	13781	6303	9222	10474	3324	48
PHUM370680_EOG7FJTVQ	25	960	24000	10536	43.9	662	0.69	487	0.507	0.658	0.342	4959	2198	2276	4031	10257	279
PHUM370820_EOG7HN3TS	120	2352	282240	32601	11.551	1923	0.818	1759	0.748	0.554	0.446	79888	52314	58798	58639	25194	7407
PHUM370830_EOG75209C	120	1191	142920	9849	6.891	814	0.683	678	0.569	0.547	0.453	43880	28609	31761	28821	8166	1683
PHUM370840_EOG7KHNFD	102	513	52326	14238	27.21	432	0.842	406	0.791	0.618	0.382	13218	6135	8326	10409	13131	1107
PHUM371000_EOG7CCPK0	119	2106	250614	98520	39.311	1835	0.871	1556	0.739	0.591	0.409	49455	26313	35166	41160	95109	3411
PHUM371030_EOG7HJ7MM	119	969	115311	26589	23.059	813	0.839	752	0.776	0.541	0.459	22667	22182	18561	25312	26208	381
PHUM371410_EOG7RC948	120	1140	136800	29346	21.452	934	0.819	805	0.706	0.562	0.438	35026	20837	26208	25383	27789	1557
PHUM371420_EOG73JXQT	120	633	75960	11598	15.269	523	0.826	467	0.738	0.589	0.411	21716	10164	16228	16254	11391	207
PHUM372100_EOG7P912T	120	1518	182160	21429	11.764	1151	0.758	974	0.642	0.612	0.388	52692	26964	35336	45739	18906	2523
PHUM372120_EOG7WHV6D	120	1671	200520	61635	30.738	1316	0.788	1185	0.709	0.603	0.397	44058	27126	27455	40246	60624	1011
PHUM372130_EOG7XDP9Q	104	666	69264	7158	10.334	504	0.757	434	0.652	0.599	0.401	19988	11633	13267	17218	7023	135
PHUM372290_EOG7N3K7H	120	783	93960	4392	4.674	537	0.686	456	0.582	0.622	0.378	28981	14007	19714	26866	3630	762
PHUM372300_EOG7DK4FF	120	2964	355680	51972	14.612	2185	0.737	1911	0.645	0.575	0.425	87800	59839	69083	86986	48702	3270
PHUM372720_EOG72P3HT	120	4014	481680	90390	18.766	2955	0.736	2635	0.656	0.593	0.407	113934	78406	80231	118719	73008	17382
PHUM372740_EOG7B3CFZ	120	1632	195840	30588	15.619	1257	0.77	1157	0.709	0.603	0.397	52646	28085	37434	47087	29358	1230
PHUM373370_EOG79H52K	119	570	67830	6150	9.067	430	0.754	384	0.674	0.619	0.381	20925	11724	11738	17293	6117	33
PHUM373400_EOG7B67Q7	119	1062	126378	8619	6.82	827	0.779	744	0.701	0.49	0.51	31146	25587	34528	26498	8064	555
PHUM374380_EOG7BWBCX	120	1056	126720	6516	5.142	723	0.685	640	0.606	0.595	0.405	37042	21835	26848	34479	5796	720
PHUM374530_EOG7JXDZB	120	2223	266760	144141	54.034	2020	0.909	1918	0.863	0.487	0.513	32585	30968	31285	27781	142392	1749
PHUM375070_EOG7P912Q	120	1668	200160	14124	7.056	1268	0.76	1135	0.68	0.583	0.417	54781	39138	38158	53959	13356	768
PHUM375630_EOG71W4MC	120	3666	439920	7146	1.624	2303	0.628	1947	0.531	0.557	0.443	129745	86820	104588	111621	3561	3585
PHUM375660_EOG7TFK5F	120	807	96840	13620	14.064	474	0.587	427	0.529	0.618	0.382	32270	12865	18784	19301	13239	381
PHUM375970_EOG7WMQCH	120	1371	164520	10143	6.165	787	0.574	690	0.503	0.588	0.412	46763	28956	34610	44048	9597	546
PHUM375990_EOG7VXMPM	115	2610	300150	86628	28.862	2398	0.919	2224	0.852	0.61	0.39	71300	35832	46533	59857	80022	6606
PHUM376100_EOG7813G8	7	885	6195	2004	32.349	398	0.45	239	0.27	0.668	0.332	1536	556	822	1277	1992	12
PHUM376110_EOG7K45F3	120	1626	195120	10863	5.567	1025	0.63	863	0.531	0.6	0.4	61828	35654	37993	48782	10128	735
PHUM376120_EOG7200VN	120	477	57240	19107	33.381	348	0.73	304	0.637	0.548	0.452	10929	8918	8224	10062	19065	42
PHUM376140_EOG7Q3002	120	2259	271080	5868	2.165	1567	0.694	1381	0.611	0.504	0.496	68774	66839	64815	64784	5169	699
PHUM376170_EOG78WXM0	120	1518	182160	24576	13.491	1251	0.824	1121	0.738	0.541	0.459	47257	33019	39224	38084	17274	7302
PHUM376530_EOG7TBPVT	120	2805	336600	6135	1.823	1764	0.629	1371	0.489	0.558	0.442	107790	60066	85913	76696	5334	801
PHUM376540_EOG7ZSVP1	120	642	77040	747	0.97	463	0.721	417	0.65	0.639	0.361	25192	11618	15949	23534	732	15
PHUM376890_EOG77QGSH	111	366	40626	6618	16.29	285	0.779	264	0.721	0.631	0.369	11612	5912	6797	9687	6615	3
PHUM377450_EOG70PPRX	106	1233	130698	26985	20.647	1084	0.879	995	0.807	0.642	0.358	34336	17847	18943	32587	25911	1074
PHUM377490_EOG7G5283	120	1902	228240	37089	16.25	1275	0.67	1109	0.583	0.599	0.401	60818	33258	43223	53852	24999	12090
PHUM377630_EOG78T2C6	97	1485	144045	78819	54.718	990	0.667	809	0.545	0.617	0.383	21049	11081	13463	19633	78204	615
PHUM378160_EOG7M10MB	120	546	65520	7659	11.69	442	0.81	389	0.712	0.526	0.474	17764	12011	15416	12670	7476	183
PHUM378170_EOG7DK4GR	119	603	71757	23676	32.995	500	0.829	440	0.73	0.566	0.434	15760	9064	11411	11846	23625	51
PHUM378180_EOG7FVFJF	120	1455	174600	8604	4.928	994	0.683	862	0.592	0.607	0.393	56231	28827	36333	44605	7764	840
PHUM378200_EOG71S8CG	120	2505	300600	32871	10.935	2032	0.811	1819	0.726	0.481	0.519	73962	64699	74136	54932	30411	2460
PHUM378310_EOG78T2C1	37	684	25308	2241	8.855	608	0.889	557	0.814	0.504	0.496	5889	5878	5450	5850	2100	141
PHUM378320_EOG7T2366	117	705	82485	33150	40.189	564	0.8	503	0.713	0.632	0.368	16741	7757	10253	14584	32358	792
PHUM378440_EOG7QVXWV	120	1383	165960	35217	21.22	1035	0.748	879	0.636	0.558	0.442	41212	27531	30092	31908	34482	735
PHUM378450_EOG7B93XP	120	1809	217080	64185	29.567	1523	0.842	1319	0.729	0.57	0.43	45530	31030	34523	41812	62895	1290
PHUM378460_EOG7VJ4R8	120	2007	240840	29706	12.334	1438	0.716	1272	0.634	0.541	0.459	51709	45723	51169	62533	27465	2241
PHUM378490_EOG7XX1H9	119	753	89607	5910	6.595	360	0.478	298	0.396	0.49	0.51	23007	19366	23272	18052	4968	942
PHUM378710_EOG7JQPG5	120	4479	537480	66609	12.393	3260	0.728	2735	0.611	0.528	0.472	145259	99456	123102	103054	28989	37620
PHUM379610_EOG7FFZMJ	117	909	106353	22155	20.832	753	0.828	672	0.739	0.617	0.383	28341	13820	18419	23618	21798	357
PHUM379620_EOG7W4C5N	120	3210	385200	106065	27.535	2616	0.815	2342	0.73	0.582	0.418	86646	56331	60349	75809	83379	22686
PHUM379640_EOG77DW0J	120	2538	304560	15033	4.936	1875	0.739	1674	0.66	0.59	0.41	91473	52680	65893	79481	14700	333
PHUM379760_EOG700M3P	120	891	106920	7554	7.065	751	0.843	660	0.741	0.617	0.383	32038	16001	22022	29305	7314	240
PHUM379800_EOG7CS5KC	120	1104	132480	47424	35.797	878	0.795	777	0.704	0.601	0.399	29290	15724	18317	21725	41460	5964
PHUM379850_EOG7M10NH	115	441	50715	23964	47.252	313	0.71	262	0.594	0.607	0.393	8458	4570	5928	7795	23742	222
PHUM380180_EOG71S8DF	120	1041	124920	14208	11.374	869	0.835	794	0.763	0.627	0.373	35398	17316	24015	33983	13749	459
PHUM380220_EOG72RZSF	120	1215	145800	7377	5.06	922	0.759	803	0.661	0.58	0.42	43165	26899	31247	37112	6330	1047
PHUM380350_EOG78DKD3	120	1758	210960	72339	34.29	1417	0.806	1254	0.713	0.597	0.403	43465	27138	28909	39109	71517	822
PHUM380470_EOG7MDGMR	39	246	9594	3579	37.305	152	0.618	112	0.455	0.627	0.373	2640	893	1357	1125	3573	6
PHUM380500_EOG7D5NG9	120	1980	237600	84303	35.481	1632	0.824	1497	0.756	0.587	0.413	46867	31203	31961	43266	83580	723
PHUM380870_EOG7N0Q0B	118	1347	158946	37011	23.285	1187	0.881	1092	0.811	0.603	0.397	42672	20723	27701	30839	31392	5619
PHUM380950_EOG7K71PS	120	948	113760	9231	8.114	647	0.682	529	0.558	0.564	0.436	26825	21267	24256	32181	8916	315
PHUM381560_EOG7K45F7	113	1002	113226	55362	48.895	773	0.771	589	0.588	0.562	0.438	16560	11179	13896	16229	55203	159
PHUM381600_EOG75XTDT	120	2340	280800	19248	6.855	1852	0.791	1671	0.714	0.563	0.437	85416	50109	64326	61701	17418	1830
PHUM382820_EOG7QP6FP	120	846	101520	18492	18.215	650	0.768	580	0.686	0.494	0.506	21775	21596	20450	19207	15987	2505
PHUM383750_EOG7CP98N	120	3171	380520	55743	14.649	2266	0.715	2018	0.636	0.561	0.439	95449	64048	78508	86772	40665	15078
PHUM386890_EOG7MWTRD	120	1560	187200	43224	23.09	1224	0.785	1054	0.676	0.599	0.401	49689	24333	33360	36594	42108	1116
PHUM387360_EOG7ZWQWB	120	870	104400	11340	10.862	674	0.775	584	0.671	0.61	0.39	28433	17210	18918	28499	11115	225
PHUM387380_EOG7F874T	120	933	111960	8403	7.505	728	0.78	650	0.697	0.624	0.376	33797	16405	22394	30961	7941	462
PHUM387670_EOG7S2CSD	120	2082	249840	39765	15.916	1681	0.807	1484	0.713	0.634	0.366	66593	35689	41170	66623	31437	8328
PHUM387800_EOG72GC3K	119	468	55692	19191	34.459	356	0.761	314	0.671	0.613	0.387	12750	5453	8661	9637	19173	18
PHUM387830_EOG7QGG0J	113	726	82038	22227	27.094	503	0.693	412	0.567	0.642	0.358	25649	7728	13806	12628	22143	84
PHUM387860_EOG7R5JN2	120	1014	121680	10272	8.442	633	0.624	571	0.563	0.613	0.387	35376	18963	24150	32919	9981	291
PHUM388100_EOG7MQ38H	120	1395	167400	66327	39.622	1135	0.814	1025	0.735	0.559	0.441	33476	18594	25147	23856	65808	519
PHUM388330_EOG7K1965	120	2445	293400	75036	25.575	1649	0.674	1297	0.53	0.567	0.433	67911	42233	52015	56205	72033	3003
PHUM388550_EOG7TV233	117	789	92313	29394	31.842	576	0.73	529	0.67	0.612	0.388	21109	10882	13494	17434	29112	282
PHUM388660_EOG76J1WN	118	495	58410	4806	8.228	389	0.786	360	0.727	0.624	0.376	18571	8619	11561	14853	4719	87
PHUM388930_EOG7MM71Q	118	1551	183018	69729	38.1	1318	0.85	1207	0.778	0.636	0.364	44874	15313	25695	27407	61182	8547
PHUM389140_EOG7BGVDS	108	1845	199260	65559	32.901	1613	0.874	1425	0.772	0.631	0.369	43634	21679	27408	40980	60555	5004
PHUM389590_EOG7QZT5G	120	774	92880	4416	4.755	511	0.66	446	0.576	0.623	0.377	29522	15063	18216	25663	4068	348
PHUM389840_EOG7M3VTP	120	1089	130680	7950	6.084	740	0.68	602	0.553	0.597	0.403	40130	20955	28450	33195	7563	387
PHUM390440_EOG7BWBC6	120	3969	476280	45426	9.538	2613	0.658	2155	0.543	0.529	0.471	112632	98999	103570	115653	36609	8817
PHUM390510_EOG7PW7HD	120	2088	250560	127455	50.868	1750	0.838	1492	0.715	0.625	0.375	41278	18415	27622	35790	88002	39453
PHUM390660_EOG7KX4BB	120	2625	315000	24582	7.804	2079	0.792	1797	0.685	0.532	0.468	82060	62195	73639	72524	23313	1269
PHUM390670_EOG728MK2	119	4029	479451	285390	59.524	1846	0.458	1313	0.326	0.568	0.432	60769	37702	45824	49766	247866	37524
PHUM390780_EOG76XHTR	119	1383	164577	70212	42.662	909	0.657	774	0.56	0.629	0.371	33213	14973	20112	26067	56988	13224
PHUM390800_EOG7XMDSD	120	900	108000	6609	6.119	737	0.819	656	0.729	0.589	0.411	30094	17493	24160	29644	5997	612
PHUM390810_EOG7H4RNG	119	1404	167076	95079	56.908	1054	0.751	851	0.606	0.605	0.395	24801	11590	16561	19045	63060	32019
PHUM390830_EOG71KHX1	120	3729	447480	105141	23.496	2806	0.752	2409	0.646	0.61	0.39	105077	61781	71731	103750	80523	24618
PHUM390840_EOG7B67Q1	120	2235	268200	122919	45.831	2012	0.9	1846	0.826	0.647	0.353	57751	20579	30902	36049	121467	1452
PHUM390880_EOG7NPSPN	114	540	61560	7446	12.096	411	0.761	359	0.665	0.642	0.358	21034	7504	11896	13680	7320	126
PHUM390990_EOG79M1B2	120	369	44280	1209	2.73	193	0.523	171	0.463	0.611	0.389	14274	7432	9336	12029	1149	60
PHUM391120_EOG7VF8HM	117	1263	147771	20517	13.884	938	0.743	811	0.642	0.633	0.367	45656	18895	27817	34886	20199	318
PHUM392070_EOG7T4ZFJ	78	552	43056	9273	21.537	499	0.904	436	0.79	0.646	0.354	12570	5277	6618	9318	9267	6
PHUM392280_EOG7DK4G8	119	843	100317	31770	31.67	672	0.797	622	0.738	0.515	0.485	19991	14157	18706	15693	31191	579
PHUM392300_EOG7109HH	120	1341	160920	68838	42.778	859	0.641	678	0.506	0.6	0.4	32473	15938	20807	22864	67278	1560
PHUM392320_EOG7RK1KP	120	1365	163800	10521	6.423	1102	0.807	988	0.724	0.62	0.38	54327	22923	35298	40731	9048	1473
PHUM392330_EOG72GC2V	119	1569	186711	114879	61.528	641	0.409	583	0.372	0.602	0.398	24169	12751	15776	19136	81639	33240
PHUM392470_EOG7PGRJ9	120	6204	744480	31455	4.225	4828	0.778	4078	0.657	0.527	0.473	199778	149476	187585	176186	22389	9066
PHUM392700_EOG7B0H8Q	120	564	67680	3609	5.332	330	0.585	272	0.482	0.584	0.416	21167	14390	12263	16251	3045	564
PHUM392720_EOG7KHNF0	120	582	69840	10938	15.662	405	0.696	342	0.588	0.584	0.416	18615	12130	12352	15805	10230	708
PHUM392820_EOG718X6Q	120	777	93240	4614	4.949	525	0.676	447	0.575	0.628	0.372	31458	13759	19176	24233	4452	162
PHUM393920_EOG7DG87P	118	177	20886	3972	19.018	69	0.39	65	0.367	0.482	0.518	4278	4393	4361	3882	3972	0
PHUM394230_EOG7K45FB	120	1776	213120	46938	22.024	972	0.547	826	0.465	0.518	0.482	49727	37325	42817	36313	44760	2178
PHUM394520_EOG7N99PF	120	1827	219240	2637	1.203	1291	0.707	1044	0.571	0.538	0.462	59490	41920	58082	57111	2244	393
PHUM395730_EOG7Z0WRC	120	915	109800	15957	14.533	691	0.755	623	0.681	0.537	0.463	27325	19561	23844	23113	15804	153
PHUM395740_EOG75TZ5Z	120	1335	160200	10404	6.494	866	0.649	725	0.543	0.637	0.363	42488	24490	29740	53078	9729	675
PHUM395750_EOG7FRK9F	120	2883	345960	140970	40.747	1621	0.562	1282	0.445	0.607	0.393	77835	33175	47344	46636	139713	1257
PHUM395880_EOG7JF2RH	120	876	105120	14223	13.53	698	0.797	620	0.708	0.619	0.381	32000	13492	20994	24411	13884	339
PHUM396510_EOG7Z9HFZ	120	864	103680	23757	22.914	671	0.777	625	0.723	0.624	0.376	22177	12932	16997	27817	23556	201
PHUM396730_EOG7VQW6N	120	4047	485640	140928	29.019	3341	0.826	2982	0.737	0.495	0.505	97069	80600	93099	73944	69429	71499
PHUM396880_EOG7KHNF3	119	1299	154581	103413	66.899	1067	0.821	610	0.47	0.479	0.521	15783	11742	14345	9298	100116	3297
PHUM397040_EOG7TR5TD	120	2301	276120	23397	8.473	1794	0.78	1580	0.687	0.551	0.449	73942	51677	61769	65335	22821	576
PHUM397060_EOG767F4S	119	2097	249543	75267	30.162	1884	0.898	1768	0.843	0.562	0.438	53046	36781	39442	45007	70221	5046
PHUM397080_EOG718X64	120	3084	370080	26316	7.111	2188	0.709	1802	0.584	0.47	0.53	96448	102308	79697	65311	13827	12489
PHUM397090_EOG796J9J	120	2487	298440	55149	18.479	1857	0.747	1582	0.636	0.508	0.492	69908	60368	59094	53921	44376	10773
PHUM397210_EOG7ND5XD	120	2865	343800	29133	8.474	1763	0.615	1462	0.51	0.518	0.482	95210	68242	83455	67760	27453	1680
PHUM397240_EOG76MX4M	116	564	65424	19992	30.558	329	0.583	281	0.498	0.607	0.393	17789	7192	10717	9734	19149	843
PHUM397250_EOG77DW0V	120	1851	222120	17211	7.749	1583	0.855	1469	0.794	0.587	0.413	67919	39114	45491	52385	14412	2799
PHUM397260_EOG70WF7B	120	2016	241920	15525	6.417	1554	0.771	1385	0.687	0.58	0.42	76405	39600	55481	54909	11739	3786
PHUM397290_EOG7DG873	119	801	95319	38742	40.645	676	0.844	579	0.723	0.65	0.35	21605	6775	12954	15243	35640	3102
PHUM397370_EOG7J7B8N	120	1539	184680	15273	8.27	1108	0.72	916	0.595	0.568	0.432	53060	31769	41379	43199	15012	261
PHUM397440_EOG7D5NHT	120	522	62640	17010	27.155	343	0.657	290	0.556	0.552	0.448	14687	9311	11265	10367	16749	261
PHUM397460_EOG700M35	120	1515	181800	12345	6.79	802	0.529	648	0.428	0.587	0.413	46069	32178	37878	53330	12270	75
PHUM397470_EOG7KMHPQ	116	288	33408	3009	9.007	166	0.576	146	0.507	0.608	0.392	9801	4462	7482	8654	3009	0
PHUM398610_EOG7TJFBT	120	2790	334800	100035	29.879	1955	0.701	1659	0.595	0.528	0.472	72453	54073	56755	51484	96432	3603
PHUM398620_EOG7WMQCJ	120	1788	214560	86856	40.481	1447	0.809	1242	0.695	0.614	0.386	40699	23590	25671	37744	84441	2415
PHUM399400_EOG7QKB61	120	1527	183240	3669	2.002	955	0.625	763	0.5	0.585	0.415	56665	32313	42156	48437	3027	642
PHUM399430_EOG7M10MD	120	600	72000	7494	10.408	386	0.643	329	0.548	0.612	0.388	23120	11292	13763	16331	7410	84
PHUM399470_EOG73VJDT	120	1530	183600	12738	6.938	1067	0.697	930	0.608	0.54	0.46	47655	33093	45586	44528	11334	1404
PHUM399490_EOG75R2ZJ	120	1020	122400	3378	2.76	847	0.83	778	0.763	0.556	0.444	35850	24037	28848	30287	3024	354
PHUM399570_EOG7KHND4	120	1311	157320	36819	23.404	1075	0.82	837	0.638	0.603	0.397	37155	21901	25933	35512	36390	429
PHUM399800_EOG7K9WXG	119	1434	170646	38652	22.65	1205	0.84	1119	0.78	0.661	0.339	47048	20265	24042	40639	29868	8784
PHUM399860_EOG7DK4FV	120	1992	239040	58650	24.536	1691	0.849	1542	0.774	0.579	0.421	61280	35386	40404	43320	55524	3126
PHUM399890_EOG7V1SK5	120	2553	306360	130536	42.609	1418	0.555	1185	0.464	0.576	0.424	62617	32227	42182	38798	86616	43920
PHUM399950_EOG799DJ6	120	3471	416520	31761	7.625	2261	0.651	1768	0.509	0.578	0.422	112047	75681	86477	110554	26739	5022
PHUM399990_EOG7QZT4W	120	2730	327600	137682	42.027	2371	0.868	2143	0.785	0.508	0.492	59220	42578	50322	37798	68283	69399
PHUM400360_EOG74Z414	120	8436	1012320	52086	5.145	7257	0.86	6682	0.792	0.486	0.514	253376	226832	267235	212791	19926	32160
PHUM400420_EOG7KQCVW	21	1527	32067	14694	45.823	1010	0.661	746	0.489	0.665	0.335	5803	2653	3055	5862	13815	879
PHUM401420_EOG754VJJ	19	651	12369	936	7.567	379	0.582	292	0.449	0.656	0.344	4595	1270	2625	2943	930	6
PHUM401800_EOG72VV11	120	1740	208800	16578	7.94	1338	0.769	1159	0.666	0.571	0.429	59999	36119	46205	49899	16149	429
PHUM401840_EOG7X16B6	120	1842	221040	9843	4.453	1387	0.753	1267	0.688	0.596	0.404	68658	38291	47119	57129	8991	852
PHUM401850_EOG796J9R	120	2778	333360	43029	12.908	2356	0.848	2044	0.736	0.611	0.389	87850	53212	59541	89728	40410	2619
PHUM401980_EOG76B9FK	16	294	4704	1098	23.342	192	0.653	143	0.486	0.624	0.376	1261	592	758	995	1098	0
PHUM402320_EOG7V1SKG	120	801	96120	2346	2.441	494	0.617	419	0.523	0.617	0.383	31559	14998	20958	26259	2313	33
PHUM402340_EOG7N0Q0K	120	1809	217080	55908	25.755	1278	0.706	991	0.548	0.512	0.488	44969	38044	40312	37847	44130	11778
PHUM404140_EOG7H7MWT	120	1023	122760	11961	9.743	561	0.548	435	0.425	0.62	0.38	36863	18603	23476	31857	11493	468
PHUM404820_EOG79WN22	119	363	43197	8163	18.897	243	0.669	219	0.603	0.584	0.416	11508	5553	9011	8962	8160	3
PHUM405840_EOG7Z3S17	14	567	7938	1389	17.498	368	0.649	259	0.457	0.691	0.309	2821	902	1102	1724	1380	9
PHUM406990_EOG7KHNCG	120	5448	653760	130617	19.979	3793	0.696	3070	0.564	0.525	0.475	147691	118817	130420	126215	71208	59409
PHUM407120_EOG7TXX9X	120	1368	164160	7377	4.494	982	0.718	750	0.548	0.584	0.416	50345	29653	35452	41333	6999	378
PHUM407130_EOG7200VG	120	3405	408600	158115	38.697	2150	0.631	1622	0.476	0.537	0.463	75126	52282	63619	59458	87645	70470
PHUM407140_EOG77B0S6	120	1287	154440	15720	10.179	1042	0.81	918	0.713	0.585	0.415	42946	24972	32599	38203	13284	2436
PHUM407270_EOG735FQS	120	3138	376560	31956	8.486	2173	0.692	1811	0.577	0.571	0.429	110002	66377	81668	86557	25698	6258
PHUM407280_EOG7RZHJC	120	4053	486360	355908	73.178	2130	0.526	1348	0.333	0.541	0.459	36538	28347	31144	34423	298029	57879
PHUM407570_EOG799DM1	120	1494	179280	37515	20.925	1130	0.756	990	0.663	0.506	0.494	39954	34909	35484	31418	18993	18522
PHUM407700_EOG7CCPMN	111	384	42624	4686	10.994	280	0.729	255	0.664	0.622	0.378	12067	5912	8453	11506	4419	267
PHUM409060_EOG7D8HRV	120	531	63720	3717	5.833	406	0.765	358	0.674	0.581	0.419	19986	9341	15776	14900	3681	36
PHUM409100_EOG75TZ5V	120	3534	424080	46047	10.858	2545	0.72	2176	0.616	0.516	0.484	116253	84836	98208	78736	24312	21735
PHUM410370_EOG752098	120	759	91080	4326	4.75	605	0.797	570	0.751	0.623	0.377	29355	14330	18323	24746	3714	612
PHUM410380_EOG7T235P	120	1029	123480	1905	1.543	546	0.531	441	0.429	0.58	0.42	35934	23929	27120	34592	1803	102
PHUM410610_EOG73ZDP9	119	843	100317	2742	2.733	698	0.828	618	0.733	0.652	0.348	35655	15408	18496	28016	2268	474
PHUM411110_EOG7Z6N69	100	1878	187800	37626	20.035	1503	0.8	1343	0.715	0.529	0.471	34738	32699	37792	44945	35286	2340
PHUM411130_EOG7MHBS5	119	1785	212415	20934	9.855	954	0.534	786	0.44	0.47	0.53	45986	56408	45076	44011	20184	750
PHUM411860_EOG70D31T	119	2217	263823	22023	8.348	1543	0.696	1276	0.576	0.599	0.401	81177	46825	50031	63767	20436	1587
PHUM411880_EOG7M3VVN	118	687	81066	8223	10.144	561	0.817	517	0.753	0.567	0.433	22418	14365	17178	18882	7998	225
PHUM411930_EOG7F8747	119	1020	121380	5412	4.459	607	0.595	527	0.517	0.543	0.457	33542	24369	28679	29378	5145	267
PHUM412420_EOG7RZHHS	119	2220	264180	96669	36.592	1684	0.759	1508	0.679	0.51	0.49	45968	40660	40615	40268	89322	7347
PHUM413350_EOG74NH9G	118	3423	403914	206682	51.17	2993	0.874	2518	0.736	0.655	0.345	70833	29948	38399	58052	131385	75297
PHUM413450_EOG7N99PB	115	2664	306360	177624	57.979	2419	0.908	2227	0.836	0.606	0.394	44202	22844	26274	35416	173295	4329
PHUM413460_EOG7WTFVM	119	1200	142800	14391	10.078	802	0.668	630	0.525	0.618	0.382	42955	19735	29313	36406	14061	330
PHUM414700_EOG74V7TD	119	1002	119238	22617	18.968	842	0.84	773	0.771	0.647	0.353	33372	15793	18152	29304	21228	1389
PHUM414840_EOG7KQCWQ	118	630	74340	6051	8.14	288	0.457	250	0.397	0.609	0.391	24500	11660	15058	17071	6051	0
PHUM414900_EOG7XX1HV	118	1590	187620	50847	27.101	1265	0.796	1029	0.647	0.512	0.488	42815	35327	31533	27098	47397	3450
PHUM415040_EOG7M6R29	97	1713	166161	89781	54.033	1139	0.665	886	0.517	0.64	0.36	28443	12620	14882	20435	61869	27912
PHUM415070_EOG7K45G6	119	990	117810	15702	13.328	764	0.772	673	0.68	0.634	0.366	39861	13647	23707	24893	14418	1284
PHUM415210_EOG73VJF1	10	1125	11250	1872	16.64	807	0.717	540	0.48	0.705	0.295	3465	1135	1631	3147	1698	174
PHUM417590_EOG7HBH44	119	2850	339150	23859	7.035	2248	0.789	1978	0.694	0.583	0.417	100581	54515	76951	83244	21858	2001
PHUM417600_EOG7XDP94	23	1638	37674	22125	58.728	957	0.584	602	0.368	0.688	0.312	6719	2076	2673	4081	20388	1737
PHUM417630_EOG786TXP	119	1077	128163	7953	6.205	841	0.781	740	0.687	0.592	0.408	38097	20312	28784	33017	7818	135
PHUM418100_EOG76MX49	119	1167	138873	12912	9.298	766	0.656	610	0.523	0.48	0.52	31365	33454	32077	29065	12174	738
PHUM418330_EOG76J1W1	116	1062	123192	25278	20.519	884	0.832	787	0.741	0.633	0.367	36537	14644	21295	25438	22497	2781
PHUM418730_EOG7J4G23	119	1674	199206	7161	3.595	1178	0.704	1017	0.608	0.542	0.458	54685	39806	48141	49413	6588	573
PHUM419360_EOG7S2CRT	119	3654	434826	28527	6.561	2911	0.797	2594	0.71	0.455	0.545	100216	104447	117180	84456	11748	16779
PHUM419710_EOG7CKF20	119	1731	205989	40713	19.765	1179	0.681	1099	0.635	0.591	0.409	47128	28106	39504	50538	39744	969
PHUM419840_EOG7M9M95	119	2283	271677	10701	3.939	1721	0.754	1523	0.667	0.58	0.42	81100	50317	59153	70406	8793	1908
PHUM420020_EOG70WF6Z	119	6702	797538	227490	28.524	5244	0.782	4573	0.682	0.586	0.414	179652	104406	131175	154815	137907	89583
PHUM420030_EOG7DRW01	9	315	2835	345	12.169	197	0.625	127	0.403	0.645	0.355	946	423	462	659	333	12
PHUM420080_EOG73C674	119	2070	246330	69240	28.109	1388	0.671	1204	0.582	0.587	0.413	51146	38459	35062	52423	36777	32463
PHUM420090_EOG7Z0WQ4	119	3441	409479	13827	3.377	2513	0.73	2172	0.631	0.549	0.451	112915	82046	95964	104727	6240	7587
PHUM420120_EOG7JTJQZ	118	858	101244	4629	4.572	705	0.822	626	0.73	0.637	0.363	31265	14867	20204	30279	4530	99
PHUM420270_EOG7GFNZQ	119	2445	290955	64545	22.184	1582	0.647	1170	0.479	0.593	0.407	72297	42335	49962	61816	56406	8139
PHUM420660_EOG7N3K75	119	978	116382	33060	28.406	773	0.79	681	0.696	0.636	0.364	29080	11888	18377	23977	32904	156
PHUM420670_EOG7SVBPV	119	1227	146013	26925	18.44	1001	0.816	881	0.718	0.619	0.381	35903	19817	25575	37793	26727	198
PHUM420730_EOG7GBSR2	119	1653	196707	9945	5.056	1246	0.754	1045	0.632	0.57	0.43	58485	34674	45558	48045	8991	954
PHUM420890_EOG7C5Z2Z	119	2586	307734	68586	22.287	2185	0.845	1993	0.771	0.588	0.412	69046	46880	51069	72153	59385	9201
PHUM422010_EOG7WMQCS	119	1491	177429	24786	13.97	1314	0.881	1226	0.822	0.624	0.376	50661	23830	33513	44639	23658	1128
PHUM422040_EOG7Z0WS0	87	444	38628	3783	9.793	396	0.892	370	0.833	0.594	0.406	11462	5802	8334	9247	3750	33
PHUM422390_EOG77QGQX	119	1281	152439	6129	4.021	861	0.672	721	0.563	0.636	0.364	49653	25545	27586	43526	5841	288
PHUM422450_EOG71PD52	119	2382	283458	48468	17.099	1874	0.787	1642	0.689	0.593	0.407	74855	43266	52177	64692	44958	3510
PHUM422760_EOG7XHJJT	118	1167	137706	33357	24.223	791	0.678	704	0.603	0.593	0.407	39470	14378	28665	21836	24018	9339
PHUM422790_EOG725RCM	105	717	75285	33489	44.483	540	0.753	422	0.589	0.676	0.324	15543	5320	8131	12802	33420	69
PHUM422800_EOG7GV4ZG	118	1155	136290	19323	14.178	936	0.81	865	0.749	0.632	0.368	41717	17802	24671	32777	18909	414
PHUM422830_EOG7QVXXH	117	1071	125307	14985	11.959	919	0.858	868	0.81	0.598	0.402	34024	18312	25653	32333	12921	2064
PHUM422980_EOG77X766	119	5262	626178	77316	12.347	4103	0.78	3524	0.67	0.591	0.409	171430	102988	121082	153362	58038	19278
PHUM423000_EOG7428WX	119	879	104601	17826	17.042	693	0.788	636	0.724	0.618	0.382	30118	13311	19707	23639	17022	804
PHUM423200_EOG7JF2S8	119	837	99603	2985	2.997	596	0.712	515	0.615	0.597	0.403	31018	16464	22444	26692	2607	378
PHUM423220_EOG7XDP9Z	115	204	23460	1869	7.967	86	0.422	73	0.358	0.643	0.357	7265	3863	3833	6630	1869	0
PHUM423430_EOG7N0PZN	119	2655	315945	47400	15.003	2049	0.772	1780	0.67	0.53	0.47	80160	63420	62957	62008	36711	10689
PHUM423550_EOG771D2D	119	3696	439824	98631	22.425	2701	0.731	2331	0.631	0.556	0.444	111418	72174	79304	78297	52011	46620
PHUM423600_EOG7PGRK5	118	963	113634	9153	8.055	648	0.673	549	0.57	0.573	0.427	28183	23081	21532	31685	8895	258
PHUM423620_EOG7TJFCN	119	936	111384	6792	6.098	693	0.74	587	0.627	0.594	0.406	35034	18093	24372	27093	6240	552
PHUM424360_EOG77HR9K	118	381	44958	7710	17.149	240	0.63	218	0.572	0.623	0.377	13825	4949	8976	9498	7692	18
PHUM424390_EOG7F874H	119	2532	301308	44211	14.673	1967	0.777	1674	0.661	0.552	0.448	83098	51609	63854	58536	30507	13704
PHUM424400_EOG7TN9M0	119	1446	172074	8919	5.183	810	0.56	674	0.466	0.628	0.372	53611	30515	30148	48881	8232	687
PHUM424420_EOG7H4RP7	119	1107	131733	3417	2.594	711	0.642	558	0.504	0.569	0.431	37086	27165	28162	35903	2364	1053
PHUM424490_EOG73VJD5	119	1779	211701	8586	4.056	1429	0.803	1201	0.675	0.579	0.421	61978	35700	49640	55797	8112	474
PHUM424560_EOG7HTVC3	19	672	12768	3906	30.592	424	0.631	328	0.488	0.603	0.397	2708	1655	1868	2631	3864	42
PHUM424710_EOG71S8DC	119	945	112455	24888	22.132	747	0.79	644	0.681	0.548	0.452	27281	17489	22001	20796	24417	471
PHUM424760_EOG7W1H0G	69	603	41607	10056	24.169	485	0.804	431	0.715	0.634	0.366	12358	5154	6439	7600	8631	1425
PHUM424860_EOG76J1VV	119	1413	168147	7800	4.639	1076	0.762	948	0.671	0.545	0.455	48664	32206	40676	38801	7194	606
PHUM424870_EOG7JF2RM	117	1764	206388	83049	40.239	1541	0.874	1380	0.782	0.574	0.426	38001	23411	28677	33250	79923	3126
PHUM424880_EOG7XX1GB	119	2571	305949	64323	21.024	2143	0.834	1890	0.735	0.541	0.459	72748	52371	57963	58544	38631	25692
PHUM425120_EOG7G7XHH	119	897	106743	7815	7.321	585	0.652	428	0.477	0.423	0.577	25638	28111	29009	16170	6945	870
PHUM425160_EOG7M10N1	118	561	66198	10209	15.422	463	0.825	408	0.727	0.641	0.359	18425	8389	11775	17400	9879	330
PHUM426080_EOG7HBH4S	103	1353	139359	34353	24.651	1257	0.929	1221	0.902	0.615	0.385	34950	17647	22635	29774	31866	2487
PHUM426090_EOG7X16BC	119	1920	228480	10689	4.678	1436	0.748	1194	0.622	0.564	0.436	69549	42772	52219	53251	7932	2757
PHUM426100_EOG7GFNZN	118	2730	322140	100920	31.328	2228	0.816	1847	0.677	0.58	0.42	71911	45362	47898	56049	45480	55440
PHUM426280_EOG70GZ8T	118	2256	266208	89910	33.774	1703	0.755	1510	0.669	0.537	0.463	48444	38400	43188	46266	88059	1851
PHUM426350_EOG70D32J	119	870	103530	3684	3.558	534	0.614	459	0.528	0.609	0.391	38563	17394	21695	22194	2655	1029
PHUM427340_EOG7VF8H4	119	2328	277032	14133	5.102	1590	0.683	1386	0.595	0.598	0.402	85417	47278	58178	72026	13371	762
PHUM427810_EOG7T4ZF6	119	702	83538	6225	7.452	572	0.815	528	0.752	0.606	0.394	27172	10900	19526	19715	5877	348
PHUM427830_EOG72ZQ7T	119	1767	210273	2064	0.982	1224	0.693	1027	0.581	0.494	0.506	53881	52830	52572	48926	1860	204
PHUM428000_EOG7R2PCX	119	1287	153153	20814	13.59	982	0.763	816	0.634	0.514	0.486	38719	32316	32162	29142	19059	1755
PHUM428040_EOG7813GZ	108	663	71604	13713	19.151	573	0.864	515	0.777	0.624	0.376	15695	10300	11521	20375	13695	18
PHUM428980_EOG7481BX	119	1833	218127	13080	5.997	1177	0.642	941	0.513	0.591	0.409	63822	37587	46097	57541	12051	1029
PHUM429310_EOG75BM01	119	2769	329511	46437	14.093	2174	0.785	1920	0.693	0.6	0.4	92632	54273	58584	77585	44898	1539
PHUM429320_EOG7HTVBD	115	1674	192510	56655	29.43	1519	0.907	1424	0.851	0.492	0.508	42366	35421	33371	24697	32652	24003
PHUM429340_EOG7BGVFQ	118	648	76464	6756	8.836	427	0.659	367	0.566	0.624	0.376	23957	10587	15598	19566	6384	372
PHUM429680_EOG7NKXG1	117	378	44226	1884	4.26	273	0.722	223	0.59	0.604	0.396	13320	6536	10278	12208	1848	36
PHUM429710_EOG7FVFJ6	118	1845	217710	78900	36.241	1607	0.871	1331	0.721	0.535	0.465	33183	31939	32196	41492	66129	12771
PHUM429780_EOG7V1SKD	119	762	90678	20982	23.139	538	0.706	436	0.572	0.589	0.411	17661	14049	14563	23423	20691	291
PHUM430800_EOG7HTV9S	119	3198	380562	52062	13.68	2379	0.744	2035	0.636	0.549	0.451	101052	65104	82495	79849	44163	7899
PHUM430940_EOG77QGR3	119	1191	141729	18447	13.016	906	0.761	829	0.696	0.566	0.434	37419	27213	26286	32364	17883	564
PHUM430950_EOG70PPS1	119	1005	119595	11676	9.763	707	0.703	601	0.598	0.527	0.473	30799	23000	27985	26135	11592	84
PHUM430960_EOG7NWJ4T	117	873	102141	14400	14.098	689	0.789	611	0.7	0.653	0.347	32662	12787	17689	24603	14271	129
PHUM431700_EOG7Z6N72	119	1116	132804	13014	9.799	802	0.719	721	0.646	0.472	0.528	35425	29133	33951	21281	9045	3969
PHUM431990_EOG7QKB7D	20	423	8460	2310	27.305	334	0.79	261	0.617	0.65	0.35	2383	897	1234	1636	2178	132
PHUM432000_EOG7KT84C	119	900	107100	2175	2.031	743	0.826	702	0.78	0.611	0.389	34182	16947	23846	29950	1263	912
PHUM432010_EOG7MHBS9	119	1428	169932	17913	10.541	1172	0.821	1057	0.74	0.62	0.38	52481	25978	31894	41666	16203	1710
PHUM432020_EOG76B9DT	118	618	72924	11469	15.727	434	0.702	397	0.642	0.634	0.366	21136	9830	12662	17827	11265	204
PHUM432040_EOG7VJ4RP	119	1575	187425	66762	35.621	1374	0.872	1223	0.777	0.626	0.374	44505	20417	24157	31584	64731	2031
PHUM432410_EOG72VV19	119	1308	155652	6558	4.213	1013	0.774	896	0.685	0.588	0.412	49765	26322	35100	37907	6039	519
PHUM432420_EOG73ZDP7	13	684	8892	2904	32.659	439	0.642	305	0.446	0.658	0.342	2086	770	1267	1865	2886	18
PHUM432430_EOG75N6QR	119	807	96033	7557	7.869	448	0.555	389	0.482	0.588	0.412	23830	18364	18027	28255	7341	216
PHUM432580_EOG77X76J	119	1596	189924	48549	25.562	1364	0.855	1227	0.769	0.618	0.382	46476	23020	30973	40906	31326	17223
PHUM432710_EOG7S2CRX	118	1557	183726	29013	15.791	1263	0.811	1149	0.738	0.532	0.468	44193	31046	41432	38042	26739	2274
PHUM432720_EOG76TNK6	119	2358	280602	47319	16.863	1753	0.743	1339	0.568	0.535	0.465	72301	50075	58339	52568	45309	2010
PHUM432740_EOG7TFK42	119	2928	348432	20358	5.843	2092	0.714	1892	0.646	0.611	0.389	105433	57142	70516	94983	17535	2823
PHUM433110_EOG7VXMQ0	119	1134	134946	23361	17.311	744	0.656	640	0.564	0.511	0.489	30845	25685	29012	26043	21684	1677
PHUM433300_EOG703GBS	118	831	98058	11058	11.277	519	0.625	446	0.537	0.635	0.365	25567	13064	18717	29652	10917	141
PHUM433350_EOG7TR5V8	119	1395	166005	26526	15.979	1061	0.761	924	0.662	0.505	0.495	40173	31728	37168	30410	21426	5100
PHUM433360_EOG7B67R8	119	699	83181	16311	19.609	526	0.753	472	0.675	0.636	0.364	21329	10535	13759	21247	16242	69
PHUM433820_EOG74FRTS	119	2094	249186	22518	9.037	1424	0.68	1191	0.569	0.509	0.491	65310	52395	58769	50194	21831	687
PHUM433950_EOG7DK4G7	118	1092	128856	40440	31.384	885	0.81	835	0.765	0.585	0.415	24031	17002	19665	27718	37809	2631
PHUM433960_EOG7B3CFN	119	3765	448035	26625	5.943	2521	0.67	2099	0.558	0.573	0.427	121600	81133	98583	120094	20121	6504
PHUM434080_EOG7C06MB	119	1638	194922	7515	3.855	1063	0.649	814	0.497	0.556	0.444	60995	41641	41643	43128	6918	597
PHUM434410_EOG7TFK4H	119	1395	166005	24165	14.557	987	0.708	892	0.639	0.556	0.444	42399	28522	34195	36724	22695	1470
PHUM434420_EOG75FG7Q	119	1101	131019	10608	8.097	879	0.798	746	0.678	0.493	0.507	28189	32162	28848	31212	8553	2055
PHUM434580_EOG7SZ6Z6	119	777	92463	4335	4.688	462	0.595	367	0.472	0.453	0.547	23493	23721	24491	16423	3213	1122
PHUM434910_EOG771D2T	34	927	31518	13356	42.376	775	0.836	658	0.71	0.658	0.342	6385	2720	3371	5686	13107	249
PHUM436440_EOG7P9136	119	1152	137088	9840	7.178	848	0.736	753	0.654	0.6	0.4	39817	23729	27244	36458	8706	1134
PHUM436550_EOG7MM72C	116	930	107880	23343	21.638	832	0.895	792	0.852	0.656	0.344	29462	13171	15754	26150	22860	483
PHUM436820_EOG7109GT	118	906	106908	4026	3.766	625	0.69	557	0.615	0.577	0.423	29900	19390	24160	29432	3837	189
PHUM436830_EOG7G7XGW	119	3561	423759	145716	34.387	3102	0.871	2798	0.786	0.576	0.424	90948	50720	66487	69888	78939	66777
PHUM436840_EOG79PWHG	119	1866	222054	99843	44.963	1405	0.753	947	0.508	0.468	0.532	32779	32596	31829	25007	83073	16770
PHUM436850_EOG738B07	115	1146	131790	50181	38.076	989	0.863	915	0.798	0.588	0.412	24482	15521	18104	23502	45597	4584
PHUM437570_EOG7K195W	119	2589	308091	31752	10.306	1557	0.601	1300	0.502	0.497	0.503	79696	68563	70439	57641	25818	5934
PHUM437810_EOG7TBPX5	119	606	72114	711	0.986	313	0.517	280	0.462	0.626	0.374	24843	10688	16019	19853	708	3
PHUM437840_EOG7FRK9W	119	1146	136374	11391	8.353	799	0.697	699	0.61	0.625	0.375	42501	19306	27617	35559	11157	234
PHUM437870_EOG7B0H7K	119	1599	190281	44934	23.615	1211	0.757	1079	0.675	0.53	0.47	42482	34318	34023	34524	42885	2049
PHUM437880_EOG7H1WFK	67	1227	82209	34446	41.901	1034	0.843	936	0.763	0.609	0.391	17771	8128	10345	11519	23925	10521
PHUM437920_EOG71CSF3	119	1557	185283	17142	9.252	1173	0.753	1026	0.659	0.65	0.35	64238	25875	32871	45157	15255	1887
PHUM437930_EOG7PCWBR	117	837	97929	10293	10.511	674	0.805	632	0.755	0.665	0.335	31744	11518	17801	26573	9891	402
PHUM438080_EOG7XDP8P	119	3252	386988	53436	13.808	2677	0.823	2422	0.745	0.599	0.401	106249	62652	70427	94224	47754	5682
PHUM438210_EOG75JBGS	117	1221	142857	33138	23.197	1053	0.862	971	0.795	0.656	0.344	41714	15798	21812	30395	22782	10356
PHUM438320_EOG7MWTQJ	119	3897	463743	30315	6.537	2415	0.62	2044	0.525	0.577	0.423	138820	84930	97958	111720	25848	4467
PHUM439200_EOG7VN105	119	3150	374850	117237	31.276	2465	0.783	2066	0.656	0.544	0.456	77303	54264	62082	63964	46728	70509
PHUM440220_EOG70SK1H	119	624	74256	1878	2.529	363	0.582	321	0.514	0.617	0.383	22901	12051	15673	21753	1755	123
PHUM440670_EOG75N6Q6	119	3243	385917	202416	52.451	2522	0.778	1866	0.575	0.566	0.434	56899	39470	38943	48189	190143	12273
PHUM440690_EOG7MDGJ2	119	1974	234906	54048	23.008	1760	0.892	1630	0.826	0.629	0.371	63523	29234	37294	50807	49257	4791
PHUM441130_EOG73C66N	119	1854	220626	75243	34.104	1356	0.731	1084	0.585	0.472	0.528	36490	36535	40338	32020	69465	5778
PHUM441180_EOG7QS2QN	113	489	55257	26574	48.092	362	0.74	291	0.595	0.6	0.4	10768	5241	6222	6452	26244	330
PHUM441190_EOG7MQ37M	119	3834	456246	37218	8.157	2969	0.774	2538	0.662	0.554	0.446	138689	83011	103999	93329	19512	17706
PHUM441230_EOG7DP0PG	108	1356	146448	27807	18.988	1162	0.857	1036	0.764	0.531	0.469	34300	27211	28595	28535	26586	1221
PHUM442820_EOG7S2CSS	119	882	104958	2304	2.195	708	0.803	648	0.735	0.534	0.466	29894	22873	24861	25026	1926	378
PHUM442940_EOG700M4C	105	483	50715	7005	13.812	416	0.861	384	0.795	0.659	0.341	16219	5656	9259	12576	6912	93
PHUM444940_EOG78T2CP	119	1401	166719	11808	7.083	1212	0.865	1112	0.794	0.646	0.354	45449	25272	29510	54680	11364	444
PHUM444960_EOG7VJ4R4	119	3465	412335	141738	34.374	3013	0.87	2773	0.8	0.525	0.475	77608	56398	70292	66299	127815	13923
PHUM444970_EOG7N3K69	119	3855	458745	16092	3.508	2613	0.678	2209	0.573	0.555	0.445	128179	91166	105927	117381	10764	5328
PHUM444980_EOG7520B5	17	282	4794	1920	40.05	175	0.621	104	0.369	0.556	0.444	795	547	666	866	1917	3
PHUM445120_EOG7GJJ7H	119	945	112455	33726	29.991	435	0.46	336	0.356	0.544	0.456	22524	16944	19088	20173	32865	861
PHUM445560_EOG7HBH4B	119	2541	302379	48666	16.094	1964	0.773	1703	0.67	0.567	0.433	74430	50038	59775	69470	35736	12930
PHUM446280_EOG7WTFV5	119	3270	389130	156654	40.257	2464	0.754	2175	0.665	0.544	0.456	69913	51632	53365	57566	117663	38991
PHUM446300_EOG75JBFX	119	2919	347361	85653	24.658	2498	0.856	2210	0.757	0.552	0.448	78697	53750	62925	66336	80163	5490
PHUM446340_EOG7NSNWP	119	996	118524	3900	3.29	611	0.613	499	0.501	0.524	0.476	31500	25739	28770	28615	3642	258
PHUM446410_EOG79H529	119	951	113169	19596	17.316	467	0.491	369	0.388	0.548	0.452	32057	17732	24618	19166	19158	438
PHUM447270_EOG7F5BVW	119	1878	223482	5514	2.467	1271	0.677	1082	0.576	0.587	0.413	58796	42632	47342	69198	5019	495
PHUM447810_EOG7KT83B	119	3378	401982	131025	32.595	2470	0.731	2050	0.607	0.55	0.45	81602	56969	64366	68020	111357	19668
PHUM447830_EOG7QZT50	119	1821	216699	80949	37.356	1501	0.824	1253	0.688	0.621	0.379	51271	21851	29380	33248	50085	30864
PHUM447940_EOG7BWBCN	119	1716	204204	66396	32.515	1079	0.629	925	0.539	0.507	0.493	41302	33298	34364	28844	61911	4485
PHUM448350_EOG7JXF04	97	405	39285	21654	55.12	350	0.864	244	0.602	0.519	0.481	4862	4399	4008	4362	21624	30
PHUM449030_EOG71PD4M	119	2691	320229	17181	5.365	1847	0.686	1498	0.557	0.562	0.438	90321	57671	74922	80134	15309	1872
PHUM449060_EOG79H513	119	3660	435540	10773	2.473	1998	0.546	1603	0.438	0.565	0.435	123628	81806	102720	116613	7611	3162
PHUM449080_EOG75208J	119	1602	190638	9882	5.184	1124	0.702	979	0.611	0.496	0.504	49727	44721	46285	40023	9468	414
PHUM449090_EOG78Q65G	116	531	61596	15597	25.321	404	0.761	363	0.684	0.629	0.371	18383	7696	9371	10549	13746	1851
PHUM449110_EOG7B67QV	119	885	105315	9021	8.566	603	0.681	472	0.533	0.632	0.368	36439	14919	20302	24634	8496	525
PHUM449600_EOG7MDGM6	119	306	36414	3846	10.562	198	0.647	163	0.533	0.485	0.515	9594	7041	9748	6185	3795	51
PHUM449610_EOG78T2D5	119	2256	268464	104985	39.106	1908	0.846	1777	0.788	0.563	0.437	59473	28378	43180	32448	97464	7521
PHUM449620_EOG7G260Z	119	2679	318801	7623	2.391	2066	0.771	1843	0.688	0.528	0.472	87687	68952	78033	76506	6597	1026
PHUM450170_EOG7Z9HGT	118	456	53808	3534	6.568	339	0.743	304	0.667	0.604	0.396	16416	8524	11425	13909	3522	12
PHUM450200_EOG7ZSVN6	119	1194	142086	4695	3.304	702	0.588	606	0.508	0.547	0.453	43808	27923	34287	31373	4695	0
PHUM450610_EOG7TBPWM	113	1203	135939	9045	6.654	1062	0.883	992	0.825	0.547	0.453	36375	25563	32008	32948	8043	1002
PHUM450750_EOG7Q03RJ	119	1476	175644	17541	9.987	1049	0.711	881	0.597	0.591	0.409	49380	28915	35678	44130	16287	1254
PHUM450760_EOG7HTVB4	119	2598	309162	107412	34.743	2209	0.85	2023	0.779	0.615	0.385	72415	37126	40366	51843	104832	2580
PHUM450780_EOG7S8496	117	516	60372	5379	8.91	376	0.729	340	0.659	0.658	0.342	21040	8158	10662	15133	5277	102
PHUM450810_EOG7K71NW	119	2400	285600	21561	7.549	1962	0.818	1759	0.733	0.567	0.433	87121	48992	64938	62988	17967	3594
PHUM450820_EOG7Q8QG0	119	2838	337722	23655	7.004	1657	0.584	1290	0.455	0.524	0.476	96055	63411	85990	68611	20895	2760
PHUM450840_EOG7RG5B9	119	2364	281316	13551	4.817	1606	0.679	1259	0.533	0.542	0.458	91825	53255	69237	53448	11880	1671
PHUM450860_EOG7RNWTC	115	1488	171120	23214	13.566	1338	0.899	1259	0.846	0.642	0.358	49036	23876	29269	45725	22539	675
PHUM450970_EOG74Z41F	119	2493	296667	119883	40.41	1991	0.799	1397	0.56	0.611	0.389	59047	33264	35699	48774	109308	10575
PHUM451090_EOG7H1WG5	111	648	71928	21186	29.454	500	0.772	477	0.736	0.539	0.461	14592	11193	12250	12707	20172	1014
PHUM451740_EOG7Z0WRX	118	504	59472	6681	11.234	423	0.839	391	0.776	0.594	0.406	17720	10179	11275	13617	6660	21
PHUM451760_EOG7Z9HFQ	119	1044	124236	2010	1.618	693	0.664	609	0.583	0.592	0.408	39076	20411	29430	33309	1854	156
PHUM451780_EOG74BWMC	119	1128	134232	5202	3.875	849	0.753	781	0.692	0.555	0.445	37768	23862	33620	33780	5076	126
PHUM451920_EOG7NKXFV	7	288	2016	189	9.375	149	0.517	79	0.274	0.645	0.355	786	245	407	389	141	48
PHUM452370_EOG7QCKQT	118	1146	135228	22371	16.543	1017	0.887	917	0.8	0.632	0.368	39817	17596	23882	31562	21945	426
PHUM452460_EOG7BPKWP	119	1581	188139	10341	5.496	973	0.615	793	0.502	0.528	0.472	51183	43416	40462	42737	9654	687
PHUM452780_EOG7PSC9F	119	1425	169575	9474	5.587	938	0.658	832	0.584	0.564	0.436	47287	31272	38594	42948	8670	804
PHUM452790_EOG7C8TBW	117	1137	133029	25572	19.223	1020	0.897	969	0.852	0.624	0.376	36522	17271	22571	31093	21711	3861
PHUM452830_EOG7774J4	119	2511	298809	10506	3.516	1851	0.737	1517	0.604	0.578	0.422	85349	53777	67557	81620	8811	1695
PHUM452910_EOG718X6H	119	2418	287742	7896	2.744	1624	0.672	1364	0.564	0.586	0.414	97449	58187	57427	66783	5937	1959
PHUM452920_EOG7N3K6F	119	2403	285957	34440	12.044	2035	0.847	1848	0.769	0.614	0.386	79369	39877	56830	75441	32244	2196
PHUM452990_EOG7W4C6P	119	1026	122094	22371	18.323	835	0.814	765	0.746	0.62	0.38	35383	16647	20875	26818	21267	1104
PHUM453000_EOG7RG5B1	119	3288	391272	26358	6.736	2426	0.738	2180	0.663	0.6	0.4	117585	64921	80968	101440	21762	4596
PHUM454150_EOG74NHBD	109	1101	120009	24291	20.241	922	0.837	793	0.72	0.641	0.359	36985	13917	20409	24407	23763	528
PHUM454550_EOG793P36	119	975	116025	12381	10.671	721	0.739	640	0.656	0.548	0.452	31130	20694	26123	25697	11973	408
PHUM454780_EOG7GNDG3	119	1344	159936	39078	24.434	966	0.719	827	0.615	0.503	0.497	37394	29852	30122	23490	37593	1485
PHUM455410_EOG71620F	119	585	69615	4026	5.783	444	0.759	376	0.643	0.618	0.382	23064	9823	15208	17494	3399	627
PHUM455990_EOG7200WP	119	759	90321	6600	7.307	518	0.682	473	0.623	0.619	0.381	27545	12995	18852	24329	6558	42
PHUM456130_EOG7JQPGV	119	1365	162435	23298	14.343	879	0.644	724	0.53	0.463	0.537	39621	36047	38707	24762	21735	1563
PHUM456220_EOG771D3C	119	525	62475	4926	7.885	430	0.819	394	0.75	0.603	0.397	19443	9016	13747	15343	4155	771
PHUM456230_EOG7RC935	119	3576	425544	32292	7.588	2314	0.647	2041	0.571	0.531	0.469	113787	85053	99502	94910	21078	11214
PHUM456250_EOG7ZDCP1	119	2787	331653	43371	13.077	1917	0.688	1623	0.582	0.567	0.433	85431	59572	65319	77960	30570	12801
PHUM456280_EOG75TZ66	119	1068	127092	29574	23.27	784	0.734	702	0.657	0.585	0.415	28994	18646	21797	28081	27357	2217
PHUM456300_EOG7KDS67	118	723	85314	19647	23.029	521	0.721	437	0.604	0.665	0.335	26093	8354	13796	17424	14898	4749
PHUM456640_EOG7MSZHK	119	1947	231693	26112	11.27	1624	0.834	1445	0.742	0.596	0.404	67745	36481	46235	55120	24477	1635
PHUM456690_EOG7S2CT6	74	417	30858	930	3.014	345	0.827	309	0.741	0.622	0.378	11823	4676	6630	6799	897	33
PHUM456930_EOG7FRKCM	115	228	26220	1587	6.053	117	0.513	108	0.474	0.614	0.386	8400	3256	6238	6739	1587	0
PHUM456940_EOG75208H	119	1662	197778	20811	10.522	1238	0.745	1023	0.616	0.515	0.485	44506	42853	42908	46700	18885	1926
PHUM457100_EOG72ZQ8G	119	987	117453	19317	16.447	705	0.714	597	0.605	0.596	0.404	30776	18592	20949	27819	18840	477
PHUM457130_EOG7Q03S8	119	882	104958	17940	17.093	602	0.683	555	0.629	0.651	0.349	30179	13427	16838	26574	17760	180
PHUM457140_EOG7MSZGT	119	3300	392700	68403	17.419	2579	0.782	2220	0.673	0.577	0.423	116394	54609	82778	70516	22617	45786
PHUM457510_EOG7JF2S1	119	888	105672	1977	1.871	467	0.526	418	0.471	0.503	0.497	28316	25245	26122	24012	1884	93
PHUM457810_EOG7Q03RS	117	918	107406	24879	23.164	682	0.743	559	0.609	0.553	0.447	24188	17825	18992	21522	23562	1317
PHUM457910_EOG761PPQ	119	957	113883	19107	16.778	690	0.721	566	0.591	0.567	0.433	30828	18374	22541	23033	16284	2823
PHUM458260_EOG7N6FFC	118	1554	183372	65322	35.623	1259	0.81	1157	0.745	0.585	0.415	41057	22116	26396	28481	62925	2397
PHUM458500_EOG7C06NW	113	513	57969	12855	22.176	439	0.856	371	0.723	0.611	0.389	15756	7138	10523	11697	12813	42
PHUM458510_EOG7HFCDQ	117	702	82134	24423	29.736	584	0.832	541	0.771	0.663	0.337	24070	6147	13157	14337	17196	7227
PHUM458950_EOG7GV50M	78	285	22230	9705	43.657	252	0.884	135	0.474	0.566	0.434	3893	2708	2715	3209	9696	9
PHUM458980_EOG7KMHN7	105	1122	117810	52062	44.191	977	0.871	915	0.816	0.612	0.388	21338	11833	12947	19630	51054	1008
PHUM459000_EOG7GNDFT	119	2196	261324	39120	14.97	1588	0.723	1387	0.632	0.605	0.395	73172	37476	50068	61488	36018	3102
PHUM459030_EOG7DZMCM	119	7245	862155	9258	1.074	5453	0.753	4591	0.634	0.557	0.443	278408	165926	212096	196467	2202	7056
PHUM459040_EOG7GFNZJ	119	7917	942123	79101	8.396	5361	0.677	4630	0.585	0.524	0.476	226253	205700	205050	226019	50595	28506
PHUM459180_EOG7SNM6Q	119	1161	138159	19905	14.407	857	0.738	717	0.618	0.598	0.402	39148	24668	22840	31598	19185	720
PHUM459210_EOG761PQ4	117	534	62478	4593	7.351	339	0.635	307	0.575	0.631	0.369	20025	8346	13013	16501	4254	339
PHUM459220_EOG7Q301T	103	561	57783	22785	39.432	466	0.831	430	0.766	0.612	0.388	9610	6684	6837	11867	22764	21
PHUM459250_EOG73C66S	119	1497	178143	30603	17.179	936	0.625	688	0.46	0.554	0.446	42815	26720	38915	39090	30222	381
PHUM459460_EOG7Q8QGN	119	1206	143514	20637	14.38	898	0.745	775	0.643	0.612	0.388	37946	20529	26808	37594	19842	795
PHUM459500_EOG78T2CV	116	1137	131892	42510	32.231	948	0.834	887	0.78	0.641	0.359	30744	13870	18061	26707	27828	14682
PHUM459510_EOG725RCH	80	780	62400	23985	38.438	675	0.865	615	0.788	0.662	0.338	14445	5709	7187	11074	23463	522
PHUM459530_EOG70SK0B	119	2160	257040	4848	1.886	1462	0.677	1275	0.59	0.59	0.41	68212	46250	57089	80641	4533	315
PHUM459660_EOG7R5JP1	118	576	67968	10380	15.272	350	0.608	286	0.497	0.626	0.374	20931	8603	12996	15058	10032	348
PHUM460120_EOG783ZP1	119	2385	283815	14895	5.248	1403	0.588	1200	0.503	0.501	0.499	70627	67246	66940	64107	9972	4923
PHUM461000_EOG7VTRHH	119	540	64260	1815	2.824	430	0.796	384	0.711	0.602	0.398	20926	10122	14765	16632	1719	96
PHUM462180_EOG7QCKPX	119	2337	278103	27447	9.869	1850	0.792	1654	0.708	0.612	0.388	84191	43458	53618	69389	25398	2049
PHUM462190_EOG7Q8QG7	119	1803	214557	24744	11.533	1425	0.79	1257	0.697	0.633	0.367	66435	30914	38864	53600	24009	735
PHUM462200_EOG7ZSVNH	119	1014	120666	2760	2.287	620	0.611	517	0.51	0.615	0.385	40129	20167	25237	32373	2025	735
PHUM462740_EOG7DCCZN	119	1224	145656	5688	3.905	902	0.737	776	0.634	0.589	0.411	42645	23153	34225	39945	4920	768
PHUM462860_EOG75N6PQ	119	6564	781116	15459	1.979	4582	0.698	3718	0.566	0.552	0.448	239832	163354	179247	183224	12066	3393
PHUM462890_EOG7N6FGG	119	987	117453	30219	25.729	850	0.861	798	0.809	0.595	0.405	29202	15180	19792	23060	25047	5172
PHUM462900_EOG789Q6J	118	570	67260	2649	3.938	426	0.747	364	0.639	0.598	0.402	21433	10489	15418	17271	2586	63
PHUM462910_EOG7KMHNZ	87	732	63684	42288	66.403	597	0.816	361	0.493	0.535	0.465	5834	4755	5048	5759	42255	33
PHUM462920_EOG7RK1M9	119	1344	159936	19182	11.994	831	0.618	659	0.49	0.43	0.57	37421	42259	38038	23036	18315	867
PHUM463150_EOG77QGQH	119	2514	299166	77709	25.975	2034	0.809	1816	0.722	0.545	0.455	77529	41737	58786	43405	72510	5199
PHUM463210_EOG74Z42X	119	513	61047	2970	4.865	425	0.828	360	0.702	0.596	0.404	19078	9575	13906	15518	2919	51
PHUM463220_EOG75BM0N	119	1011	120309	1713	1.424	447	0.442	412	0.408	0.574	0.426	35340	22938	27592	32726	1668	45
PHUM463260_EOG7BGVGC	101	672	67872	25845	38.079	536	0.798	457	0.68	0.579	0.421	10062	7438	10503	14024	23445	2400
PHUM463380_EOG7MHBT9	119	1191	141729	18564	13.098	964	0.809	885	0.743	0.592	0.408	36096	23936	26224	36909	13146	5418
PHUM463520_EOG738B00	119	1332	158508	39888	25.165	990	0.743	868	0.652	0.562	0.438	34725	24669	27371	31855	38427	1461
PHUM463670_EOG75TZ62	119	552	65688	14064	21.41	297	0.538	261	0.473	0.557	0.443	15275	10195	12598	13556	13989	75
PHUM463830_EOG7BGVG9	118	636	75048	5535	7.375	437	0.687	391	0.615	0.627	0.373	28822	8266	17683	14742	5019	516
PHUM463840_EOG74Z42F	119	744	88536	8355	9.437	502	0.675	418	0.562	0.648	0.352	24252	13953	14242	27734	7920	435
PHUM463850_EOG73RP5Q	119	1215	144585	16188	11.196	1037	0.853	929	0.765	0.603	0.397	40906	21924	28937	36630	15381	807
PHUM463860_EOG7XX1HC	118	1074	126732	19176	15.131	939	0.874	842	0.784	0.64	0.36	38650	14570	24190	30146	15438	3738
PHUM463870_EOG7WDZX7	118	1011	119298	38250	32.063	740	0.732	619	0.612	0.61	0.39	28644	13305	18295	20804	33873	4377
PHUM463880_EOG70D338	118	414	48852	6507	13.32	236	0.57	208	0.502	0.597	0.403	15065	6345	10779	10156	5706	801
PHUM463890_EOG7X9T2K	119	2706	322014	119595	37.14	2362	0.873	2210	0.817	0.572	0.428	76754	35261	51132	39272	115839	3756
PHUM464810_EOG7FFZMR	119	645	76755	2871	3.74	436	0.676	387	0.6	0.64	0.36	24896	11912	14699	22377	2775	96
PHUM464850_EOG70PPS9	118	804	94872	1860	1.961	469	0.583	361	0.449	0.622	0.378	29855	16463	18701	27993	1827	33
PHUM465120_EOG7M10MH	20	1047	20940	10032	47.908	817	0.78	488	0.466	0.565	0.435	3523	2585	2126	2674	9699	333
PHUM465340_EOG7Z3S0D	119	735	87465	1683	1.924	437	0.595	356	0.484	0.608	0.392	26140	14453	19164	26025	1569	114
PHUM465360_EOG7096TC	119	1134	134946	6411	4.751	904	0.797	845	0.745	0.585	0.415	39910	21758	31656	35211	5844	567
PHUM465370_EOG7200VW	116	858	99528	21714	21.817	710	0.828	633	0.738	0.586	0.414	24209	14116	17840	21649	20346	1368
PHUM465390_EOG7428X9	119	2454	292026	112134	38.399	2051	0.836	1963	0.8	0.542	0.458	60920	36029	47760	35183	108522	3612
PHUM465850_EOG74RCM9	119	420	49980	162	0.324	196	0.467	166	0.395	0.543	0.457	15027	8417	14336	12038	147	15
PHUM465870_EOG7109GX	119	648	77112	18300	23.732	533	0.823	402	0.62	0.55	0.45	21844	11538	14953	10477	17346	954
PHUM465980_EOG7QVXZF	109	456	49704	14565	29.303	391	0.857	345	0.757	0.655	0.345	13116	4679	7465	9879	14361	204
PHUM465990_EOG703GBC	118	1683	198594	84294	42.445	1478	0.878	1351	0.803	0.631	0.369	38035	20876	21245	34144	80964	3330
PHUM466260_EOG7WQKNG	118	582	68676	5367	7.815	404	0.694	353	0.607	0.638	0.362	19085	10793	12171	21260	5253	114
PHUM466270_EOG7SZ6Z8	119	669	79611	3312	4.16	410	0.613	334	0.499	0.625	0.375	28569	12775	15739	19216	2928	384
PHUM466300_EOG7R2PFW	119	741	88179	48915	55.472	571	0.771	492	0.664	0.582	0.418	13613	6951	9413	9287	33582	15333
PHUM466640_EOG7WTFVF	119	1548	184212	37923	20.587	1340	0.866	1211	0.782	0.639	0.361	49312	25940	26747	44290	33972	3951
PHUM466780_EOG75R2XW	119	2172	258468	25404	9.829	1194	0.55	881	0.406	0.582	0.418	81333	45406	52044	54281	23646	1758
PHUM467000_EOG7QGFZQ	117	867	101439	36459	35.942	677	0.781	577	0.666	0.643	0.357	18345	10585	12511	23539	36261	198
PHUM467150_EOG77DW0N	119	5118	609042	263376	43.244	3844	0.751	2838	0.555	0.574	0.426	117462	64656	82415	81133	204495	58881
PHUM467160_EOG76MX33	119	4068	484092	178593	36.892	2592	0.637	2157	0.53	0.524	0.476	87981	66648	78270	72600	122925	55668
PHUM467310_EOG7TFK4V	119	1125	133875	17262	12.894	759	0.675	577	0.513	0.564	0.436	33895	23941	26821	31956	16779	483
PHUM467350_EOG7DZMDW	98	840	82320	5370	6.523	703	0.837	652	0.776	0.651	0.349	29890	11254	15727	20079	4440	930
PHUM467370_EOG7GJJ83	119	495	58905	11964	20.311	376	0.76	336	0.679	0.615	0.385	16695	8042	10003	12201	11601	363
PHUM467380_EOG7PPH1J	119	2436	289884	45501	15.696	1780	0.731	1538	0.631	0.593	0.407	77632	47238	51998	67515	43962	1539
PHUM467560_EOG7096V9	118	579	68322	5154	7.544	450	0.777	413	0.713	0.65	0.35	25130	9361	12737	15940	4860	294
PHUM467580_EOG7CKF1N	119	2424	288456	63636	22.061	2085	0.86	1946	0.803	0.605	0.395	79324	36661	51773	57062	59139	4497
PHUM467590_EOG7HR038	119	1482	176358	3327	1.887	1135	0.766	950	0.641	0.483	0.517	47670	41884	47744	35733	2046	1281
PHUM467610_EOG75209F	119	507	60333	18423	30.536	355	0.7	297	0.586	0.533	0.467	14727	9231	10276	7676	18006	417
PHUM467640_EOG7ZH7ZF	119	537	63903	1653	2.587	368	0.685	316	0.588	0.653	0.347	20746	10029	11580	19895	1548	105
PHUM467910_EOG72RZTH	96	777	74592	6306	8.454	598	0.77	546	0.703	0.589	0.411	21711	12391	15661	18523	5766	540
PHUM467950_EOG7KT83V	119	762	90678	1680	1.853	448	0.588	381	0.5	0.472	0.528	22177	22072	24909	19840	1608	72
PHUM468540_EOG7N3K85	119	402	47838	3096	6.472	247	0.614	222	0.552	0.629	0.371	12934	6518	10128	15162	2847	249
PHUM470740_EOG7PSC98	116	870	100920	18270	18.103	730	0.839	673	0.774	0.593	0.407	26510	14356	19142	22642	17313	957
PHUM470860_EOG7QCKR2	118	612	72216	18789	26.018	377	0.616	321	0.525	0.627	0.373	15222	7487	12366	18352	18660	129
PHUM471780_EOG7DCD15	119	423	50337	11028	21.908	288	0.681	272	0.643	0.554	0.446	10882	8011	9439	10977	11007	21
PHUM472420_EOG7DVR6R	119	330	39270	6387	16.264	235	0.712	194	0.588	0.473	0.527	8711	8432	8853	6887	5976	411
PHUM472440_EOG7HFCCS	119	1077	128163	38244	29.84	930	0.864	856	0.795	0.6	0.4	29807	16151	19574	24387	37842	402
PHUM472450_EOG74NHC0	114	1170	133380	86904	65.155	1090	0.932	1052	0.899	0.596	0.404	15264	8116	10355	12741	55230	31674
PHUM472510_EOG7M10M4	119	2067	245973	10128	4.118	1397	0.676	1232	0.596	0.544	0.456	69473	52383	55009	58980	9636	492
PHUM472520_EOG7ZWQW3	119	1584	188496	2586	1.372	1038	0.655	931	0.588	0.589	0.411	59376	36538	39934	50062	2502	84
PHUM472560_EOG7ZQ0DP	119	870	103530	2553	2.466	774	0.89	693	0.797	0.597	0.403	31457	19073	21616	28831	2373	180
PHUM472890_EOG78WXMS	119	852	101388	19575	19.307	628	0.737	562	0.66	0.612	0.388	30177	13343	18486	19807	19371	204
PHUM473000_EOG74RCKM	118	780	92040	34479	37.461	656	0.841	603	0.773	0.593	0.407	18646	10414	13089	15412	34035	444
PHUM473010_EOG7CP98S	119	1911	227409	17592	7.736	1272	0.666	915	0.479	0.583	0.417	67994	36913	50389	54521	16764	828
PHUM473020_EOG78WXMF	119	867	103173	14445	14.001	654	0.754	567	0.654	0.629	0.371	32022	12877	19923	23906	14217	228
PHUM473030_EOG7F2GN6	119	1089	129591	5781	4.461	790	0.725	691	0.635	0.619	0.381	46353	20172	26979	30306	4818	963
PHUM473080_EOG7H4RN6	119	2904	345576	27978	8.096	2218	0.764	1912	0.658	0.593	0.407	101918	61000	68210	86470	23973	4005
PHUM473090_EOG72ZQ8M	119	1014	120666	7626	6.32	650	0.641	551	0.543	0.558	0.442	32779	23866	26044	30351	6768	858
PHUM473350_EOG7FJTVD	119	1152	137088	25932	18.916	721	0.626	586	0.509	0.529	0.471	35749	24707	27728	22972	23880	2052
PHUM473830_EOG7GZ176	117	1671	195507	101754	52.046	1434	0.858	1265	0.757	0.657	0.343	35201	13253	18954	26345	89757	11997
PHUM474430_EOG7NSNWV	119	1092	129948	12306	9.47	853	0.781	760	0.696	0.575	0.425	36933	21868	28130	30711	11835	471
PHUM474440_EOG76XHSZ	119	2262	269178	75324	27.983	1752	0.775	1428	0.631	0.557	0.443	60205	36615	49092	47942	73890	1434
PHUM474660_EOG73ZDN4	119	2055	244545	33894	13.86	1606	0.782	1437	0.699	0.575	0.425	67048	40466	48813	54324	30120	3774
PHUM474820_EOG7SNM72	118	858	101244	4347	4.294	670	0.781	588	0.685	0.58	0.42	29834	17942	22685	26436	4164	183
PHUM474970_EOG7Z0WR4	118	849	100182	6732	6.72	717	0.845	638	0.751	0.636	0.364	23742	17299	16700	35709	6687	45
PHUM474980_EOG7HN3VK	118	996	117528	34269	29.158	784	0.787	700	0.703	0.562	0.438	28914	15554	20622	18169	32919	1350
PHUM475090_EOG7813FC	119	1662	197778	11325	5.726	1029	0.619	903	0.543	0.592	0.408	59063	35263	40772	51355	11061	264
PHUM475680_EOG7KDS4Z	119	783	93177	18393	19.74	444	0.567	368	0.47	0.534	0.466	21662	16537	18230	18355	17811	582
PHUM475690_EOG7DP0PQ	117	1770	207090	104436	50.43	1297	0.733	1093	0.618	0.566	0.434	37588	16739	27790	20537	93594	10842
PHUM475800_EOG7JQPH2	118	1761	207798	82557	39.729	1523	0.865	1399	0.794	0.631	0.369	45055	18065	28179	33942	47952	34605
PHUM475830_EOG78T2C3	117	1782	208494	62676	30.061	1424	0.799	1126	0.632	0.599	0.401	44413	27385	31091	42929	61692	984
PHUM475840_EOG7BPKWT	119	1221	145299	3417	2.352	697	0.571	531	0.435	0.497	0.503	38889	37096	34188	31709	2724	693
PHUM476940_EOG77B0SQ	56	768	43008	13659	31.759	615	0.801	539	0.702	0.636	0.364	11152	4247	6329	7621	13239	420
PHUM476980_EOG7J4G20	119	1215	144585	22899	15.838	985	0.811	888	0.731	0.61	0.39	37978	21298	26087	36323	21696	1203
PHUM476990_EOG74V7TZ	115	507	58305	2403	4.121	382	0.753	347	0.684	0.624	0.376	18193	10340	10668	16701	1716	687
PHUM477220_EOG79PWHN	119	762	90678	19563	21.574	396	0.52	325	0.427	0.56	0.44	21439	14297	16978	18401	19320	243
PHUM477230_EOG78Q64Q	114	492	56088	5112	9.114	445	0.904	420	0.854	0.626	0.374	17772	7821	11269	14114	4005	1107
PHUM477240_EOG7CW1T0	118	438	51684	2007	3.883	342	0.781	302	0.689	0.579	0.421	16808	8830	12036	12003	1908	99
PHUM477360_EOG73JXQ0	119	1590	189210	5598	2.959	881	0.554	657	0.413	0.536	0.464	54396	39722	45334	44160	4497	1101
PHUM477580_EOG77DW1D	118	1167	137706	18066	13.119	725	0.621	631	0.541	0.598	0.402	39617	20077	28060	31886	17424	642
PHUM477590_EOG7X9T3D	17	597	10149	1053	10.375	412	0.69	346	0.58	0.665	0.335	3308	1144	1903	2741	1050	3
PHUM477600_EOG7RK1KF	119	1089	129591	3315	2.558	709	0.651	577	0.53	0.541	0.459	38414	28099	29819	29944	2352	963
PHUM477820_EOG77DW2P	118	336	39648	231	0.583	216	0.643	183	0.545	0.642	0.358	10373	6395	7727	14922	213	18
PHUM477830_EOG7HN3W4	119	618	73542	3564	4.846	430	0.696	364	0.589	0.633	0.367	22634	10732	14919	21693	3495	69
PHUM479070_EOG7K45H1	119	420	49980	2715	5.432	241	0.574	189	0.45	0.645	0.355	18126	6988	9803	12348	2694	21
PHUM479220_EOG7VTRHD	117	375	43875	8025	18.291	286	0.763	236	0.629	0.612	0.388	9025	6268	7605	12952	8019	6
PHUM479440_EOG7C06MC	116	2157	250212	124452	49.739	1982	0.919	1823	0.845	0.635	0.365	43924	20350	23956	37530	123474	978
PHUM479470_EOG73ZDNS	119	1062	126378	1137	0.9	677	0.637	613	0.577	0.604	0.396	41483	20310	29308	34140	1071	66
PHUM479630_EOG7QCKRH	118	792	93456	6951	7.438	443	0.559	347	0.438	0.531	0.469	27323	20871	19881	18430	5799	1152
PHUM487610_EOG7FRKB6	119	1362	162078	42933	26.489	1157	0.849	1025	0.753	0.561	0.439	44751	20504	31492	22398	39510	3423
PHUM488430_EOG7H7MXF	119	777	92463	825	0.892	458	0.589	392	0.505	0.599	0.401	35487	15499	21273	19379	810	15
PHUM488440_EOG74RCJN	119	2088	248472	7842	3.156	1519	0.727	1322	0.633	0.603	0.397	75560	46260	49095	69715	7395	447
PHUM488450_EOG7VF8HX	119	1173	139587	13461	9.643	767	0.654	650	0.554	0.568	0.432	37605	28639	25998	33884	8898	4563
PHUM488460_EOG7DCD0B	119	864	102816	18858	18.342	762	0.882	719	0.832	0.624	0.376	30771	13259	18129	21799	17544	1314
PHUM488480_EOG75N6RF	117	741	86697	11346	13.087	600	0.81	549	0.741	0.614	0.386	27535	10773	18379	18664	11145	201
PHUM489080_EOG7SVBQ5	119	1677	199563	38310	19.197	1345	0.802	1207	0.72	0.589	0.411	52083	31012	34967	43191	36279	2031
PHUM489090_EOG73RP5R	119	1137	135303	51552	38.101	995	0.875	935	0.822	0.646	0.354	27854	12589	16923	26385	46473	5079
PHUM489100_EOG71PD50	119	1665	198135	35466	17.9	1316	0.79	1150	0.691	0.595	0.405	51595	29674	36207	45193	33999	1467
PHUM489110_EOG7096SN	119	2802	333438	73179	21.947	2342	0.836	2115	0.755	0.618	0.382	85276	46114	53154	75715	71394	1785
PHUM489120_EOG7X9T1N	119	4971	591549	37725	6.377	4222	0.849	3765	0.757	0.565	0.435	161714	106368	134125	151617	12342	25383
PHUM489250_EOG7QVXWT	119	1518	180642	68919	38.152	1314	0.866	1196	0.788	0.627	0.373	37146	18528	23069	32980	65865	3054
PHUM489300_EOG7Z6N62	119	2829	336651	19476	5.785	2021	0.714	1687	0.596	0.589	0.411	98100	60019	70546	88510	17154	2322
PHUM489430_EOG7KDS4N	119	2130	253470	33330	13.149	1467	0.689	1215	0.57	0.507	0.493	59269	53470	54980	52421	30735	2595
PHUM489580_EOG7GZ16Z	44	846	37224	23355	62.742	608	0.719	297	0.351	0.521	0.479	3615	2902	3616	3736	23199	156
PHUM489820_EOG7F2GMH	119	4638	551922	45309	8.209	3450	0.744	3041	0.656	0.591	0.409	162109	95024	111733	137747	32250	13059
PHUM489830_EOG75BKZX	119	6792	808248	139524	17.263	4059	0.598	3454	0.509	0.589	0.411	211182	134071	140673	182798	113241	26283
PHUM490230_EOG77HR8G	119	1239	147441	85773	58.174	1010	0.815	727	0.587	0.495	0.505	18150	15193	15668	12657	82440	3333
PHUM490250_EOG7ZH7WX	119	2724	324156	30978	9.557	2010	0.738	1713	0.629	0.55	0.45	79855	63585	68253	81485	30267	711
PHUM490380_EOG7TV23W	116	750	87000	34659	39.838	595	0.793	521	0.695	0.656	0.344	22052	6884	11026	12379	33156	1503
PHUM490510_EOG7P38N7	119	1017	121023	3276	2.707	692	0.68	613	0.603	0.572	0.428	33273	24409	25937	34128	2199	1077
PHUM490520_EOG7QCKQ6	119	1812	215628	32730	15.179	1302	0.719	1152	0.636	0.593	0.407	61755	33409	40754	46980	19767	12963
PHUM490640_EOG78Q651	118	624	73632	6462	8.776	511	0.819	477	0.764	0.63	0.37	23527	10716	14136	18791	6426	36
PHUM490680_EOG7NWJ3X	119	3327	395913	86400	21.823	2773	0.833	2497	0.751	0.596	0.404	82527	60673	64669	101644	72069	14331
PHUM490690_EOG79H51K	119	1704	202776	28896	14.25	1341	0.787	1197	0.702	0.614	0.386	57216	30047	36927	49690	27852	1044
PHUM490910_EOG79H51Z	119	1293	153867	4908	3.19	841	0.65	749	0.579	0.481	0.519	37487	38231	39203	34038	2709	2199
PHUM490930_EOG716209	117	504	58968	1107	1.877	268	0.532	241	0.478	0.583	0.417	21827	8830	15310	11894	924	183
PHUM490950_EOG7GV4ZJ	119	687	81753	14193	17.361	545	0.793	482	0.702	0.638	0.362	21917	11362	13062	21219	14172	21
PHUM490960_EOG7JMT7F	119	1971	234549	6660	2.839	1526	0.774	1335	0.677	0.562	0.438	76867	42920	56837	51265	6012	648
PHUM490970_EOG76XHT5	119	2772	329868	57318	17.376	2174	0.784	1835	0.662	0.576	0.424	75079	57446	58245	81780	56571	747
PHUM490990_EOG73ZDN7	119	1842	219198	2934	1.339	1332	0.723	1181	0.641	0.521	0.479	60626	49284	54230	52124	2673	261
PHUM491010_EOG7M3VTB	119	2043	243117	110166	45.314	1784	0.873	1533	0.75	0.632	0.368	42576	21961	27061	41353	107961	2205
PHUM491020_EOG7S8492	118	714	84252	4014	4.764	564	0.79	505	0.707	0.64	0.36	27693	13141	15723	23681	3879	135
PHUM491030_EOG7B93ZM	119	798	94962	2124	2.237	514	0.644	440	0.551	0.613	0.387	30403	15658	20298	26479	1737	387
PHUM491170_EOG7DRVZC	119	582	69258	5265	7.602	374	0.643	317	0.545	0.633	0.367	22022	9342	14130	18499	5241	24
PHUM491200_EOG7X42N0	119	348	41412	216	0.522	191	0.549	167	0.48	0.549	0.451	13554	8583	10019	9040	165	51
PHUM491210_EOG78T2CK	108	1512	163296	47754	29.244	1334	0.882	1181	0.781	0.577	0.423	37212	23058	25781	29491	43884	3870
PHUM491250_EOG7Z3S0H	119	630	74970	4419	5.894	541	0.859	484	0.768	0.58	0.42	22466	12241	17367	18477	3795	624
PHUM491370_EOG75JBGF	119	1167	138873	14820	10.672	780	0.668	705	0.604	0.541	0.459	35825	24596	32257	31375	14106	714
PHUM491380_EOG77HRB3	118	1179	139122	25476	18.312	807	0.684	686	0.582	0.524	0.476	34606	23726	30402	24912	24189	1287
PHUM492020_EOG7KT84J	118	936	110448	12900	11.68	791	0.845	705	0.753	0.644	0.356	36025	15495	19194	26834	12522	378
PHUM492030_EOG7KX4BN	118	1971	232578	44214	19.01	1491	0.756	1281	0.65	0.559	0.441	58036	39436	43817	47075	18405	25809
PHUM492160_EOG7FC3BK	117	1782	208494	24342	11.675	1665	0.934	1535	0.861	0.531	0.469	49635	37285	48733	48499	23415	927
PHUM492170_EOG7GZ159	118	2631	310458	76233	24.555	1973	0.75	1659	0.631	0.568	0.432	74109	46180	54492	59444	75633	600
PHUM492280_EOG79PWH8	118	1707	201426	81963	40.691	1565	0.917	1482	0.868	0.623	0.377	41590	18838	26558	32477	72165	9798
PHUM492320_EOG7FJTVS	118	660	77880	8040	10.324	471	0.714	393	0.595	0.642	0.358	23261	11526	13413	21640	8013	27
PHUM492330_EOG7D2S7P	118	2319	273642	105315	38.486	1843	0.795	1442	0.622	0.589	0.411	53738	33500	35947	45142	101844	3471
PHUM492470_EOG7K71QV	118	336	39648	1908	4.812	153	0.455	137	0.408	0.613	0.387	12744	6334	8267	10395	1896	12
PHUM492480_EOG79H52G	108	612	66096	10110	15.296	434	0.709	362	0.592	0.58	0.42	17546	10196	13342	14902	10068	42
PHUM492490_EOG7BWBCD	118	3048	359664	170466	47.396	2413	0.792	2064	0.677	0.557	0.443	53617	40193	42785	52603	150366	20100
PHUM492500_EOG7T2350	117	2184	255528	95739	37.467	1661	0.761	1474	0.675	0.535	0.465	44129	34848	39462	41350	68583	27156
PHUM492610_EOG7VBD9F	117	612	71604	15615	21.807	369	0.603	255	0.417	0.52	0.48	15582	12443	14379	13585	15069	546
PHUM493270_EOG764JX8	117	891	104247	18924	18.153	459	0.515	407	0.457	0.487	0.513	18578	21177	22667	22901	17241	1683
PHUM494000_EOG74JN2K	118	6246	737028	266439	36.15	5351	0.857	4550	0.728	0.529	0.471	148650	115385	105192	101362	161562	104877
PHUM494010_EOG78M9WW	118	1032	121776	26097	21.43	816	0.791	762	0.738	0.52	0.48	26757	21843	24061	23018	25671	426
PHUM494020_EOG7JXF1G	12	240	2880	366	12.708	130	0.542	78	0.325	0.603	0.397	756	444	554	760	357	9
PHUM494030_EOG7PW7HH	118	5727	675786	127689	18.895	4490	0.784	3977	0.694	0.522	0.478	171696	126134	135639	114628	61515	66174
PHUM494780_EOG732KGF	118	5913	697734	105633	15.139	4385	0.742	3734	0.631	0.558	0.442	176496	128093	133676	153836	46785	58848
PHUM495270_EOG74V7SM	118	2607	307626	126225	41.032	2057	0.789	1745	0.669	0.505	0.495	53530	41936	47519	38416	111207	15018
PHUM495720_EOG789Q6V	117	1176	137592	60813	44.198	1077	0.916	922	0.784	0.636	0.364	27301	11817	16051	21610	60363	450
PHUM496000_EOG7JXDZ4	118	2484	293112	72099	24.598	1950	0.785	1686	0.679	0.576	0.424	69262	41982	51480	58289	54687	17412
PHUM496540_EOG7RVN9T	118	1683	198594	88002	44.313	1057	0.628	938	0.557	0.55	0.45	36715	21276	28263	24338	39588	48414
PHUM496570_EOG77QGR8	118	1908	225144	9873	4.385	1501	0.787	1314	0.689	0.527	0.473	64664	48458	53243	48906	6612	3261
PHUM497540_EOG7W4C77	116	1008	116928	59934	51.257	885	0.878	813	0.807	0.601	0.399	19693	11287	11650	14364	48369	11565
PHUM497550_EOG752085	118	6273	740214	224661	30.351	5002	0.797	4301	0.686	0.585	0.415	167959	96493	116487	134614	109620	115041
PHUM497850_EOG73VJF0	118	2154	254172	105039	41.326	1778	0.825	1562	0.725	0.555	0.445	44630	30897	35162	38444	103017	2022
PHUM497910_EOG7SVBPN	118	1770	208860	7878	3.772	1293	0.731	1155	0.653	0.535	0.465	59157	43067	50259	48499	7677	201
PHUM497920_EOG7GV4ZB	118	963	113634	4761	4.19	710	0.737	604	0.627	0.63	0.37	39749	17497	22715	28912	4464	297
PHUM498080_EOG74BWPF	73	798	58254	32874	56.432	429	0.538	331	0.415	0.675	0.325	9968	3441	4724	7247	32475	399
PHUM498120_EOG74555G	117	717	83889	22509	26.832	551	0.768	439	0.612	0.491	0.509	18377	14238	17044	11721	18498	4011
PHUM498150_EOG76XHT8	118	1263	149034	14334	9.618	732	0.58	594	0.47	0.522	0.478	40813	27948	36448	29491	13425	909
PHUM498340_EOG73C67Z	117	690	80730	15582	19.301	416	0.603	388	0.562	0.52	0.48	18941	15220	15919	15068	14400	1182
PHUM498350_EOG7NH25M	118	1317	155406	6018	3.872	990	0.752	857	0.651	0.517	0.483	40622	35899	36166	36701	5232	786
PHUM498370_EOG77HR7W	118	1449	170982	13599	7.953	779	0.538	616	0.425	0.568	0.432	50647	28268	39659	38809	12222	1377
PHUM498480_EOG78Q63M	118	1620	191160	11313	5.918	1018	0.628	869	0.536	0.506	0.494	55756	39976	49007	35108	10338	975
PHUM498610_EOG73C684	118	471	55578	6945	12.496	294	0.624	234	0.497	0.492	0.508	13165	11228	13412	10828	6588	357
PHUM498620_EOG7KT83D	118	2817	332406	74364	22.371	2174	0.772	1895	0.673	0.587	0.413	88988	42712	63260	63082	72282	2082
PHUM499310_EOG7S580W	118	1896	223728	12297	5.496	1532	0.808	1319	0.696	0.572	0.428	66621	38872	51529	54409	11709	588
PHUM499330_EOG7ND602	118	402	47436	606	1.278	250	0.622	207	0.515	0.595	0.405	17114	7640	11334	10742	573	33
PHUM499340_EOG72RZT3	101	1296	130896	25002	19.101	1118	0.863	1032	0.796	0.642	0.358	45017	14701	23069	23107	22644	2358
PHUM499350_EOG79SRSH	56	1350	75600	40674	53.802	1044	0.773	790	0.585	0.646	0.354	12565	5161	7115	10085	39867	807
PHUM500120_EOG7CP99S	118	678	80004	7662	9.577	449	0.662	351	0.518	0.554	0.446	23076	14674	17552	17040	7032	630
PHUM500240_EOG7KDS59	110	1476	162360	38424	23.666	1172	0.794	978	0.663	0.587	0.413	38396	20923	30151	34466	37710	714
PHUM500280_EOG732KH1	118	1419	167442	15498	9.256	1014	0.715	810	0.571	0.548	0.452	49225	33049	35608	34062	14100	1398
PHUM500520_EOG7F8751	118	507	59826	5154	8.615	374	0.738	319	0.629	0.562	0.438	16709	10505	13418	14040	5112	42
PHUM500530_EOG7S2CS3	118	1737	204966	51960	25.351	1375	0.792	1177	0.678	0.587	0.413	51713	27168	36076	38049	41181	10779
PHUM500560_EOG783ZPQ	118	1551	183018	56193	30.704	1203	0.776	901	0.581	0.588	0.412	37454	23948	28070	37353	55638	555
PHUM500930_EOG7096SF	118	4854	572772	63906	11.157	3811	0.785	3197	0.659	0.494	0.506	145825	115196	141912	105933	50127	13779
PHUM500950_EOG7CZX0V	117	633	74061	2694	3.638	424	0.67	362	0.572	0.443	0.557	17989	18448	21298	13632	2061	633
PHUM501030_EOG7VN11T	112	417	46704	5775	12.365	310	0.743	251	0.602	0.615	0.385	15586	7039	8831	9473	5754	21
PHUM501040_EOG7WHV5J	116	888	103008	6870	6.669	736	0.829	689	0.776	0.609	0.391	31143	17199	20298	27498	5913	957
PHUM501080_EOG7V1SJM	118	1641	193638	24483	12.644	1176	0.717	1042	0.635	0.476	0.524	45346	46818	41870	35121	24213	270
PHUM501200_EOG75N6QD	118	1725	203550	41226	20.254	1220	0.707	997	0.578	0.485	0.515	45695	41295	42415	32919	29736	11490
PHUM501420_EOG70KTJ1	118	975	115050	14121	12.274	545	0.559	450	0.462	0.454	0.546	25488	28084	27089	20268	12228	1893
PHUM502040_EOG7D2S7D	118	1971	232578	30888	13.281	1494	0.758	1318	0.669	0.514	0.486	58190	45938	51957	45605	27663	3225
PHUM502600_EOG7G529G	118	345	40710	453	1.113	222	0.643	192	0.557	0.575	0.425	13129	7575	9513	10040	432	21
PHUM503090_EOG7W1GZV	118	657	77526	14988	19.333	519	0.79	462	0.703	0.601	0.399	20481	11802	13187	17068	14949	39
PHUM503150_EOG7W4C5M	118	3381	398958	25725	6.448	2110	0.624	1769	0.523	0.542	0.458	117219	79933	91169	84912	15138	10587
PHUM503160_EOG70SK0W	117	1227	143559	15666	10.913	1000	0.815	925	0.754	0.577	0.423	38013	22038	31945	35897	14985	681
PHUM503190_EOG7QGFZ4	118	1323	156114	5673	3.634	868	0.656	642	0.485	0.523	0.477	44421	32794	38965	34261	5193	480
PHUM503220_EOG7J4G1J	118	1227	144786	2184	1.508	791	0.645	620	0.505	0.487	0.513	39103	36943	36161	30395	2127	57
PHUM503230_EOG7HJ7MC	118	3642	429756	199476	46.416	3072	0.843	2501	0.687	0.482	0.518	64752	60789	57403	47336	87795	111681
PHUM503300_EOG7VTRG4	118	1281	151158	27078	17.914	837	0.653	676	0.528	0.591	0.409	33672	23800	26928	39680	23253	3825
PHUM503470_EOG7H1WF6	114	1353	154242	34416	22.313	1244	0.919	1160	0.857	0.646	0.354	43265	17384	24882	34295	25176	9240
PHUM503480_EOG7PCW9Z	118	2172	256296	19374	7.559	1658	0.763	1439	0.663	0.528	0.472	70251	53562	58316	54793	17781	1593
PHUM504090_EOG7WB3NC	118	3174	374532	82419	22.006	2408	0.759	2095	0.66	0.592	0.408	91940	55978	62879	81316	59949	22470
PHUM504130_EOG77DW19	118	969	114342	12921	11.3	672	0.693	572	0.59	0.623	0.377	28966	19311	18977	34167	12729	192
PHUM504150_EOG74Z420	118	1197	141246	5238	3.708	820	0.685	731	0.611	0.601	0.399	47443	26544	27667	34354	3240	1998
PHUM504160_EOG745554	110	873	96030	14949	15.567	652	0.747	551	0.631	0.624	0.376	27575	12028	18421	23057	14832	117
PHUM504360_EOG735FQP	118	2541	299838	34986	11.668	1814	0.714	1591	0.626	0.595	0.405	87044	50860	56081	70867	24315	10671
PHUM504480_EOG75XTFV	118	609	71862	2448	3.407	357	0.586	303	0.498	0.621	0.379	23513	11377	14884	19640	1977	471
PHUM504900_EOG7QP6G1	118	747	88146	2211	2.508	441	0.59	374	0.501	0.573	0.427	29059	17558	19162	20156	1806	405
PHUM505190_EOG7HTVBZ	115	1089	125235	42756	34.141	952	0.874	880	0.808	0.635	0.365	29092	14719	14965	23703	42105	651
PHUM505840_EOG7J1KTS	118	885	104430	10221	9.787	679	0.767	597	0.675	0.599	0.401	34081	15480	22257	22391	9819	402
PHUM505850_EOG72CGVF	40	963	38520	14355	37.266	737	0.765	616	0.64	0.635	0.365	7523	4251	4467	7924	13278	1077
PHUM505860_EOG7C32W0	118	1968	232224	54468	23.455	1716	0.872	1593	0.809	0.643	0.357	74364	21983	40844	40565	40803	13665
PHUM505970_EOG7RZHJ7	118	2016	237888	43176	18.15	1367	0.678	1126	0.559	0.482	0.518	53290	50238	50508	40676	40068	3108
PHUM506330_EOG79SRSR	36	876	31536	14727	46.699	756	0.863	554	0.632	0.671	0.329	7169	2151	3350	4139	13737	990
PHUM506340_EOG7SFVSR	116	237	27492	1587	5.773	119	0.502	108	0.456	0.563	0.437	8542	4792	6581	5990	1587	0
PHUM506490_EOG783ZPF	118	1209	142662	9942	6.969	907	0.75	764	0.632	0.444	0.556	30808	35157	38685	28070	8742	1200
PHUM506510_EOG7GV4XZ	118	1359	160362	28920	18.034	1165	0.857	1069	0.787	0.588	0.412	44999	22267	31783	32393	27714	1206
PHUM506720_EOG7D5NGB	118	1908	225144	15294	6.793	1391	0.729	1142	0.599	0.56	0.44	58900	42684	49533	58733	14262	1032
PHUM506730_EOG7774K7	118	300	35400	984	2.78	230	0.767	205	0.683	0.65	0.35	12255	4323	7703	10135	966	18
PHUM507070_EOG7TV242	31	750	23250	3411	14.671	564	0.752	474	0.632	0.643	0.357	7706	3256	3838	5039	3348	63
PHUM507100_EOG77DW1C	118	744	87792	5343	6.086	515	0.692	431	0.579	0.563	0.437	27577	15575	20457	18840	4476	867
PHUM507140_EOG7NKXD5	118	2145	253110	18075	7.141	1787	0.833	1594	0.743	0.55	0.45	69623	50443	55032	59937	16674	1401
PHUM507150_EOG7ZQ0FX	118	780	92040	29061	31.574	467	0.599	419	0.537	0.562	0.438	20637	13744	13930	14668	28848	213
PHUM507170_EOG73C670	118	1401	165318	20022	12.111	836	0.597	723	0.516	0.539	0.461	42967	32318	34783	35228	19104	918
PHUM507220_EOG76QSB0	118	3690	435420	111195	25.537	2819	0.764	2482	0.673	0.555	0.445	96621	66846	77331	83427	63408	47787
PHUM507230_EOG767F5X	117	600	70200	13656	19.453	521	0.868	489	0.815	0.638	0.362	20849	7963	12516	15216	13641	15
PHUM507380_EOG735FRR	118	798	94164	6825	7.248	566	0.709	507	0.635	0.588	0.412	27708	15435	20487	23709	6759	66
PHUM507390_EOG7PSC85	118	4110	484980	20133	4.151	2839	0.691	2243	0.546	0.587	0.413	164892	79095	112866	107994	11793	8340
PHUM507410_EOG7XX1H7	100	906	90600	36384	40.159	804	0.887	761	0.84	0.606	0.394	18768	8407	12575	14466	28473	7911
PHUM507440_EOG7SZ6Z3	116	879	101964	29838	29.263	687	0.782	558	0.635	0.484	0.516	20043	18728	18471	14884	23922	5916
PHUM507480_EOG7VTRGT	118	798	94164	14853	15.774	527	0.66	450	0.564	0.498	0.502	21174	20349	19567	18221	11400	3453
PHUM509030_EOG7813GD	117	900	105300	26592	25.254	661	0.734	554	0.616	0.537	0.463	23765	18389	17926	18628	26520	72
PHUM509090_EOG7CP99D	118	1032	121776	9417	7.733	598	0.579	518	0.502	0.598	0.402	36507	20681	24434	30737	8664	753
PHUM509230_EOG74RCJH	118	2166	255588	17679	6.917	1652	0.763	1300	0.6	0.535	0.465	72732	51966	58514	54697	14862	2817
PHUM509260_EOG7SRGFW	118	1302	153636	22551	14.678	958	0.736	794	0.61	0.617	0.383	47122	22045	28194	33724	20928	1623
PHUM509280_EOG77X78K	118	285	33630	1110	3.301	215	0.754	192	0.674	0.608	0.392	11677	5145	7605	8093	1065	45
PHUM509410_EOG7DG865	117	2184	255528	4998	1.956	1348	0.617	1133	0.519	0.562	0.438	75292	52949	56873	65416	3915	1083
PHUM509450_EOG7Q300W	117	1215	142155	16263	11.44	948	0.78	831	0.684	0.623	0.377	41520	19038	28284	37050	15321	942
PHUM509470_EOG7V4NS6	117	4227	494559	11316	2.288	2452	0.58	2068	0.489	0.597	0.403	144548	89784	104795	144116	8178	3138
PHUM509480_EOG7HTV9P	117	3459	404703	69618	17.202	2375	0.687	2081	0.602	0.592	0.408	102365	62631	74134	95955	64881	4737
PHUM509510_EOG7PKMSZ	117	1338	156546	9861	6.299	1038	0.776	874	0.653	0.568	0.432	45445	30185	33057	37998	8331	1530
PHUM509520_EOG79SRR5	117	1521	177957	31809	17.875	1169	0.769	1054	0.693	0.61	0.39	38792	24063	32898	50395	29778	2031
PHUM509530_EOG722W37	117	2958	346086	111675	32.268	2469	0.835	2209	0.747	0.6	0.4	73149	44134	49334	67794	108183	3492
PHUM509540_EOG74FRV0	117	1287	150579	20838	13.839	990	0.769	894	0.695	0.584	0.416	42388	25208	28791	33354	15948	4890
PHUM509560_EOG76MX3G	117	1833	214461	43242	20.163	1313	0.716	987	0.538	0.574	0.426	51268	33403	39421	47127	42630	612
PHUM509580_EOG7X16BK	117	1149	134433	11643	8.661	1030	0.896	939	0.817	0.571	0.429	40592	26018	26545	29635	6993	4650
PHUM509800_EOG722W3J	117	1365	159705	57228	35.834	1116	0.818	974	0.714	0.473	0.527	24192	27646	26458	24181	56082	1146
PHUM510710_EOG7GNDGN	117	708	82836	16530	19.955	544	0.768	499	0.705	0.554	0.446	21137	14374	15163	15632	15381	1149
PHUM511710_EOG7ZQ0D2	107	1749	187143	45927	24.541	1533	0.877	1440	0.823	0.61	0.39	46475	24902	29674	40165	43380	2547
PHUM511740_EOG7G7XJP	117	825	96525	9072	9.399	550	0.667	479	0.581	0.562	0.438	30203	18565	19848	18837	5808	3264
PHUM511990_EOG7096SS	116	2100	243600	214611	88.1	901	0.429	251	0.12	0.571	0.429	7654	6112	6243	8980	214560	51
PHUM512840_EOG77TC0G	117	654	76518	5475	7.155	466	0.713	394	0.602	0.607	0.393	23686	11851	15992	19514	5175	300
PHUM512980_EOG7748BM	116	486	56376	25491	45.216	412	0.848	372	0.765	0.635	0.365	11408	4140	7100	8237	25425	66
PHUM513160_EOG7Q8QG2	117	2235	261495	10257	3.922	1449	0.648	1258	0.563	0.581	0.419	80203	46276	58975	65784	9462	795
PHUM513370_EOG7TN9M2	113	1590	179670	75264	41.89	1333	0.838	1099	0.691	0.605	0.395	32023	18500	22750	31133	73896	1368
PHUM513950_EOG70PPR5	117	3480	407160	51345	12.611	2809	0.807	2482	0.713	0.57	0.43	104513	68890	83826	98586	37713	13632
PHUM513990_EOG771D23	116	1785	207060	62610	30.238	1325	0.742	1123	0.629	0.528	0.472	40852	33406	34802	35390	58395	4215
PHUM514040_EOG767F4K	117	2190	256230	12261	4.785	1655	0.756	1450	0.662	0.562	0.438	73824	46744	59885	63516	11292	969
PHUM514050_EOG73G2GX	113	564	63732	20145	31.609	408	0.723	361	0.64	0.56	0.44	13137	8591	10565	11294	20100	45
PHUM514070_EOG7FJTVX	104	942	97968	39816	40.642	741	0.787	677	0.719	0.639	0.361	19424	9469	11476	17783	37989	1827
PHUM514100_EOG7MM72R	103	345	35535	1947	5.479	263	0.762	234	0.678	0.631	0.369	10334	5739	6705	10810	1926	21
PHUM514110_EOG7XQ91H	117	1017	118989	8046	6.762	813	0.799	730	0.718	0.59	0.41	36095	20487	24843	29518	6264	1782
PHUM514840_EOG7W77FB	117	1209	141453	3078	2.176	684	0.566	524	0.433	0.561	0.439	43313	30184	30568	34310	2331	747
PHUM515120_EOG7ZDCQZ	116	426	49416	3234	6.544	296	0.695	267	0.627	0.659	0.341	15558	6347	9439	14838	3180	54
PHUM515140_EOG7JMT8X	116	495	57420	6660	11.599	310	0.626	266	0.537	0.623	0.377	16606	8410	10754	14990	6624	36
PHUM515150_EOG7M3VVF	117	714	83538	8133	9.736	450	0.63	379	0.531	0.608	0.392	26394	15504	14153	19354	7623	510
PHUM515160_EOG71S8DX	79	411	32469	5595	17.232	347	0.844	310	0.754	0.643	0.357	9217	4070	5541	8046	5547	48
PHUM515240_EOG7QVXX3	117	1137	133029	4392	3.302	688	0.605	652	0.573	0.489	0.511	33753	35343	30350	29191	4023	369
PHUM515250_EOG7Z3RZG	117	2463	288171	14799	5.135	1878	0.762	1748	0.71	0.553	0.447	81364	54943	67048	70017	13551	1248
PHUM515260_EOG718X67	117	2010	235170	58683	24.953	1728	0.86	1537	0.765	0.501	0.499	46684	42410	45386	42007	52620	6063
PHUM515270_EOG7SJQZ8	117	4794	560898	160347	28.588	3797	0.792	3114	0.65	0.58	0.42	123793	73382	94769	108607	105354	54993
PHUM515380_EOG7C8TB1	117	2049	239733	11118	4.638	1528	0.746	1256	0.613	0.51	0.49	64055	51450	60692	52418	9630	1488
PHUM515580_EOG7CZX23	117	2817	329589	40101	12.167	2161	0.767	1860	0.66	0.584	0.416	94938	56298	63926	74326	38733	1368
PHUM515720_EOG7GBSRM	117	1020	119340	9303	7.795	614	0.602	505	0.495	0.619	0.381	36897	18516	23300	31324	8811	492
PHUM515990_EOG7RVNB2	117	702	82134	5487	6.681	488	0.695	416	0.593	0.557	0.443	21823	14036	19887	20901	5367	120
PHUM516040_EOG7SVBP2	117	2835	331695	4944	1.491	2143	0.756	1812	0.639	0.576	0.424	102399	57285	81031	86036	4029	915
PHUM516210_EOG7PW7K9	117	417	48789	2574	5.276	272	0.652	242	0.58	0.638	0.362	16892	5853	10856	12614	2550	24
PHUM516240_EOG7P38MH	116	1179	136764	15228	11.135	905	0.768	814	0.69	0.631	0.369	42101	21456	23315	34664	14709	519
PHUM516250_EOG7GNDHH	113	381	43053	1878	4.362	314	0.824	298	0.782	0.648	0.352	14710	6414	8075	11976	1854	24
PHUM516920_EOG7T2371	117	1056	123552	9963	8.064	505	0.478	410	0.388	0.499	0.501	31656	29452	27499	24982	9333	630
PHUM517030_EOG7NKXD4	116	2511	291276	12018	4.126	1805	0.719	1583	0.63	0.562	0.438	86360	58769	63346	70783	11385	633
PHUM517320_EOG7C32VH	116	1278	148248	32124	21.669	937	0.733	820	0.642	0.564	0.436	37131	21338	28893	28762	31809	315
PHUM517330_EOG786TZR	15	672	10080	1452	14.405	499	0.743	371	0.552	0.697	0.303	4205	966	1630	1827	1383	69
PHUM517490_EOG7N99PD	116	2382	276312	17787	6.437	1607	0.675	1307	0.549	0.485	0.515	61779	67518	65544	63684	15753	2034
PHUM517500_EOG7XHJHZ	116	1836	212976	62706	29.443	1158	0.631	894	0.487	0.486	0.514	35584	35626	41396	37664	62184	522
PHUM518260_EOG7HFCF6	116	396	45936	894	1.946	203	0.513	170	0.429	0.573	0.427	15865	8746	10475	9956	786	108
PHUM519390_EOG7KQCX9	115	462	53130	34998	65.872	268	0.58	113	0.245	0.539	0.461	5000	3654	4698	4780	34920	78
PHUM519420_EOG79D8S7	116	3492	405072	33750	8.332	2622	0.751	2252	0.645	0.616	0.384	122164	66683	75828	106647	25815	7935
PHUM519450_EOG7K195X	116	1773	205668	71418	34.725	1338	0.755	1148	0.647	0.551	0.449	39994	27200	32737	34319	65415	6003
PHUM519460_EOG7KHNFF	29	708	20532	2223	10.827	553	0.781	471	0.665	0.659	0.341	7606	2723	3518	4462	1446	777
PHUM519530_EOG77HR85	116	1326	153816	34215	22.244	881	0.664	675	0.509	0.572	0.428	32832	24366	26883	35520	32394	1821
PHUM519740_EOG76F5NJ	21	759	15939	6126	38.434	560	0.738	409	0.539	0.664	0.336	3979	1236	2046	2552	4092	2034
PHUM521060_EOG70SK21	66	498	32868	7047	21.44	424	0.851	381	0.765	0.619	0.381	9497	4600	5244	6480	6432	615
PHUM521090_EOG7X16BX	115	1014	116610	8814	7.559	863	0.851	781	0.77	0.559	0.441	32621	21469	26066	27640	8340	474
PHUM521100_EOG7200VP	116	3537	410292	161001	39.241	3077	0.87	2752	0.778	0.627	0.373	82173	41085	51854	74179	109452	51549
PHUM521110_EOG732KJC	116	387	44892	2025	4.511	272	0.703	228	0.589	0.593	0.407	10532	8757	8674	14904	1992	33
PHUM521140_EOG7DRVWT	116	2724	315984	39549	12.516	2249	0.826	1974	0.725	0.577	0.423	71187	53067	63745	88436	37002	2547
PHUM521150_EOG738B1B	111	486	53946	22218	41.186	389	0.8	350	0.72	0.637	0.363	9713	6037	5414	10564	22182	36
PHUM521160_EOG7NWJ4W	116	1212	140592	14763	10.501	809	0.667	673	0.555	0.62	0.38	49977	17246	30567	28039	13410	1353
PHUM521170_EOG70WF7H	115	1404	161460	22065	13.666	1134	0.808	1036	0.738	0.646	0.354	40025	22933	26361	50076	19056	3009
PHUM521180_EOG7R2PCT	116	1449	168084	18129	10.786	980	0.676	775	0.535	0.604	0.396	47259	27108	32127	43461	16665	1464
PHUM521400_EOG7GFNZS	60	2181	130860	66534	50.844	1932	0.886	1737	0.796	0.651	0.349	22447	10249	11649	19981	65931	603
PHUM521410_EOG7JMT7S	116	1575	182700	45018	24.64	1314	0.834	1239	0.787	0.661	0.339	52509	22267	24210	38696	39720	5298
PHUM521430_EOG7X16C2	102	1041	106182	31164	29.35	812	0.78	727	0.698	0.639	0.361	25366	11977	15051	22624	29901	1263
PHUM521450_EOG7MSZJ1	114	777	88578	24087	27.193	545	0.701	478	0.615	0.575	0.425	19108	14025	13759	17599	20211	3876
[truncated: 377 more rows]
